# Supplementary material for: Crystal structure of catena-poly[[(dimethyl sulfoxide-κO)(pyridine-2,6-di­carboxyl­ato-κ3 O,N,O′)nickel(II)]-μ-pyrazine-κ2 N:N′]
Source: Acta Crystallogr E Crystallogr Commun. 2016 Apr 29;72(Pt 5):768–71. doi: 10.1107/S2056989016007064 (PMC4908528; doi:10.1107/S2056989016007064)
Supplement: Supplementary file 1 [file e-72-00768-sup1.cif]

##############################################################################
#                                                                            #
# This CIF contains the data in a paper accepted for publication in          #
# Acta Crystallographica Section E. It conforms to the requirements of       #
# Notes for Authors for Acta Crystallographica Section E, and has been       #
# peer reviewed under the auspices of the IUCr Commission on Journals.       #
#                                                                            #
# Full details of the Crystallographic Information File format               #
# are given in the paper "The Crystallographic Information File (CIF):       #
# a New Standard Archive File for Crystallography" by S. R. Hall, F. H.      #
# Allen and I. D. Brown [Acta Cryst. (1991), A47, 655-685].                  #
#                                                                            #
# The current version of the core CIF dictionary is obtainable from          #
# ftp://ftp.iucr.org/pub/cif_core.dic.                                       #
#                                                                            #
# Software is freely available for graphical display of the structure(s)     #
# in this CIF. For information consult the CIF software page                 #
# http://www.iucr.org/resources/cif/software.                                #
#                                                                            #
# This file may be used for bona fide research purposes within the           #
# scientific community so long as proper attribution is given to the journal # 
# article from which it was obtained.                                        #
#                                                                            #
##############################################################################
data_I
_audit_creation_method     'SHELXL-2014/7'
_journal_date_recd_electronic     2016-04-18
_journal_date_accepted     2016-04-26
_journal_name_full     'Acta Crystallographica, Section E'
_journal_year     2016
_journal_volume     72
_journal_issue      5
_journal_page_first     768
_journal_page_last     771
_journal_paper_category     GM
_journal_paper_doi     10.1107/S2056989016007064
_journal_coeditor_code     WM5288
_publ_contact_author_name     'Chen Liu'
_publ_contact_author_address
;
Department of Chemistry and Environmental Science, Grenfell Campus,
Memorial University of Newfoundland,
Corner Brook, NL,
Canada A2H 5G4
;
_publ_contact_author_email     cliu@grenfell.mun.ca
_publ_contact_author_fax     ?
_publ_contact_author_phone     '709-639-2550'
_publ_section_title
;\
Crystal structure of <i>catena</i>-poly[[(dimethyl
sulfoxide-\k<i>O</i>)(pyridine-2,6-dicarboxylato-\k^3^<i>O</i>,<i>N</i>,\
<i>O</i>')nickel(II)]-\m-pyrazine-\k^2^<i>N</i>:<i>N</i>']
;
loop_
    _publ_author_name
    _publ_author_footnote
    _publ_author_address
    'Liu, Chen' .
;
Department of Chemistry and Environmental Science, Grenfell Campus,
Memorial University of Newfoundland,
Corner Brook, NL,
Canada A2H 5G4
;
    'Thuijs, Annaliese E.' .
;
Department of Chemistry, University of Florida, Gainesville, FL 32611-7200
USA
;
    'Felts, Ashley C.' .
;
Department of Chemistry, University of Florida, Gainesville, FL 32611-7200
USA
;
    'Ballouk, Hamza F.' .
;
Department of Chemistry and Environmental Science, Grenfell Campus,
Memorial University of Newfoundland,
Corner Brook, NL,
Canada A2H 5G4
;
    'Abboud, Khalil A.' .
;
Department of Chemistry, University of Florida, Gainesville, FL 32611-7200
USA
;
_publ_section_synopsis
;
A one-dimensional Ni^II^ coordination polymer has been prepared <i>via</i>
solvothermal synthesis using dimethyl sulfoxide as solvent. The coordination
polymer forms double-chains along [010] and exhibits \p--\p stacking and
C---H...\p interactions forming the interior of the double-chains, separated
from a C---H...\p hydrogen-bonding network in the space between the
double-chains.
;
_chemical_name_systematic
;\
<i>catena</i>-Poly[[(dimethyl
sulfoxide-\k<i>O</i>)(pyridine-2,6-dicarboxylato-\
\k^3^<i>O</i>,<i>N</i>,<i>O</i>')nickel(II)]-\
\m-pyrazine-\k^2^<i>N</i>:<i>N</i>']
;
_chemical_name_common     ?
_chemical_formula_moiety     'C13 H13 N3 Ni O5 S'
_chemical_formula_sum     'C13 H13 N3 Ni O5 S'
_chemical_formula_iupac     '[Ni (C7 H3 N O4)(C4 H4 N2)(C2 H6 O S)]'
_chemical_formula_weight     382.03
_chemical_melting_point     ?
_shelx_space_group_comment
;
The symmetry employed for this shelxl refinement is uniquely defined
by the following loop, which should always be used as a source of
symmetry information in preference to the above space-group names.
They are only intended as comments.
;
_space_group_crystal_system     monoclinic
_space_group_name_H-M_alt     'P 21/m'
_space_group_name_Hall     '-P 2yb'
loop_
    _space_group_symop_operation_xyz
    'x, y, z'
    '-x, y+1/2, -z'
    '-x, -y, -z'
    'x, -y-1/2, z'
_cell_length_a     10.5631(7)
_cell_length_b     7.0296(4)
_cell_length_c     20.3710(13)
_cell_angle_alpha     90
_cell_angle_beta     90.6447(11)
_cell_angle_gamma     90
_cell_volume     1512.54(16)
_cell_formula_units_Z     4
_cell_measurement_reflns_used     9922
_cell_measurement_theta_min     2.0
_cell_measurement_theta_max     28.0
_cell_measurement_temperature     100(2)
_exptl_crystal_description     needle
_exptl_crystal_colour     green
_exptl_crystal_size_max     0.368
_exptl_crystal_size_mid     0.147
_exptl_crystal_size_min     0.046
_exptl_crystal_density_diffrn     1.678
_exptl_crystal_density_meas     ?
_exptl_crystal_density_method     ?
_exptl_crystal_F_000     784
_exptl_absorpt_coefficient_mu     1.449
_exptl_absorpt_correction_type     analytical
_exptl_absorpt_process_details
;
based on measured indexed crystal faces;
<i>XPREP</i> (Bruker, 2014)
;
_shelx_estimated_absorpt_T_min     0.618
_shelx_estimated_absorpt_T_max     0.936
_exptl_absorpt_correction_T_min     0.7304
_exptl_absorpt_correction_T_max     0.9651
_diffrn_ambient_temperature     100(2)
_diffrn_radiation_type     MoK\a
_diffrn_radiation_wavelength     0.71073
_diffrn_measurement_device_type     'Bruker APEXII DUO CCD'
_diffrn_measurement_method     'phi and omega scans'
_diffrn_detector_area_resol_mean     ?
_diffrn_reflns_number     56634
_diffrn_reflns_av_R_equivalents     0.0255
_diffrn_reflns_theta_min     1.000
_diffrn_reflns_theta_max     27.498
_diffrn_reflns_theta_full     25.242
_diffrn_measured_fraction_theta_max     1.000
_diffrn_measured_fraction_theta_full     1.000
_diffrn_reflns_limit_h_min     -13
_diffrn_reflns_limit_h_max     13
_diffrn_reflns_limit_k_min     -9
_diffrn_reflns_limit_k_max     9
_diffrn_reflns_limit_l_min     -26
_diffrn_reflns_limit_l_max     26
_diffrn_standards_number     0
_diffrn_standards_interval_count     ?
_diffrn_standards_interval_time     ?
_diffrn_standards_decay_%     1
_refine_special_details
;
;
_reflns_number_total     3756
_reflns_number_gt     3549
_reflns_threshold_expression     'I > 2\s(I)'
_refine_ls_structure_factor_coef     Fsqd
_refine_ls_matrix_type     full
_refine_ls_R_factor_all     0.0215
_refine_ls_R_factor_gt     0.0201
_refine_ls_wR_factor_gt     0.0527
_refine_ls_wR_factor_ref     0.0551
_refine_ls_goodness_of_fit_ref     1.065
_refine_ls_restrained_S_all     1.065
_refine_ls_number_reflns     3756
_refine_ls_number_parameters     256
_refine_ls_number_restraints     0
_refine_ls_hydrogen_treatment     constr
_refine_ls_weighting_scheme     calc
_refine_ls_weighting_details
              'w=1/[\s^2^(Fo^2^)+(0.0274P)^2^+1.0377P] where P=(Fo^2^+2Fc^2^)/3'
_atom_sites_solution_hydrogens     geom
_atom_sites_solution_primary     direct
_atom_sites_solution_secondary     difmap
_refine_ls_shift/su_max     0.001
_refine_ls_shift/su_mean     0.000
_refine_diff_density_max     0.428
_refine_diff_density_min     -0.312
_refine_ls_extinction_method     none
_refine_ls_extinction_coef     .
loop_
    _atom_type_symbol
    _atom_type_description
    _atom_type_scat_dispersion_real
    _atom_type_scat_dispersion_imag
    _atom_type_scat_source
    'C' 'C' 0.0033 0.0016
                         'International Tables Vol C Tables 4.2.6.8 and 6.1.1.4'
    'H' 'H' 0.0000 0.0000
                         'International Tables Vol C Tables 4.2.6.8 and 6.1.1.4'
    'N' 'N' 0.0061 0.0033
                         'International Tables Vol C Tables 4.2.6.8 and 6.1.1.4'
    'O' 'O' 0.0106 0.0060
                         'International Tables Vol C Tables 4.2.6.8 and 6.1.1.4'
    'S' 'S' 0.1246 0.1234
                         'International Tables Vol C Tables 4.2.6.8 and 6.1.1.4'
    'Ni' 'Ni' 0.3393 1.1124
                         'International Tables Vol C Tables 4.2.6.8 and 6.1.1.4'
_computing_data_collection
;
APEX2 (Bruker, 2014)
;
_computing_cell_refinement
;
SAINT (Bruker, 2014)
;
_computing_data_reduction
;
SAINT (Bruker, 2014)
;
_computing_structure_solution
;
SHELXT (Sheldrick, 2015<i>a</i>)
;
_computing_structure_refinement
;
SHELXL2014 (Sheldrick, 2015<i>b</i>)
;
_computing_molecular_graphics
;
XP (Bruker, 2014)
;
_computing_publication_material
;
publCIF (Westrip, 2010)
;
loop_
    _atom_site_type_symbol
    _atom_site_label
    _atom_site_fract_x
    _atom_site_fract_y
    _atom_site_fract_z
    _atom_site_U_iso_or_equiv
    _atom_site_adp_type
    _atom_site_calc_flag
    _atom_site_occupancy
    _atom_site_disorder_assembly
    _atom_site_disorder_group
    Ni Ni1A 0.19703(2) 0.7500 0.11633(2) 0.00831(6) Uani d 1 . .
    Ni Ni1B 0.27491(2) 0.2500 0.36354(2) 0.00767(6) Uani d 1 . .
    S S1B 0.54518(4) 0.2500 0.28209(2) 0.01208(9) Uani d 1 . .
    S S1A -0.08847(4) 0.7500 0.16036(2) 0.01425(10) Uani d 1 . .
    O O1B 0.10195(12) 0.2500 0.30920(6) 0.0113(2) Uani d 1 . .
    O O1A 0.11570(12) 0.7500 0.02161(6) 0.0132(3) Uani d 1 . .
    O O2B -0.10902(13) 0.2500 0.32425(7) 0.0233(3) Uani d 1 . .
    O O2A 0.17059(18) 0.7205(10) -0.08458(9) 0.0253(15) Uani d 0.5 . .
    O O3B 0.39180(12) 0.2500 0.44805(6) 0.0111(2) Uani d 1 . .
    O O3A 0.34526(12) 0.7500 0.18730(6) 0.0120(3) Uani d 1 . .
    O O4A 0.55732(14) 0.7500 0.19630(8) 0.0263(4) Uani d 1 . .
    O O4B 0.38006(13) 0.2500 0.55830(7) 0.0182(3) Uani d 1 . .
    O O5B 0.40109(12) 0.2500 0.28824(6) 0.0121(3) Uani d 1 . .
    O O5A 0.05126(12) 0.7500 0.18052(6) 0.0133(3) Uani d 1 A .
    N N1B 0.14803(14) 0.2500 0.43438(7) 0.0096(3) Uani d 1 . .
    N N1A 0.34951(14) 0.7500 0.06078(8) 0.0115(3) Uani d 1 . .
    N N2B 0.27691(9) 0.55104(16) 0.36044(5) 0.0099(2) Uani d 1 . .
    N N2A 0.18744(9) 0.44903(16) 0.11862(5) 0.0106(2) Uani d 1 . .
    C C1A 0.19489(19) 0.7500 -0.02550(10) 0.0191(4) Uani d 1 . .
    C C1B 0.33304(17) 0.2500 0.50290(9) 0.0116(3) Uani d 1 . .
    C C2B 0.18885(17) 0.2500 0.49647(9) 0.0114(3) Uani d 1 . .
    C C2A 0.33379(18) 0.7500 -0.00413(9) 0.0145(4) Uani d 1 . .
    C C3B 0.10332(18) 0.2500 0.54760(9) 0.0156(4) Uani d 1 . .
    H H3BA 0.1317 0.2500 0.5920 0.019 Uiso calc 1 . .
    C C3A 0.4378(2) 0.7500 -0.04533(10) 0.0186(4) Uani d 1 . .
    H H3AA 0.4274 0.7500 -0.0917 0.022 Uiso calc 1 . .
    C C4B -0.02551(19) 0.2500 0.53191(10) 0.0178(4) Uani d 1 . .
    H H4BA -0.0861 0.2500 0.5660 0.021 Uiso calc 1 . .
    C C4A 0.55810(19) 0.7500 -0.01630(11) 0.0206(4) Uani d 1 . .
    H H4AA 0.6310 0.7500 -0.0432 0.025 Uiso calc 1 . .
    C C5B -0.06604(18) 0.2500 0.46662(10) 0.0157(4) Uani d 1 . .
    H H5BA -0.1537 0.2500 0.4556 0.019 Uiso calc 1 . .
    C C5A 0.57227(18) 0.7500 0.05169(11) 0.0183(4) Uani d 1 . .
    H H5AA 0.6540 0.7500 0.0717 0.022 Uiso calc 1 . .
    C C6B 0.02532(17) 0.2500 0.41808(9) 0.0114(3) Uani d 1 . .
    C C6A 0.46371(17) 0.7500 0.08948(9) 0.0135(4) Uani d 1 . .
    C C7B 0.00208(17) 0.2500 0.34383(9) 0.0127(3) Uani d 1 . .
    C C7A 0.45721(17) 0.7500 0.16448(9) 0.0141(4) Uani d 1 . .
    C C11B 0.21031(11) 0.65089(18) 0.31586(6) 0.0107(2) Uani d 1 . .
    H H11B 0.1620 0.5849 0.2835 0.013 Uiso calc 1 . .
    C C11A 0.25161(12) 0.34864(19) 0.16410(6) 0.0129(2) Uani d 1 . .
    H H11A 0.2982 0.4144 0.1972 0.015 Uiso calc 1 . .
    C C12B 0.34543(11) 0.65142(18) 0.40430(6) 0.0115(2) Uani d 1 . .
    H H12B 0.3951 0.5856 0.4361 0.014 Uiso calc 1 . .
    C C12A 0.11868(12) 0.34903(19) 0.07512(7) 0.0157(3) Uani d 1 . .
    H H12A 0.0686 0.4149 0.0435 0.019 Uiso calc 1 . .
    C C21B 0.60288(13) 0.4416(2) 0.33098(7) 0.0209(3) Uani d 1 . .
    H H21A 0.6954 0.4467 0.3284 0.031 Uiso calc 1 . .
    H H21B 0.5669 0.5614 0.3148 0.031 Uiso calc 1 . .
    H H21C 0.5781 0.4221 0.3767 0.031 Uiso calc 1 . .
    C C21A -0.1608(4) 0.5556(5) 0.1942(4) 0.0179(12) Uiso d 0.46(2) A 1
    H H21D -0.2505 0.5546 0.1814 0.027 Uiso calc 0.46(2) A 1
    H H21E -0.1201 0.4393 0.1783 0.027 Uiso calc 0.46(2) A 1
    H H21F -0.1530 0.5616 0.2421 0.027 Uiso calc 0.46(2) A 1
    C C22A -0.1502(4) 0.5609(5) 0.2133(4) 0.0196(10) Uiso d 0.54(2) A 2
    H H22A -0.2413 0.5458 0.2051 0.029 Uiso calc 0.54(2) A 2
    H H22B -0.1068 0.4412 0.2036 0.029 Uiso calc 0.54(2) A 2
    H H22C -0.1356 0.5949 0.2594 0.029 Uiso calc 0.54(2) A 2
loop_
    _atom_site_aniso_label
    _atom_site_aniso_U_11
    _atom_site_aniso_U_22
    _atom_site_aniso_U_33
    _atom_site_aniso_U_12
    _atom_site_aniso_U_13
    _atom_site_aniso_U_23
    Ni1A 0.00710(11) 0.00803(11) 0.00981(11) 0.000 -0.00020(8) 0.000
    Ni1B 0.00712(11) 0.00684(11) 0.00903(11) 0.000 -0.00055(8) 0.000
    S1B 0.0106(2) 0.0141(2) 0.0116(2) 0.000 0.00228(15) 0.000
    S1A 0.0095(2) 0.0211(2) 0.0121(2) 0.000 0.00003(15) 0.000
    O1B 0.0099(6) 0.0118(6) 0.0122(6) 0.000 -0.0019(5) 0.000
    O1A 0.0128(6) 0.0142(6) 0.0125(6) 0.000 -0.0013(5) 0.000
    O2B 0.0098(6) 0.0403(9) 0.0198(7) 0.000 -0.0042(5) 0.000
    O2A 0.0269(9) 0.038(5) 0.0115(7) -0.0012(11) -0.0023(6) -0.0008(10)
    O3B 0.0108(6) 0.0104(6) 0.0120(6) 0.000 -0.0013(5) 0.000
    O3A 0.0105(6) 0.0127(6) 0.0129(6) 0.000 -0.0007(5) 0.000
    O4A 0.0115(7) 0.0433(10) 0.0239(8) 0.000 -0.0050(6) 0.000
    O4B 0.0181(7) 0.0235(7) 0.0129(6) 0.000 -0.0057(5) 0.000
    O5B 0.0101(6) 0.0158(6) 0.0104(6) 0.000 -0.0005(5) 0.000
    O5A 0.0079(6) 0.0187(7) 0.0133(6) 0.000 0.0002(5) 0.000
    N1B 0.0100(7) 0.0073(7) 0.0116(7) 0.000 -0.0001(5) 0.000
    N1A 0.0115(7) 0.0093(7) 0.0135(7) 0.000 0.0014(6) 0.000
    N2B 0.0089(5) 0.0089(5) 0.0118(5) 0.0000(4) 0.0020(4) -0.0003(4)
    N2A 0.0091(5) 0.0101(5) 0.0128(5) 0.0004(4) 0.0015(4) -0.0001(4)
    C1A 0.0179(9) 0.0238(10) 0.0156(9) 0.000 -0.0018(7) 0.000
    C1B 0.0131(8) 0.0067(8) 0.0151(9) 0.000 -0.0019(7) 0.000
    C2B 0.0137(8) 0.0083(8) 0.0120(8) 0.000 -0.0008(7) 0.000
    C2A 0.0166(9) 0.0123(8) 0.0145(9) 0.000 0.0023(7) 0.000
    C3B 0.0195(9) 0.0161(9) 0.0113(8) 0.000 0.0016(7) 0.000
    C3A 0.0233(10) 0.0171(9) 0.0155(9) 0.000 0.0057(8) 0.000
    C4B 0.0169(9) 0.0194(10) 0.0172(9) 0.000 0.0080(7) 0.000
    C4A 0.0169(9) 0.0183(10) 0.0268(11) 0.000 0.0123(8) 0.000
    C5B 0.0116(8) 0.0160(9) 0.0196(9) 0.000 0.0018(7) 0.000
    C5A 0.0113(9) 0.0159(9) 0.0278(11) 0.000 0.0037(8) 0.000
    C6B 0.0102(8) 0.0096(8) 0.0144(8) 0.000 -0.0002(7) 0.000
    C6A 0.0118(8) 0.0098(8) 0.0190(9) 0.000 0.0010(7) 0.000
    C7B 0.0119(8) 0.0114(8) 0.0149(9) 0.000 -0.0015(7) 0.000
    C7A 0.0111(8) 0.0123(9) 0.0188(9) 0.000 -0.0011(7) 0.000
    C11B 0.0119(5) 0.0108(6) 0.0094(5) -0.0005(5) 0.0014(4) -0.0009(5)
    C11A 0.0169(6) 0.0122(6) 0.0095(5) -0.0007(5) 0.0000(4) -0.0009(5)
    C12B 0.0095(5) 0.0106(6) 0.0144(6) 0.0004(5) -0.0009(4) 0.0007(5)
    C12A 0.0121(6) 0.0122(7) 0.0226(7) 0.0006(5) -0.0067(5) 0.0009(5)
    C21B 0.0136(6) 0.0194(7) 0.0295(7) -0.0040(5) 0.0011(5) -0.0080(6)
_geom_special_details
;
 All esds (except the esd in the dihedral angle between two l.s. planes)
 are estimated using the full covariance matrix.  The cell esds are taken
 into account individually in the estimation of esds in distances, angles
 and torsion angles; correlations between esds in cell parameters are only
 used when they are defined by crystal symmetry.  An approximate (isotropic)
 treatment of cell esds is used for estimating esds involving l.s. planes.
;
loop_
    _geom_bond_atom_site_label_1
    _geom_bond_atom_site_label_2
    _geom_bond_site_symmetry_2
    _geom_bond_distance
    _geom_bond_publ_flag
    Ni1A N1A . 1.9788(15) ?
    Ni1A O5A . 2.0313(13) ?
    Ni1A O1A . 2.1032(13) ?
    Ni1A N2A 4_575 2.1186(11) ?
    Ni1A N2A . 2.1186(11) ?
    Ni1A O3A . 2.1191(13) ?
    Ni1B N1B . 1.9804(15) ?
    Ni1B O5B . 2.0434(13) ?
    Ni1B O3B . 2.1073(13) ?
    Ni1B N2B . 2.1172(11) ?
    Ni1B N2B 4_565 2.1173(11) ?
    Ni1B O1B . 2.1255(12) ?
    S1B O5B . 1.5286(13) ?
    S1B C21B 4_565 1.7786(14) ?
    S1B C21B . 1.7786(14) ?
    S1A O5A . 1.5276(13) ?
    S1A C21A . 1.713(4) ?
    S1A C21A 4_575 1.713(4) ?
    S1A C22A . 1.836(4) ?
    S1A C22A 4_575 1.836(4) ?
    O1B C7B . 1.276(2) ?
    O1A C1A . 1.280(2) ?
    O2B C7B . 1.235(2) ?
    O2A O2A 4_575 0.414(15) ?
    O2A C1A . 1.245(3) ?
    O3B C1B . 1.284(2) ?
    O3A C7A . 1.276(2) ?
    O4A C7A . 1.234(2) ?
    O4B C1B . 1.228(2) ?
    N1B C2B . 1.332(2) ?
    N1B C6B . 1.334(2) ?
    N1A C2A . 1.331(2) ?
    N1A C6A . 1.335(2) ?
    N2B C11B . 1.3408(16) ?
    N2B C12B . 1.3438(16) ?
    N2A C12A . 1.3388(17) ?
    N2A C11A . 1.3423(16) ?
    C1A O2A 4_575 1.245(3) ?
    C1A C2A . 1.526(3) ?
    C1B C2B . 1.527(2) ?
    C2B C3B . 1.386(3) ?
    C2A C3A . 1.390(3) ?
    C3B C4B . 1.394(3) ?
    C3B H3BA . 0.9500 ?
    C3A C4A . 1.395(3) ?
    C3A H3AA . 0.9500 ?
    C4B C5B . 1.393(3) ?
    C4B H4BA . 0.9500 ?
    C4A C5A . 1.391(3) ?
    C4A H4AA . 0.9500 ?
    C5B C6B . 1.389(3) ?
    C5B H5BA . 0.9500 ?
    C5A C6A . 1.388(3) ?
    C5A H5AA . 0.9500 ?
    C6B C7B . 1.530(3) ?
    C6A C7A . 1.530(3) ?
    C11B C11B 4_575 1.393(3) ?
    C11B H11B . 0.9500 ?
    C11A C11A 4_565 1.387(3) ?
    C11A H11A . 0.9500 ?
    C12B C12B 4_575 1.386(3) ?
    C12B H12B . 0.9500 ?
    C12A C12A 4_565 1.392(3) ?
    C12A H12A . 0.9500 ?
    C21B H21A . 0.9800 ?
    C21B H21B . 0.9800 ?
    C21B H21C . 0.9800 ?
    C21A H21D . 0.9800 ?
    C21A H21E . 0.9800 ?
    C21A H21F . 0.9800 ?
    C22A H22A . 0.9800 ?
    C22A H22B . 0.9800 ?
    C22A H22C . 0.9800 ?
loop_
    _geom_angle_atom_site_label_1
    _geom_angle_atom_site_label_2
    _geom_angle_atom_site_label_3
    _geom_angle_site_symmetry_1
    _geom_angle_site_symmetry_3
    _geom_angle
    _geom_angle_publ_flag
    N1A Ni1A O5A . . 174.81(6) ?
    N1A Ni1A O1A . . 78.58(6) ?
    O5A Ni1A O1A . . 106.61(5) ?
    N1A Ni1A N2A . 4_575 92.98(3) ?
    O5A Ni1A N2A . 4_575 87.08(3) ?
    O1A Ni1A N2A . 4_575 90.06(3) ?
    N1A Ni1A N2A . . 92.98(3) ?
    O5A Ni1A N2A . . 87.08(3) ?
    O1A Ni1A N2A . . 90.06(3) ?
    N2A Ni1A N2A 4_575 . 173.95(6) ?
    N1A Ni1A O3A . . 77.89(6) ?
    O5A Ni1A O3A . . 96.92(5) ?
    O1A Ni1A O3A . . 156.48(5) ?
    N2A Ni1A O3A 4_575 . 91.15(3) ?
    N2A Ni1A O3A . . 91.15(3) ?
    N1B Ni1B O5B . . 178.13(6) ?
    N1B Ni1B O3B . . 78.45(6) ?
    O5B Ni1B O3B . . 103.42(5) ?
    N1B Ni1B N2B . . 91.65(3) ?
    O5B Ni1B N2B . . 88.32(3) ?
    O3B Ni1B N2B . . 91.06(3) ?
    N1B Ni1B N2B . 4_565 91.65(3) ?
    O5B Ni1B N2B . 4_565 88.32(3) ?
    O3B Ni1B N2B . 4_565 91.06(3) ?
    N2B Ni1B N2B . 4_565 176.38(6) ?
    N1B Ni1B O1B . . 78.15(6) ?
    O5B Ni1B O1B . . 99.97(5) ?
    O3B Ni1B O1B . . 156.61(5) ?
    N2B Ni1B O1B . . 89.61(3) ?
    N2B Ni1B O1B 4_565 . 89.61(3) ?
    O5B S1B C21B . 4_565 106.82(6) ?
    O5B S1B C21B . . 106.82(6) ?
    C21B S1B C21B 4_565 . 98.42(11) ?
    O5A S1A C21A . . 109.0(2) ?
    O5A S1A C21A . 4_575 109.0(2) ?
    C21A S1A C21A . 4_575 105.8(3) ?
    O5A S1A C22A . . 101.00(18) ?
    O5A S1A C22A . 4_575 101.00(18) ?
    C22A S1A C22A . 4_575 92.8(3) ?
    C7B O1B Ni1B . . 115.04(11) ?
    C1A O1A Ni1A . . 115.10(12) ?
    O2A O2A C1A 4_575 . 80.4(3) ?
    C1B O3B Ni1B . . 115.23(11) ?
    C7A O3A Ni1A . . 115.61(12) ?
    S1B O5B Ni1B . . 136.06(8) ?
    S1A O5A Ni1A . . 124.34(8) ?
    C2B N1B C6B . . 122.64(16) ?
    C2B N1B Ni1B . . 118.53(12) ?
    C6B N1B Ni1B . . 118.83(12) ?
    C2A N1A C6A . . 122.50(16) ?
    C2A N1A Ni1A . . 118.36(13) ?
    C6A N1A Ni1A . . 119.14(13) ?
    C11B N2B C12B . . 116.75(11) ?
    C11B N2B Ni1B . . 122.56(8) ?
    C12B N2B Ni1B . . 120.69(8) ?
    C12A N2A C11A . . 116.53(12) ?
    C12A N2A Ni1A . . 122.38(9) ?
    C11A N2A Ni1A . . 121.09(9) ?
    O2A C1A O2A . 4_575 19.2(7) ?
    O2A C1A O1A . . 126.5(2) ?
    O2A C1A O1A 4_575 . 126.5(2) ?
    O2A C1A C2A . . 117.57(19) ?
    O2A C1A C2A 4_575 . 117.57(19) ?
    O1A C1A C2A . . 114.86(17) ?
    O4B C1B O3B . . 127.24(17) ?
    O4B C1B C2B . . 118.13(16) ?
    O3B C1B C2B . . 114.63(15) ?
    N1B C2B C3B . . 120.45(17) ?
    N1B C2B C1B . . 113.16(15) ?
    C3B C2B C1B . . 126.39(17) ?
    N1A C2A C3A . . 120.61(18) ?
    N1A C2A C1A . . 113.10(16) ?
    C3A C2A C1A . . 126.30(18) ?
    C2B C3B C4B . . 118.06(17) ?
    C2B C3B H3BA . . 121.0 ?
    C4B C3B H3BA . . 121.0 ?
    C2A C3A C4A . . 117.80(18) ?
    C2A C3A H3AA . . 121.1 ?
    C4A C3A H3AA . . 121.1 ?
    C5B C4B C3B . . 120.50(17) ?
    C5B C4B H4BA . . 119.8 ?
    C3B C4B H4BA . . 119.8 ?
    C5A C4A C3A . . 120.61(18) ?
    C5A C4A H4AA . . 119.7 ?
    C3A C4A H4AA . . 119.7 ?
    C6B C5B C4B . . 118.12(17) ?
    C6B C5B H5BA . . 120.9 ?
    C4B C5B H5BA . . 120.9 ?
    C6A C5A C4A . . 118.14(18) ?
    C6A C5A H5AA . . 120.9 ?
    C4A C5A H5AA . . 120.9 ?
    N1B C6B C5B . . 120.23(17) ?
    N1B C6B C7B . . 112.99(15) ?
    C5B C6B C7B . . 126.78(16) ?
    N1A C6A C5A . . 120.34(18) ?
    N1A C6A C7A . . 112.76(16) ?
    C5A C6A C7A . . 126.89(17) ?
    O2B C7B O1B . . 127.59(18) ?
    O2B C7B C6B . . 117.43(16) ?
    O1B C7B C6B . . 114.98(15) ?
    O4A C7A O3A . . 126.94(18) ?
    O4A C7A C6A . . 118.47(17) ?
    O3A C7A C6A . . 114.59(16) ?
    N2B C11B C11B . 4_575 121.57(7) ?
    N2B C11B H11B . . 119.2 ?
    C11B C11B H11B 4_575 . 119.2 ?
    N2A C11A C11A . 4_565 121.72(7) ?
    N2A C11A H11A . . 119.1 ?
    C11A C11A H11A 4_565 . 119.1 ?
    N2B C12B C12B . 4_575 121.67(7) ?
    N2B C12B H12B . . 119.2 ?
    C12B C12B H12B 4_575 . 119.2 ?
    N2A C12A C12A . 4_565 121.68(7) ?
    N2A C12A H12A . . 119.2 ?
    C12A C12A H12A 4_565 . 119.2 ?
    S1B C21B H21A . . 109.5 ?
    S1B C21B H21B . . 109.5 ?
    H21A C21B H21B . . 109.5 ?
    S1B C21B H21C . . 109.5 ?
    H21A C21B H21C . . 109.5 ?
    H21B C21B H21C . . 109.5 ?
    S1A C21A H21D . . 109.5 ?
    S1A C21A H21E . . 109.5 ?
    H21D C21A H21E . . 109.5 ?
    S1A C21A H21F . . 109.5 ?
    H21D C21A H21F . . 109.5 ?
    H21E C21A H21F . . 109.5 ?
    S1A C22A H22A . . 109.5 ?
    S1A C22A H22B . . 109.5 ?
    H22A C22A H22B . . 109.5 ?
    S1A C22A H22C . . 109.5 ?
    H22A C22A H22C . . 109.5 ?
    H22B C22A H22C . . 109.5 ?
loop_
    _geom_hbond_atom_site_label_D
    _geom_hbond_atom_site_label_H
    _geom_hbond_atom_site_label_A
    _geom_hbond_site_symmetry_A
    _geom_hbond_distance_DH
    _geom_hbond_distance_HA
    _geom_hbond_distance_DA
    _geom_hbond_angle_DHA
    C11B H11B O1B . 0.95 2.50 3.0442(13) 116.8
    C11B H11B O5A . 0.95 2.66 3.2871(18) 124.3
    C11A H11A O3A . 0.95 2.42 3.0252(14) 121.4
    C11A H11A O5B . 0.95 2.43 3.0462(17) 122.2
    C12B H12B O3B . 0.95 2.37 2.9978(13) 123.1
    C12A H12A O1A . 0.95 2.45 3.0221(14) 118.6
    C12A H12A O1A 3_565 0.95 2.61 3.2230(18) 122.3
    C21B H21A O2B 4_665 0.98 2.49 3.3321(19) 144.1
    C21A H21D O4A 4_475 0.98 2.47 3.277(4) 139.2
    C21A H21E O2A 3_565 0.98 2.27 2.959(9) 126.2
    C21A H21E O2A 2_545 0.98 2.50 3.246(9) 132.3
    C22A H22A O4A 4_475 0.98 2.57 3.377(4) 139.5
_shelx_hkl_file
;
   0   0  -1   -0.03    0.03
   0   0  -1    0.05    0.05
   0   0   1    0.06    0.05
   0   0   1   -0.01    0.04
   0   0  -2   10.36    0.23
   0   0  -2   10.66    0.23
   0   0  -2   10.11    0.22
   0   0  -2   10.48    0.22
   0   0  -2   10.44    0.26
   0   0  -2   10.18    0.24
   0   0  -2   10.41    0.27
   0   0   2   10.17    0.23
   0   0   2   10.19    0.23
   0   0   2   10.17    0.21
   0   0   2    9.93    0.27
   0   0   2   10.51    0.23
   0   0   2   10.65    0.27
   0   0  -3   11.80    0.32
   0   0  -3   12.32    0.31
   0   0  -3   12.18    0.30
   0   0  -3   11.96    0.30
   0   0  -3   12.26    0.37
   0   0  -3   12.51    0.36
   0   0  -3   12.33    0.34
   0   0  -3   12.01    0.37
   0   0   3   12.27    0.32
   0   0   3   12.14    0.32
   0   0   3   12.21    0.30
   0   0   3   12.05    0.38
   0   0   3   12.58    0.32
   0   0   3   12.76    0.38
   0   0  -4  603.32    3.66
   0   0  -4  590.63    3.29
   0   0  -4  599.41    3.35
   0   0  -4  585.61    4.02
   0   0  -4  586.91    4.28
   0   0  -4  598.67    3.20
   0   0  -4  595.68    4.02
   0   0   4  594.14    4.23
   0   0   4  585.41    2.88
   0   0   4  598.65    3.56
   0   0   4  602.60    4.38
   0   0   4  594.54    3.84
   0   0  -5   58.61    0.76
   0   0  -5   58.25    0.73
   0   0  -5   60.37    0.74
   0   0  -5   58.66    0.90
   0   0  -5   59.47    0.89
   0   0  -5   58.16    0.82
   0   0  -5   57.79    0.91
   0   0   5   58.32    0.77
   0   0   5   57.59    0.92
   0   0   5   57.84    0.77
   0   0   5   59.39    0.93
   0   0   5   59.59    0.89
   0   0  -6  356.14    1.95
   0   0  -6  350.56    1.87
   0   0  -6  359.40    1.88
   0   0  -6  350.00    2.29
   0   0  -6  356.82    2.26
   0   0  -6  345.60    2.09
   0   0  -6  343.41    2.30
   0   0   6  352.35    1.94
   0   0   6  350.74    2.34
   0   0   6  353.03    1.96
   0   0   6  354.66    2.35
   0   0   6  356.50    2.26
   0   0  -7    0.42    0.21
   0   0  -7    0.64    0.23
   0   0  -7    0.45    0.25
   0   0  -7    0.56    0.27
   0   0  -7    0.39    0.24
   0   0  -7    0.65    0.28
   0   0   7    0.36    0.24
   0   0   7    0.50    0.28
   0   0   7    0.63    0.24
   0   0   7    0.76    0.31
   0   0   7    0.41    0.28
   0   0  -8   94.80    1.15
   0   0  -8   97.87    1.16
   0   0  -8   93.58    1.42
   0   0  -8   96.17    1.40
   0   0  -8   96.43    1.32
   0   0  -8   94.63    1.44
   0   0   8   94.86    1.20
   0   0   8   94.21    1.45
   0   0   8   95.90    1.22
   0   0   8   94.38    1.45
   0   0   8   96.72    1.40
   0   0  -9   23.10    0.66
   0   0  -9   23.94    0.67
   0   0  -9   22.68    0.82
   0   0  -9   22.47    0.81
   0   0  -9   22.38    0.75
   0   0  -9   22.74    0.84
   0   0   9   22.44    0.70
   0   0   9   23.64    0.86
   0   0   9   23.49    0.71
   0   0   9   23.22    0.85
   0   0   9   23.33    0.81
   0   0 -10    1.85    0.30
   0   0 -10    1.73    0.31
   0   0 -10    2.04    0.41
   0   0 -10    1.97    0.39
   0   0 -10    1.89    0.36
   0   0 -10    1.85    0.42
   0   0  10    2.19    0.35
   0   0  10    2.28    0.43
   0   0  10    2.24    0.36
   0   0  10    1.55    0.38
   0   0  10    1.73    0.38
   0   0 -11  217.37    2.03
   0   0 -11  223.41    2.03
   0   0 -11  212.89    2.47
   0   0 -11  218.28    2.43
   0   0 -11  210.72    2.26
   0   0 -11  211.19    2.50
   0   0  11  214.93    2.09
   0   0  11  221.45    2.58
   0   0  11  215.37    2.11
   0   0  11  218.25    2.56
   0   0  11  217.40    2.44
   0   0 -12   52.26    1.08
   0   0 -12   54.09    1.09
   0   0 -12   50.53    1.34
   0   0 -12   53.18    1.33
   0   0 -12   51.34    1.22
   0   0 -12   50.23    1.36
   0   0  12   52.97    1.14
   0   0  12   51.95    1.38
   0   0  12   53.07    1.15
   0   0  12   53.45    1.39
   0   0  12   52.83    1.32
   0   0 -13   75.48    1.34
   0   0 -13   77.41    1.34
   0   0 -13   71.01    1.62
   0   0 -13   73.11    1.59
   0   0 -13   73.15    1.49
   0   0 -13   70.95    1.64
   0   0  13   76.36    1.40
   0   0  13   73.71    1.70
   0   0  13   76.88    1.42
   0   0  13   75.58    1.71
   0   0  13   76.05    1.64
   0   0 -14    5.74    0.53
   0   0 -14    6.93    0.57
   0   0 -14    5.75    0.70
   0   0 -14    7.23    0.70
   0   0 -14    6.22    0.65
   0   0 -14    6.06    0.72
   0   0  14    6.22    0.59
   0   0  14    6.16    0.76
   0   0  14    6.18    0.59
   0   0  14    5.99    0.73
   0   0  14    6.34    0.70
   0   0 -15   85.41    1.54
   0   0 -15   86.31    1.52
   0   0 -15   82.38    1.90
   0   0 -15   86.39    1.88
   0   0 -15   84.49    1.76
   0   0 -15   82.56    1.93
   0   0  15   83.71    1.59
   0   0  15   86.77    1.99
   0   0  15   84.97    1.62
   0   0  15   84.77    1.97
   0   0  15   86.10    1.88
   0   0 -16   26.14    0.97
   0   0 -16   26.00    0.95
   0   0 -16   25.71    1.23
   0   0 -16   27.62    1.19
   0   0 -16   25.69    1.09
   0   0 -16   24.14    1.20
   0   0  16   26.60    1.03
   0   0  16   26.33    1.28
   0   0  16   26.61    1.03
   0   0  16   25.55    1.25
   0   0  16   26.82    1.24
   0   0 -17   59.76    1.41
   0   0 -17   59.47    1.39
   0   0 -17   56.23    1.73
   0   0 -17   60.00    1.73
   0   0 -17   55.39    1.58
   0   0 -17   55.42    1.77
   0   0  17   60.28    1.49
   0   0  17   58.47    1.83
   0   0  17   59.24    1.49
   0   0  17   56.76    1.81
   0   0  17   57.24    1.71
   0   0 -18   16.75    0.89
   0   0 -18   16.10    0.87
   0   0 -18   15.25    1.09
   0   0 -18   15.76    1.10
   0   0 -18   16.68    1.04
   0   0 -18   15.76    1.13
   0   0  18   17.49    0.96
   0   0  18   17.34    0.96
   0   0  18   16.10    1.17
   0   0  18   19.88    1.78
   0   0  18   17.18    1.17
   0   0 -19   15.00    1.00
   0   0 -19   14.00    1.16
   0   0 -19   14.55    1.11
   0   0 -19   15.69    1.07
   0   0 -19   14.15    1.14
   0   0  19   15.62    0.97
   0   0  19   14.71    0.96
   0   0  19   15.10    1.21
   0   0  19   15.57    1.18
   0   0 -20   18.29    1.27
   0   0 -20   17.12    1.22
   0   0 -20   18.52    1.18
   0   0 -20   16.55    1.25
   0   0  20   17.76    1.18
   0   0  20   18.22    1.09
   0   0  20   17.09    1.32
   0   0  20   17.13    1.24
   0   0 -21  141.57    3.06
   0   0 -21  146.79    2.98
   0   0 -21  148.29    2.86
   0   0 -21  139.69    3.11
   0   0  21  142.12    3.12
   0   0  21  141.95    2.98
   0   0 -22    2.79    0.78
   0   0  22    2.75    0.77
   0   0 -23   91.51    2.68
   0   0 -23   92.25    2.57
   0   0 -23   95.08    2.51
   0   0 -23   93.52    2.75
   0   0  23   96.19    2.80
   0   0  23   92.70    2.65
   0   0 -24    8.61    1.13
   0   0 -24   11.00    1.25
   0   0 -24    7.76    1.15
   0   0  24    9.84    1.28
   0   0  24    9.64    1.21
   0   0 -25  159.64    3.68
   0   0 -25  170.97    3.62
   0   0 -25  161.55    3.76
   0   0  25  169.48    3.87
   0   0  25  174.86    3.73
   0   0 -26    2.82    0.84
   0   0 -26    3.30    0.93
   0   0  26    2.44    0.97
   0   0  26    2.97    0.95
   0  -1   0    4.61    0.29
   0  -1  -1    2.68    0.20
   0  -1  -1    2.87    0.25
   0   1  -1    2.66    0.27
   0   1  -1    2.85    0.22
   0   1  -1    2.99    0.29
   0   1  -1    2.96    0.25
   0   1  -1    3.26    0.25
   0   1  -1    2.98    0.28
   0   1  -1    3.02    0.23
   0   1  -1    2.94    0.26
   0   1   1    2.73    0.21
   0   1   1    2.76    0.16
   0   1   1    2.92    0.21
   0   1   1    2.90    0.22
   0   1   1    3.10    0.27
   0   1   1    2.79    0.27
   0   1   1    2.68    0.25
   0   1   1    3.07    0.27
   0   1   1    3.15    0.28
   0  -1  -2 1303.72    5.09
   0  -1  -2 1315.61    4.76
   0  -1  -2 1329.14    7.08
   0  -1   2 1271.15    7.95
   0  -1   2 1226.64    5.64
   0  -1   2 1361.91    7.33
   0  -1   2 1316.34    6.36
   0   1  -2 1242.98    7.41
   0   1  -2 1246.76    5.71
   0   1  -2 1276.25    5.72
   0   1  -2 1258.90    6.94
   0   1  -2 1320.78    7.99
   0   1  -2 1358.34    6.92
   0   1  -2 1275.52    6.67
   0   1   2 1260.20    4.89
   0   1   2 1243.80    6.05
   0   1   2 1286.39    5.07
   0   1   2 1309.54    4.46
   0   1   2 1308.95    7.75
   0   1   2 1312.45    7.59
   0   1   2 1273.64    7.55
   0   1   2 1279.85    8.02
   0  -1  -3   14.40    0.24
   0  -1  -3   13.66    0.49
   0  -1  -3   15.41    0.45
   0  -1  -3   13.48    0.49
   0  -1  -3   13.85    0.50
   0  -1   3   12.96    0.48
   0  -1   3   14.89    0.32
   0  -1   3   15.09    0.49
   0  -1   3   15.47    0.45
   0   1  -3   14.21    0.50
   0   1  -3   13.85    0.29
   0   1  -3   13.85    0.40
   0   1  -3   14.88    0.40
   0   1  -3   13.88    0.45
   0   1   3   14.46    0.25
   0   1   3   14.08    0.43
   0   1   3   14.50    0.27
   0   1   3   14.09    0.50
   0   1   3   13.93    0.50
   0   1   3   13.83    0.49
   0  -1  -4  785.54    3.03
   0  -1  -4  746.13    5.28
   0  -1  -4  734.90    5.48
   0  -1  -4  797.56    5.06
   0  -1  -4  743.33    5.27
   0  -1  -4  767.62    5.70
   0  -1   4  772.50    2.99
   0  -1   4  766.20    3.69
   0  -1   4  794.54    3.81
   0  -1   4  803.41    3.80
   0   1  -4  744.10    4.53
   0   1  -4  799.18    3.80
   0   1  -4  773.76    4.13
   0   1  -4  769.08    4.88
   0   1  -4  757.04    4.53
   0   1  -4  776.02    5.00
   0   1  -4  776.16    4.70
   0   1  -4  764.94    2.89
   0   1   4  777.11    3.38
   0   1   4  725.71    4.38
   0   1   4  784.76    3.51
   0   1   4  764.07    5.36
   0   1   4  775.17    5.04
   0   1   4  763.13    4.12
   0  -1  -5   19.41    0.35
   0  -1  -5   18.77    0.61
   0  -1  -5   19.85    0.61
   0  -1  -5   18.53    0.62
   0  -1  -5   18.88    0.65
   0  -1   5   17.73    0.62
   0  -1   5   19.05    0.37
   0  -1   5   19.34    0.58
   0  -1   5   19.55    0.62
   0  -1   5   19.09    0.57
   0   1  -5   19.09    0.64
   0   1  -5   19.06    0.40
   0   1  -5   18.84    0.59
   0   1  -5   17.69    0.61
   0   1  -5   18.38    0.58
   0   1  -5   18.38    0.65
   0   1  -5   18.40    0.51
   0   1  -5   18.50    0.58
   0   1   5   18.54    0.34
   0   1   5   17.79    0.60
   0   1   5   18.64    0.36
   0   1   5   18.25    0.65
   0   1   5   17.83    0.62
   0  -1  -6    5.50    0.28
   0  -1  -6    4.97    0.44
   0  -1  -6    5.54    0.24
   0  -1  -6    5.55    0.48
   0  -1  -6    5.31    0.45
   0  -1  -6    5.60    0.47
   0  -1  -6    5.99    0.46
   0  -1   6    5.60    0.51
   0  -1   6    5.44    0.38
   0  -1   6    5.87    0.47
   0  -1   6    5.39    0.49
   0  -1   6    5.67    0.44
   0   1  -6    4.79    0.49
   0   1  -6    5.79    0.29
   0   1  -6    5.03    0.46
   0   1  -6    5.19    0.46
   0   1  -6    5.52    0.43
   0   1  -6    5.38    0.52
   0   1  -6    5.36    0.39
   0   1  -6    5.22    0.44
   0   1   6    5.70    0.29
   0   1   6    5.58    0.34
   0   1   6    5.83    0.49
   0   1   6    6.14    0.30
   0   1   6    5.72    0.51
   0   1   6    5.30    0.51
   0  -1  -7    0.46    0.26
   0  -1  -7    0.68    0.16
   0  -1  -7    0.56    0.29
   0  -1  -7    0.68    0.28
   0  -1  -7    0.42    0.26
   0  -1  -7    0.49    0.28
   0  -1   7    0.08    0.29
   0  -1   7    0.43    0.27
   0  -1   7    0.51    0.29
   0  -1   7    0.72    0.29
   0  -1   7    0.59    0.28
   0   1  -7    0.79    0.29
   0   1  -7    0.53    0.17
   0   1  -7    0.46    0.26
   0   1  -7    0.43    0.27
   0   1  -7    0.65    0.28
   0   1  -7    0.80    0.31
   0   1  -7    0.71    0.24
   0   1  -7    0.67    0.29
   0   1   7    0.52    0.18
   0   1   7    0.48    0.28
   0   1   7    0.66    0.19
   0   1   7    0.95    0.34
   0   1   7    0.43    0.31
   0  -1  -8    2.43    0.36
   0  -1  -8    2.88    0.26
   0  -1  -8    2.97    0.42
   0  -1  -8    2.58    0.37
   0  -1  -8    2.53    0.37
   0  -1  -8    2.06    0.38
   0  -1   8    2.80    0.41
   0  -1   8    2.91    0.40
   0  -1   8    2.98    0.40
   0  -1   8    2.16    0.38
   0  -1   8    2.92    0.39
   0   1  -8    2.82    0.40
   0   1  -8    2.73    0.29
   0   1  -8    2.43    0.43
   0   1  -8    2.76    0.38
   0   1  -8    3.45    0.41
   0   1  -8    2.73    0.41
   0   1  -8    2.84    0.33
   0   1  -8    2.48    0.38
   0   1   8    2.53    0.29
   0   1   8    3.28    0.44
   0   1   8    2.95    0.31
   0   1   8    2.81    0.45
   0   1   8    2.71    0.43
   0  -1  -9   40.19    0.98
   0  -1  -9   42.81    0.65
   0  -1  -9   39.56    1.08
   0  -1  -9   43.24    1.01
   0  -1  -9   40.89    1.04
   0  -1  -9   39.34    1.10
   0  -1   9   38.94    1.02
   0  -1   9   43.51    1.08
   0  -1   9   40.54    1.04
   0  -1   9   42.96    1.08
   0  -1   9   41.59    1.00
   0   1  -9   42.23    1.03
   0   1  -9   41.23    0.71
   0   1  -9   40.88    1.00
   0   1  -9   39.78    1.02
   0   1  -9   40.53    1.08
   0   1  -9   42.36    0.92
   0   1  -9   41.88    1.07
   0   1   9   40.56    0.71
   0   1   9   42.62    1.11
   0   1   9   41.31    0.74
   0   1   9   41.18    1.12
   0   1   9   40.83    1.09
   0  -1 -10   73.14    1.33
   0  -1 -10   74.56    0.90
   0  -1 -10   70.97    1.47
   0  -1 -10   73.09    1.35
   0  -1 -10   69.30    1.38
   0  -1 -10   70.32    1.48
   0  -1  10   72.27    1.38
   0  -1  10   73.13    1.44
   0  -1  10   71.91    1.38
   0  -1  10   72.01    1.43
   0  -1  10   71.64    1.34
   0   1 -10   69.00    1.34
   0   1 -10   71.21    0.97
   0   1 -10   71.76    1.33
   0   1 -10   69.98    1.36
   0   1 -10   71.89    1.46
   0   1 -10   70.35    1.22
   0   1 -10   69.92    1.40
   0   1  10   71.66    0.98
   0   1  10   72.89    1.48
   0   1  10   70.93    1.01
   0   1  10   71.56    1.46
   0  -1 -11   28.16    0.91
   0  -1 -11   29.06    0.64
   0  -1 -11   26.25    1.01
   0  -1 -11   28.13    0.94
   0  -1 -11   26.37    0.94
   0  -1 -11   26.91    1.03
   0  -1  11   26.16    0.94
   0  -1  11   27.99    1.01
   0  -1  11   27.60    0.96
   0  -1  11   27.76    1.00
   0  -1  11   28.12    0.95
   0   1 -11   28.34    0.96
   0   1 -11   27.37    0.68
   0   1 -11   27.96    0.92
   0   1 -11   27.54    0.98
   0   1 -11   29.04    1.03
   0   1 -11   25.92    0.84
   0   1 -11   26.80    0.97
   0   1  11   28.16    0.70
   0   1  11   26.98    1.02
   0   1  11   28.75    0.73
   0   1  11   29.46    1.07
   0   1  11   27.94    1.02
   0  -1 -12   10.78    0.66
   0  -1 -12   12.33    0.49
   0  -1 -12   10.40    0.76
   0  -1 -12   11.92    0.72
   0  -1 -12   11.45    0.75
   0  -1 -12   10.87    0.79
   0  -1  12   12.04    0.75
   0  -1  12   11.79    0.78
   0  -1  12   11.09    0.73
   0  -1  12   11.50    0.78
   0  -1  12   11.45    0.72
   0   1 -12   11.16    0.51
   0   1 -12   11.66    0.70
   0   1 -12   11.67    0.73
   0   1 -12   11.59    0.80
   0   1 -12   10.92    0.64
   0   1 -12   10.90    0.74
   0   1  12   11.15    0.52
   0   1  12   12.69    0.83
   0   1  12   11.93    0.56
   0   1  12   10.89    0.78
   0   1  12   11.99    0.80
   0  -1 -13  113.18    1.83
   0  -1 -13  121.54    1.36
   0  -1 -13  111.42    2.08
   0  -1 -13  118.00    1.94
   0  -1 -13  114.97    1.99
   0  -1 -13  114.24    2.12
   0  -1  13  115.08    1.91
   0  -1  13  116.32    2.07
   0  -1  13  115.42    1.92
   0  -1  13  113.98    2.04
   0  -1  13  114.72    1.93
   0   1 -13  114.78    1.43
   0   1 -13  116.00    1.85
   0   1 -13  111.81    1.98
   0   1 -13  115.40    2.06
   0   1 -13  112.31    1.76
   0   1 -13  112.18    2.01
   0   1  13  115.70    1.47
   0   1  13  112.88    2.09
   0   1  13  120.96    1.54
   0   1  13  112.02    2.10
   0   1  13  113.40    2.06
   0  -1 -14   76.37    1.58
   0  -1 -14   81.77    1.19
   0  -1 -14   75.83    1.81
   0  -1 -14   78.15    1.68
   0  -1 -14   74.92    1.70
   0  -1 -14   74.33    1.81
   0  -1  14   73.17    1.61
   0  -1  14   80.56    1.83
   0  -1  14   76.75    1.66
   0  -1  14   76.43    1.79
   0  -1  14   79.42    1.71
   0   1 -14   75.80    1.24
   0   1 -14   78.67    1.60
   0   1 -14   75.12    1.72
   0   1 -14   76.01    1.77
   0   1 -14   74.01    1.52
   0   1 -14   73.04    1.74
   0   1  14   78.64    1.29
   0   1  14   72.14    1.78
   0   1  14   76.84    1.31
   0   1  14   77.38    1.85
   0   1  14   77.32    1.80
   0  -1 -15  218.19    2.68
   0  -1 -15  225.90    2.02
   0  -1 -15  210.44    3.05
   0  -1 -15  217.60    2.83
   0  -1 -15  215.32    2.90
   0  -1 -15  208.24    3.07
   0  -1  15  220.89    2.79
   0  -1  15  226.19    3.10
   0  -1  15  218.09    2.79
   0  -1  15  219.02    3.04
   0  -1  15  221.13    2.86
   0   1 -15  218.77    2.15
   0   1 -15  218.43    2.69
   0   1 -15  209.91    2.92
   0   1 -15  212.87    2.98
   0   1 -15  213.27    2.62
   0   1 -15  212.72    2.98
   0   1  15  219.78    2.20
   0   1  15  221.48    3.13
   0   1  15  221.23    2.26
   0   1  15  214.15    3.10
   0   1  15  219.75    3.05
   0  -1 -16    0.46    0.36
   0  -1 -16    0.86    0.48
   0  -1 -16    0.28    0.37
   0  -1 -16    0.74    0.42
   0  -1 -16    0.82    0.47
   0  -1  16    0.91    0.48
   0   1 -16    0.13    0.27
   0   1 -16    0.59    0.43
   0   1 -16    0.67    0.45
   0   1 -16    0.34    0.37
   0   1 -16    0.66    0.45
   0   1  16    0.44    0.30
   0   1  16    0.55    0.32
   0  -1 -17   19.78    0.99
   0  -1 -17   21.29    1.22
   0  -1 -17   22.11    1.15
   0  -1 -17   22.26    1.16
   0  -1 -17   18.08    1.16
   0  -1  17   20.22    1.08
   0  -1  17   19.72    1.06
   0  -1  17   20.21    1.22
   0  -1  17   19.58    1.09
   0   1 -17   20.43    1.24
   0   1 -17   20.04    1.02
   0   1 -17   19.84    1.16
   0   1 -17   19.98    1.15
   0   1 -17   21.08    1.04
   0   1 -17   20.47    1.16
   0   1  17   22.03    0.87
   0   1  17   19.88    1.24
   0   1  17   21.12    0.88
   0   1  17   20.25    1.23
   0   1  17   19.83    1.23
   0  -1 -18    6.34    0.72
   0  -1 -18    5.41    0.80
   0  -1 -18    7.27    0.86
   0  -1 -18    5.17    0.74
   0  -1 -18    5.63    0.83
   0  -1  18    7.49    0.87
   0  -1  18    7.28    0.86
   0  -1  18    6.95    0.88
   0  -1  18    6.51    0.81
   0   1 -18    7.66    0.80
   0   1 -18    6.52    0.84
   0   1 -18    6.33    0.83
   0   1 -18    6.61    0.81
   0   1 -18    6.75    0.84
   0   1  18    7.99    0.95
   0   1  18    6.32    0.86
   0   1  18    6.74    0.90
   0  -1 -19   13.81    0.97
   0  -1 -19   13.29    1.18
   0  -1 -19   13.50    1.06
   0  -1 -19   12.91    1.06
   0  -1 -19   11.74    1.16
   0  -1  19   13.78    1.02
   0  -1  19   13.81    1.03
   0  -1  19   13.79    1.21
   0  -1  19   14.01    1.11
   0   1 -19   12.96    0.95
   0   1 -19   11.97    1.06
   0   1 -19   13.31    1.10
   0   1 -19   12.82    1.00
   0   1 -19   11.78    1.07
   0   1  19   12.87    1.19
   0   1  19   13.44    1.18
   0   1  19   13.06    1.26
   0   1  19   13.64    1.16
   0  -1 -20   21.48    1.15
   0  -1 -20   21.37    1.42
   0  -1 -20   22.52    1.29
   0  -1 -20   21.12    1.28
   0  -1 -20   21.53    1.40
   0  -1  20   23.96    1.28
   0  -1  20   21.47    1.24
   0  -1  20   21.63    1.19
   0  -1  20   21.71    1.44
   0  -1  20   23.67    1.33
   0   1 -20   23.15    1.18
   0   1 -20   21.00    1.34
   0   1 -20   19.54    1.32
   0   1 -20   21.26    1.22
   0   1 -20   19.65    1.31
   0   1  20   22.09    1.48
   0   1  20   21.60    1.49
   0   1  20   21.42    1.43
   0  -1 -21   60.84    2.47
   0  -1 -21   58.96    2.14
   0  -1 -21   61.19    1.96
   0  -1 -21   57.03    1.94
   0  -1 -21   57.30    2.11
   0  -1  21   62.03    1.89
   0  -1  21   59.50    1.87
   0  -1  21   60.07    1.81
   0  -1  21   58.98    2.10
   0  -1  21   60.65    2.01
   0   1 -21   60.95    1.91
   0   1 -21   58.35    2.06
   0   1 -21   59.42    2.07
   0   1 -21   59.61    1.87
   0   1 -21   56.17    2.03
   0   1  21   59.29    2.16
   0   1  21   59.66    2.13
   0  -1 -22   11.11    1.27
   0  -1 -22   12.19    1.17
   0  -1 -22    9.91    1.07
   0  -1 -22    8.87    1.13
   0  -1  22   11.69    1.10
   0  -1  22   11.78    1.11
   0  -1  22   13.36    1.32
   0  -1  22   11.24    1.21
   0   1 -22   11.08    1.16
   0   1 -22   12.00    1.24
   0   1 -22    9.97    1.21
   0   1  22   11.84    1.30
   0   1  22   10.79    1.24
   0  -1 -23    7.94    1.11
   0  -1 -23    9.72    1.12
   0  -1 -23    8.61    1.07
   0  -1 -23    9.55    1.23
   0  -1  23    8.70    1.18
   0  -1  23    9.99    1.24
   0   1 -23    9.76    1.21
   0   1 -23    9.15    1.14
   0   1 -23    9.76    1.20
   0   1  23    7.77    1.16
   0   1  23    9.39    1.20
   0  -1 -24   -0.09    0.61
   0  -1 -24    0.17    0.57
   0  -1 -24    0.46    0.63
   0  -1 -24    0.02    0.63
   0  -1  24   -0.08    0.73
   0  -1  24   -0.18    0.68
   0   1 -24    0.02    0.62
   0   1 -24   -0.42    0.60
   0   1 -24    0.56    0.67
   0   1  24   -0.40    0.71
   0   1  24    0.23    0.74
   0  -1 -25   26.32    1.76
   0  -1 -25   25.91    1.61
   0  -1 -25   26.24    1.67
   0  -1 -25   25.57    1.81
   0  -1  25   25.71    1.84
   0  -1  25   27.63    1.74
   0   1 -25   25.46    1.72
   0   1 -25   27.49    1.76
   0   1 -25   26.15    1.77
   0   1  25   26.53    1.83
   0   1  25   26.37    1.84
   0  -1 -26    2.80    0.93
   0  -1 -26    2.16    0.82
   0  -1 -26    2.65    0.91
   0  -1  26    2.41    0.96
   0  -1  26    2.41    0.90
   0   1 -26    3.26    0.93
   0   1 -26    3.28    0.91
   0   1 -26    3.21    0.93
   0   1  26    2.14    0.97
   0   1  26    3.36    1.03
   0   2   0 5706.25   21.46
   0   2   0 5840.87   21.64
   0   2   0 5882.86   22.50
   0   2   0 6040.11   24.36
   0  -2  -1    9.45    0.47
   0   2  -1    8.65    0.50
   0   2  -1    9.13    0.45
   0   2  -1    9.21    0.52
   0   2  -1    9.02    0.47
   0   2  -1    9.26    0.48
   0   2  -1    8.62    0.50
   0   2  -1    9.42    0.48
   0   2  -1    9.11    0.50
   0   2   1    8.76    0.42
   0   2   1    8.58    0.44
   0   2   1    9.23    0.51
   0   2   1    9.17    0.24
   0   2   1    9.81    0.51
   0   2   1    9.03    0.48
   0   2   1    9.09    0.51
   0   2   1    8.92    0.51
   0  -2  -2  240.93    1.48
   0  -2  -2  238.02    1.70
   0  -2   2  229.63    1.88
   0  -2   2  238.82    1.66
   0   2  -2  219.69    1.85
   0   2  -2  228.14    1.58
   0   2  -2  225.73    1.88
   0   2  -2  237.60    1.74
   0   2  -2  240.28    1.67
   0   2  -2  228.36    1.88
   0   2  -2  237.63    1.72
   0   2  -2  239.08    1.85
   0   2   2  230.33    1.44
   0   2   2  229.38    1.18
   0   2   2  232.09    1.45
   0   2   2  233.57    1.46
   0   2   2  237.55    1.85
   0   2   2  231.94    1.20
   0   2   2  234.84    1.88
   0   2   2  234.67    1.70
   0   2   2  230.05    1.93
   0   2   2  236.20    1.96
   0  -2  -3    5.62    0.33
   0  -2  -3    5.82    0.42
   0  -2   3    5.63    0.50
   0  -2   3    6.47    0.46
   0  -2   3    4.95    0.40
   0   2  -3    5.66    0.51
   0   2  -3    5.50    0.35
   0   2  -3    5.56    0.31
   0   2  -3    5.37    0.50
   0   2  -3    5.40    0.46
   0   2  -3    5.46    0.49
   0   2  -3    5.57    0.39
   0   2  -3    5.80    0.45
   0   2   3    5.25    0.32
   0   2   3    5.16    0.35
   0   2   3    5.22    0.32
   0   2   3    5.68    0.34
   0   2   3    5.43    0.48
   0   2   3    5.07    0.33
   0   2   3    5.28    0.49
   0   2   3    5.50    0.50
   0   2   3    5.25    0.49
   0  -2  -4   13.19    0.48
   0  -2  -4   11.90    0.61
   0  -2  -4   12.57    0.35
   0  -2  -4   12.09    0.62
   0  -2  -4   13.38    0.54
   0  -2   4   12.10    0.62
   0  -2   4   13.53    0.58
   0  -2   4   12.50    0.52
   0   2  -4   11.94    0.40
   0   2  -4   12.30    0.44
   0   2  -4   11.22    0.63
   0   2  -4   11.93    0.60
   0   2  -4   12.71    0.49
   0   2  -4   12.37    0.56
   0   2   4   12.59    0.35
   0   2   4   12.23    0.48
   0   2   4   12.34    0.36
   0   2   4   12.13    0.61
   0   2   4   12.34    0.47
   0   2   4   13.27    0.63
   0   2   4   12.74    0.62
   0  -2  -5   36.28    0.48
   0  -2  -5   34.59    0.93
   0  -2  -5   36.67    0.82
   0  -2  -5   33.49    0.91
   0  -2  -5   34.50    0.94
   0  -2   5   37.66    0.88
   0  -2   5   37.33    0.82
   0   2  -5   32.86    0.93
   0   2  -5   33.11    0.57
   0   2  -5   34.30    0.72
   0   2  -5   33.30    0.92
   0   2  -5   33.26    0.92
   0   2  -5   36.54    0.76
   0   2  -5   33.59    0.83
   0   2   5   34.32    0.46
   0   2   5   33.54    0.76
   0   2   5   34.70    0.49
   0   2   5   34.43    0.91
   0   2   5   34.87    0.77
   0   2   5   34.44    0.93
   0  -2  -6   53.65    1.17
   0  -2  -6   59.43    1.07
   0  -2  -6   52.12    1.15
   0  -2  -6   55.05    1.19
   0  -2   6   53.12    1.16
   0  -2   6   58.13    1.11
   0  -2   6   59.43    1.04
   0   2  -6   54.27    1.18
   0   2  -6   53.12    0.69
   0   2  -6   54.07    0.96
   0   2  -6   54.85    1.17
   0   2  -6   53.28    1.17
   0   2  -6   59.13    0.97
   0   2  -6   53.83    1.05
   0   2   6   56.28    0.54
   0   2   6   54.73    1.02
   0   2   6   56.23    0.59
   0   2   6   54.34    1.18
   0   2   6   54.06    1.01
   0   2   6   55.07    1.18
   0  -2  -7   81.09    1.43
   0  -2  -7   82.05    1.49
   0  -2  -7   89.39    1.34
   0  -2  -7   82.16    1.46
   0  -2   7   80.94    1.46
   0  -2   7   86.36    1.39
   0  -2   7   89.33    1.31
   0   2  -7   81.44    1.45
   0   2  -7   81.80    0.84
   0   2  -7   83.33    1.27
   0   2  -7   83.33    1.47
   0   2  -7   87.59    1.21
   0   2  -7   84.62    1.35
   0   2   7   84.15    1.33
   0   2   7   86.62    0.74
   0   2   7   82.47    1.47
   0   2   7   86.29    1.62
   0   2   7   82.63    1.48
   0   2   7   81.21    1.46
   0  -2  -8   36.67    1.08
   0  -2  -8   39.11    0.97
   0  -2  -8   35.21    1.05
   0  -2  -8   35.69    1.08
   0  -2   8   35.52    1.06
   0  -2   8   36.18    1.08
   0  -2   8   36.34    1.01
   0  -2   8   38.03    0.94
   0   2  -8   36.48    1.07
   0   2  -8   35.44    0.58
   0   2  -8   36.29    0.94
   0   2  -8   35.89    1.06
   0   2  -8   35.79    1.08
   0   2  -8   39.93    0.89
   0   2  -8   35.28    0.97
   0   2   8   35.52    0.98
   0   2   8   39.00    0.56
   0   2   8   35.93    1.07
   0   2   8   36.38    1.08
   0   2   8   36.54    1.07
   0  -2  -9   17.22    0.44
   0  -2  -9   16.20    0.78
   0  -2  -9   17.34    0.75
   0  -2  -9   16.02    0.80
   0  -2  -9   15.53    0.82
   0  -2   9   15.16    0.83
   0  -2   9   16.32    0.82
   0  -2   9   15.36    0.77
   0  -2   9   17.40    0.72
   0   2  -9   15.31    0.79
   0   2  -9   15.58    0.43
   0   2  -9   16.27    0.74
   0   2  -9   16.07    0.81
   0   2  -9   16.16    0.73
   0   2  -9   15.80    0.82
   0   2  -9   16.83    0.66
   0   2  -9   14.85    0.73
   0   2   9   16.27    0.78
   0   2   9   17.77    0.45
   0   2   9   16.30    0.83
   0   2   9   17.10    0.84
   0  -2 -10   -0.07    0.29
   0  -2 -10    0.22    0.32
   0  -2 -10    0.29    0.30
   0  -2 -10    0.02    0.30
   0  -2 -10    0.15    0.32
   0  -2  10    0.11    0.37
   0  -2  10    0.28    0.37
   0  -2  10    0.03    0.31
   0  -2  10   -0.20    0.33
   0  -2  10    0.16    0.30
   0   2 -10    0.04    0.32
   0   2 -10    0.25    0.16
   0   2 -10   -0.13    0.26
   0   2 -10    0.37    0.33
   0   2 -10   -0.14    0.25
   0   2 -10    0.25    0.35
   0   2 -10    0.20    0.25
   0   2 -10    0.42    0.30
   0   2  10    0.07    0.16
   0   2  10    0.07    0.31
   0   2  10    0.04    0.16
   0   2  10    0.00    0.34
   0   2  10    0.12    0.36
   0  -2 -11  173.04    2.34
   0  -2 -11  171.75    2.49
   0  -2 -11  178.06    2.18
   0  -2 -11  175.35    2.53
   0  -2  11  177.85    2.44
   0  -2  11  180.01    2.45
   0  -2  11  180.50    2.38
   0  -2  11  185.07    2.37
   0  -2  11  184.39    2.20
   0   2 -11  176.02    2.41
   0   2 -11  181.71    1.44
   0   2 -11  182.43    2.35
   0   2 -11  176.04    2.38
   0   2 -11  171.28    2.25
   0   2 -11  174.16    2.47
   0   2 -11  181.93    2.06
   0   2 -11  171.70    2.30
   0   2  11  182.56    1.32
   0   2  11  175.83    2.37
   0   2  11  180.58    1.41
   0   2  11  173.39    2.49
   0   2  11  177.12    2.50
   0  -2 -12   17.51    0.88
   0  -2 -12   16.15    0.94
   0  -2 -12   18.13    0.85
   0  -2 -12   17.77    0.92
   0  -2 -12   17.96    0.98
   0  -2  12   17.01    0.93
   0  -2  12   18.05    0.97
   0  -2  12   17.28    0.90
   0  -2  12   18.82    0.95
   0  -2  12   18.37    0.86
   0   2 -12   17.70    0.94
   0   2 -12   18.44    0.54
   0   2 -12   17.80    0.91
   0   2 -12   16.45    0.83
   0   2 -12   16.91    0.95
   0   2 -12   17.63    0.76
   0   2 -12   16.79    0.86
   0   2  12   18.29    0.51
   0   2  12   18.16    0.95
   0   2  12   18.06    0.54
   0   2  12   16.26    0.95
   0   2  12   17.56    0.98
   0  -2 -13   10.61    0.79
   0  -2 -13    9.36    0.82
   0  -2 -13   10.59    0.74
   0  -2 -13   10.27    0.81
   0  -2 -13   10.75    0.87
   0  -2  13    9.96    0.86
   0  -2  13   10.20    0.83
   0  -2  13   10.72    0.85
   0  -2  13   10.48    0.76
   0   2 -13    9.86    0.78
   0   2 -13   10.88    0.47
   0   2 -13    9.92    0.79
   0   2 -13    9.27    0.71
   0   2 -13   10.21    0.85
   0   2 -13   10.10    0.67
   0   2 -13   10.41    0.79
   0   2  13   10.50    0.45
   0   2  13   10.72    0.85
   0   2  13   10.42    0.48
   0   2  13    9.55    0.86
   0   2  13   10.08    0.84
   0  -2 -14    5.71    0.70
   0  -2 -14    5.56    0.73
   0  -2 -14    5.83    0.69
   0  -2 -14    5.37    0.67
   0  -2 -14    5.98    0.76
   0  -2  14    5.84    0.73
   0  -2  14    5.34    0.69
   0  -2  14    5.00    0.67
   0  -2  14    5.63    0.65
   0   2 -14    4.52    0.64
   0   2 -14    6.02    0.42
   0   2 -14    5.34    0.65
   0   2 -14    5.52    0.69
   0   2 -14    4.69    0.67
   0   2 -14    5.61    0.61
   0   2 -14    5.58    0.67
   0   2  14    5.25    0.41
   0   2  14    5.29    0.70
   0   2  14    5.71    0.44
   0   2  14    4.94    0.70
   0   2  14    4.84    0.68
   0  -2 -15  100.97    2.05
   0  -2 -15  101.40    2.26
   0  -2 -15  105.53    2.00
   0  -2 -15  102.66    2.17
   0  -2 -15  101.13    2.28
   0  -2  15  106.97    2.19
   0  -2  15  103.63    2.16
   0  -2  15  104.76    2.17
   0  -2  15  106.38    2.01
   0   2 -15  101.95    2.07
   0   2 -15   97.08    2.04
   0   2 -15  100.26    2.21
   0   2 -15  101.96    1.88
   0   2 -15  100.75    2.12
   0   2  15  102.88    2.22
   0   2  15  101.46    2.26
   0   2  15  103.19    2.25
   0  -2 -16    5.80    0.71
   0  -2 -16    6.58    0.86
   0  -2 -16    7.60    0.78
   0  -2 -16    5.55    0.75
   0  -2 -16    6.33    0.83
   0  -2  16    6.84    0.81
   0  -2  16    5.44    0.75
   0  -2  16    6.40    0.80
   0  -2  16    6.64    0.75
   0   2 -16    6.51    0.80
   0   2 -16    5.28    0.70
   0   2 -16    6.33    0.81
   0   2 -16    5.63    0.69
   0   2 -16    6.21    0.76
   0   2  16    7.01    0.84
   0   2  16    5.78    0.80
   0   2  16    6.92    0.87
   0  -2 -17   27.94    1.25
   0  -2 -17   25.92    1.37
   0  -2 -17   28.23    1.22
   0  -2 -17   27.76    1.32
   0  -2 -17   28.99    1.45
   0  -2  17   28.59    1.35
   0  -2  17   28.24    1.35
   0  -2  17   27.06    1.36
   0  -2  17   28.59    1.27
   0   2 -17   26.24    1.24
   0   2 -17   27.88    1.27
   0   2 -17   26.55    1.36
   0   2 -17   28.48    1.19
   0   2 -17   27.03    1.32
   0   2  17   29.27    1.43
   0   2  17   25.72    1.40
   0   2  17   28.18    1.41
   0  -2 -18   13.87    1.01
   0  -2 -18   13.53    1.19
   0  -2 -18   15.43    1.03
   0  -2 -18   14.12    1.08
   0  -2 -18   14.26    1.18
   0  -2  18   14.09    1.12
   0  -2  18   16.31    1.16
   0  -2  18   15.32    1.19
   0  -2  18   14.78    1.08
   0   2 -18   14.05    1.04
   0   2 -18   14.61    1.09
   0   2 -18   14.04    1.13
   0   2 -18   15.53    1.00
   0   2 -18   13.99    1.09
   0   2  18   14.78    1.21
   0   2  18   13.65    1.22
   0   2  18   13.92    1.17
   0  -2 -19    2.98    0.62
   0  -2 -19    2.36    0.72
   0  -2 -19    2.80    0.64
   0  -2 -19    2.34    0.66
   0  -2 -19    2.31    0.70
   0  -2  19    3.39    0.74
   0  -2  19    2.52    0.69
   0  -2  19    3.97    0.82
   0  -2  19    2.84    0.67
   0   2 -19    2.46    0.61
   0   2 -19    2.98    0.68
   0   2 -19    2.71    0.71
   0   2 -19    2.30    0.64
   0   2  19    2.68    0.69
   0   2  19    2.94    0.77
   0   2  19    2.31    0.70
   0   2  19    2.60    0.75
   0  -2 -20    5.61    0.80
   0  -2 -20    3.74    0.83
   0  -2 -20    4.29    0.74
   0  -2 -20    3.25    0.75
   0  -2 -20    3.66    0.82
   0  -2  20    4.04    0.80
   0  -2  20    4.70    0.82
   0  -2  20    3.86    0.75
   0  -2  20    4.15    0.83
   0  -2  20    3.75    0.75
   0   2 -20    3.97    0.72
   0   2 -20    3.80    0.74
   0   2 -20    4.63    0.84
   0   2 -20    3.88    0.77
   0   2  20    4.11    0.84
   0   2  20    4.03    0.89
   0   2  20    5.58    0.94
   0   2  20    4.20    0.90
   0  -2 -21   42.80    1.68
   0  -2 -21   40.59    1.87
   0  -2 -21   42.15    1.67
   0  -2 -21   41.81    1.78
   0  -2 -21   41.65    1.90
   0  -2  21   40.60    1.74
   0  -2  21   41.00    1.75
   0  -2  21   42.43    1.72
   0  -2  21   41.09    1.83
   0  -2  21   42.64    1.72
   0   2 -21   41.25    1.65
   0   2 -21   41.36    1.75
   0   2 -21   40.02    1.81
   0   2 -21   38.22    1.77
   0   2  21   42.75    1.94
   0   2  21   40.06    1.89
   0   2  21   43.00    1.98
   0   2  21   42.06    1.90
   0  -2 -22    1.25    0.59
   0  -2 -22    0.19    0.64
   0  -2 -22    1.19    0.59
   0  -2 -22    0.86    0.64
   0  -2 -22    1.20    0.71
   0  -2  22    0.93    0.66
   0  -2  22    1.09    0.66
   0  -2  22    1.03    0.65
   0  -2  22    1.04    0.72
   0  -2  22    0.94    0.64
   0   2 -22    1.07    0.59
   0   2 -22    0.87    0.59
   0   2 -22    0.90    0.66
   0   2 -22    1.16    0.66
   0   2  22    1.06    0.73
   0   2  22    0.96    0.72
   0   2  22    1.04    0.75
   0  -2 -23   55.56    2.27
   0  -2 -23   56.49    1.99
   0  -2 -23   54.53    2.14
   0  -2 -23   51.25    2.22
   0  -2  23   55.38    2.06
   0  -2  23   55.63    2.09
   0  -2  23   58.03    2.06
   0  -2  23   57.51    2.27
   0  -2  23   55.90    2.06
   0   2 -23   55.68    1.96
   0   2 -23   55.51    2.14
   0   2 -23   51.69    2.14
   0   2 -23   54.05    2.19
   0   2  23   51.78    2.27
   0   2  23   56.01    2.27
   0  -2 -24    1.73    0.82
   0  -2 -24    2.62    0.73
   0  -2 -24    1.56    0.77
   0  -2 -24    1.48    0.85
   0  -2  24    2.05    0.78
   0  -2  24    3.02    0.84
   0  -2  24    2.64    0.92
   0  -2  24    2.89    0.87
   0   2 -24    2.85    0.80
   0   2 -24    2.02    0.81
   0   2 -24    1.84    0.77
   0   2  24    2.35    0.92
   0   2  24    1.92    0.87
   0  -2 -25   48.18    2.28
   0  -2 -25   48.20    2.16
   0  -2 -25   51.56    2.37
   0  -2  25   54.03    2.37
   0   2 -25   51.44    2.24
   0   2 -25   50.81    2.24
   0   2 -25   51.85    2.27
   0   2  25   49.64    2.37
   0   2  25   52.52    2.40
   0  -2 -26    0.29    0.77
   0  -2 -26    0.06    0.69
   0  -2 -26    0.44    0.74
   0  -2  26    0.65    0.85
   0   2 -26    0.69    0.69
   0   2 -26    0.11    0.67
   0   2 -26    0.70    0.76
   0   2  26    0.01    0.83
   0   2  26    0.77    0.87
   0  -3   0    0.42    0.27
   0   3   0    0.39    0.28
   0   3   0    0.25    0.28
   0   3   0    0.24    0.30
   0   3   0    0.78    0.31
   0   3   0    0.16    0.29
   0   3   0    0.40    0.29
   0   3   0    0.39    0.30
   0  -3  -1    7.65    0.50
   0  -3  -1    8.47    0.55
   0  -3   1    8.32    0.57
   0   3  -1    7.99    0.58
   0   3  -1    8.28    0.53
   0   3  -1    8.02    0.58
   0   3  -1    7.89    0.56
   0   3  -1    8.49    0.56
   0   3  -1    7.38    0.59
   0   3  -1    7.98    0.53
   0   3  -1    7.52    0.59
   0   3   1    7.79    0.52
   0   3   1    7.77    0.53
   0   3   1    7.59    0.58
   0   3   1    7.56    0.56
   0   3   1    7.62    0.56
   0   3   1    8.27    0.58
   0   3   1    8.45    0.62
   0  -3  -2 1765.10    9.67
   0  -3  -2 1807.32   10.30
   0  -3   2 1728.61   10.91
   0   3  -2 1724.00   10.75
   0   3  -2 1697.86   10.45
   0   3  -2 1694.86   10.33
   0   3  -2 1776.17   10.06
   0   3  -2 1829.51   10.47
   0   3  -2 1700.57   10.63
   0   3  -2 1724.08   10.96
   0   3  -2 1792.14    8.24
   0   3   2 1733.88    9.25
   0   3   2 1722.44    7.23
   0   3   2 1779.60    7.50
   0   3   2 1789.07   10.43
   0   3   2 1775.47    6.56
   0   3   2 1764.58   10.73
   0   3   2 1750.76    6.22
   0   3   2 1728.71    9.27
   0   3   2 1766.10   12.13
   0  -3  -3   88.26    1.13
   0  -3  -3   87.90    1.31
   0  -3   3   84.92    1.45
   0  -3   3   88.41    1.35
   0  -3   3   86.73    1.27
   0   3  -3   83.24    1.44
   0   3  -3   83.49    1.19
   0   3  -3   83.24    0.79
   0   3  -3   82.86    1.45
   0   3  -3   86.94    1.35
   0   3  -3   87.78    1.28
   0   3  -3   83.27    1.44
   0   3  -3   85.28    1.29
   0   3  -3   86.45    1.40
   0   3   3   83.43    1.09
   0   3   3   82.99    0.91
   0   3   3   86.47    1.13
   0   3   3   85.54    1.41
   0   3   3   84.99    0.91
   0   3   3   86.77    1.45
   0   3   3   85.76    1.31
   0   3   3   83.93    1.47
   0  -3  -4  202.71    1.56
   0  -3  -4  203.06    1.96
   0  -3   4  194.82    2.23
   0  -3   4  209.80    2.08
   0  -3   4  206.63    1.93
   0   3  -4  193.00    2.22
   0   3  -4  194.32    1.73
   0   3  -4  197.13    1.40
   0   3  -4  190.63    2.21
   0   3  -4  207.23    2.07
   0   3  -4  193.93    2.22
   0   3  -4  200.47    1.92
   0   3  -4  204.07    2.14
   0   3   4  190.89    1.51
   0   3   4  193.56    1.54
   0   3   4  198.30    1.55
   0   3   4  197.85    2.17
   0   3   4  200.08    1.56
   0   3   4  199.19    2.23
   0   3   4  189.91    2.23
   0   3   4  197.65    2.27
   0  -3  -5   27.71    0.97
   0  -3  -5   29.92    0.61
   0  -3  -5   29.84    0.84
   0  -3   5   28.23    0.98
   0  -3   5   30.12    0.90
   0  -3   5   29.74    0.83
   0   3  -5   27.89    0.97
   0   3  -5   28.42    0.69
   0   3  -5   29.44    0.67
   0   3  -5   28.27    0.97
   0   3  -5   29.06    1.00
   0   3  -5   28.54    0.79
   0   3  -5   29.63    0.91
   0   3   5   27.62    0.59
   0   3   5   28.64    0.73
   0   3   5   28.84    0.95
   0   3   5   28.59    0.72
   0   3   5   28.71    0.99
   0   3   5   26.88    0.96
   0   3   5   27.94    0.97
   0  -3  -6   84.84    1.61
   0  -3  -6   93.50    0.90
   0  -3  -6   87.84    1.65
   0  -3  -6   95.00    1.44
   0  -3  -6   82.99    1.59
   0  -3  -6   90.19    1.67
   0  -3   6   87.20    1.64
   0  -3   6   96.81    1.56
   0  -3   6   93.86    1.41
   0   3  -6   87.43    1.65
   0   3  -6   86.53    1.10
   0   3  -6   88.04    1.19
   0   3  -6   85.16    1.62
   0   3  -6   83.81    1.60
   0   3  -6   91.23    1.34
   0   3  -6   90.49    1.52
   0   3   6   87.37    0.90
   0   3   6   86.50    1.28
   0   3   6   88.51    0.93
   0   3   6   89.20    1.62
   0   3   6   88.07    1.28
   0   3   6   87.64    1.62
   0   3   6   85.59    1.63
   0  -3  -7    0.06    0.32
   0  -3  -7    0.02    0.32
   0  -3  -7    0.29    0.29
   0  -3  -7    0.12    0.32
   0  -3  -7    0.23    0.34
   0  -3   7   -0.07    0.36
   0  -3   7    0.09    0.30
   0  -3   7    0.08    0.30
   0   3  -7    0.00    0.34
   0   3  -7    0.09    0.18
   0   3  -7   -0.08    0.21
   0   3  -7    0.38    0.35
   0   3  -7    0.24    0.33
   0   3  -7   -0.16    0.22
   0   3  -7    0.01    0.28
   0   3   7    0.12    0.15
   0   3   7    0.12    0.25
   0   3   7    0.12    0.17
   0   3   7    0.06    0.32
   0   3   7    0.23    0.24
   0   3   7    0.16    0.35
   0   3   7   -0.12    0.30
   0  -3  -8   -0.20    0.34
   0  -3  -8    0.04    0.35
   0  -3  -8    0.15    0.29
   0  -3  -8    0.12    0.34
   0  -3  -8   -0.03    0.34
   0  -3   8   -0.12    0.36
   0  -3   8    0.04    0.38
   0  -3   8    0.28    0.31
   0  -3   8    0.18    0.28
   0   3  -8   -0.17    0.33
   0   3  -8   -0.04    0.17
   0   3  -8   -0.08    0.23
   0   3  -8    0.02    0.35
   0   3  -8    0.00    0.32
   0   3  -8    0.33    0.26
   0   3  -8    0.07    0.29
   0   3   8    0.00    0.28
   0   3   8    0.01    0.34
   0   3   8    0.01    0.26
   0   3   8    0.08    0.36
   0   3   8   -0.01    0.35
   0  -3  -9   11.30    0.78
   0  -3  -9   12.61    0.72
   0  -3  -9   11.49    0.79
   0  -3  -9   11.02    0.79
   0  -3   9   11.76    0.83
   0  -3   9   11.08    0.82
   0  -3   9   12.38    0.73
   0  -3   9   13.76    0.72
   0   3  -9   11.62    0.82
   0   3  -9   11.61    0.43
   0   3  -9   12.72    0.68
   0   3  -9   11.94    0.84
   0   3  -9   12.79    0.63
   0   3  -9   11.27    0.71
   0   3   9   11.63    0.71
   0   3   9   12.53    0.83
   0   3   9   11.80    0.70
   0   3   9   11.48    0.82
   0   3   9   11.16    0.80
   0  -3 -10   53.56    1.47
   0  -3 -10   60.37    1.37
   0  -3 -10   54.70    1.51
   0  -3 -10   56.02    1.54
   0  -3  10   53.56    1.51
   0  -3  10   54.43    1.52
   0  -3  10   58.32    1.42
   0  -3  10   58.94    1.31
   0   3 -10   54.55    1.50
   0   3 -10   55.31    0.80
   0   3 -10   57.09    1.30
   0   3 -10   55.02    1.51
   0   3 -10   55.20    1.52
   0   3 -10   58.44    1.20
   0   3 -10   55.62    1.37
   0   3  10   54.12    1.34
   0   3  10   55.98    1.52
   0   3  10   55.94    1.35
   0   3  10   55.15    1.52
   0   3  10   57.44    1.55
   0  -3 -11    0.26    0.39
   0  -3 -11   -0.26    0.36
   0  -3 -11    0.23    0.35
   0  -3 -11   -0.04    0.38
   0  -3 -11   -0.02    0.36
   0  -3  11   -0.18    0.42
   0  -3  11    0.17    0.44
   0  -3  11    0.41    0.38
   0  -3  11    0.11    0.32
   0   3 -11    0.34    0.39
   0   3 -11    0.45    0.17
   0   3 -11    0.19    0.31
   0   3 -11   -0.11    0.38
   0   3 -11    0.14    0.39
   0   3 -11    0.26    0.28
   0   3 -11   -0.08    0.32
   0   3  11    0.15    0.35
   0   3  11    0.46    0.42
   0   3  11    0.17    0.40
   0  -3 -12    9.73    0.83
   0  -3 -12   10.84    0.89
   0  -3 -12   10.86    0.77
   0  -3 -12   11.03    0.88
   0  -3 -12   10.42    0.88
   0  -3  12   11.35    0.92
   0  -3  12   10.62    0.92
   0  -3  12   11.07    0.84
   0  -3  12   11.84    0.79
   0   3 -12   10.73    0.91
   0   3 -12   10.98    0.41
   0   3 -12   10.60    0.86
   0   3 -12   10.48    0.90
   0   3 -12   11.39    0.67
   0   3 -12   11.03    0.79
   0   3  12   10.99    0.83
   0   3  12    9.45    0.87
   0   3  12   11.19    0.91
   0  -3 -13  140.13    2.48
   0  -3 -13  141.54    2.61
   0  -3 -13  152.53    2.28
   0  -3 -13  144.51    2.59
   0  -3 -13  145.17    2.65
   0  -3  13  146.90    2.61
   0  -3  13  143.09    2.57
   0  -3  13  153.35    2.48
   0  -3  13  152.32    2.25
   0   3 -13  145.01    2.57
   0   3 -13  147.17    2.56
   0   3 -13  145.33    2.61
   0   3 -13  153.23    2.10
   0   3 -13  145.37    2.42
   0   3  13  144.21    2.42
   0   3  13  144.45    2.62
   0   3  13  145.71    2.62
   0  -3 -14   55.61    1.66
   0  -3 -14   54.45    1.75
   0  -3 -14   58.63    1.53
   0  -3 -14   55.47    1.72
   0  -3 -14   54.99    1.76
   0  -3  14   56.47    1.77
   0  -3  14   55.76    1.75
   0  -3  14   58.68    1.68
   0  -3  14   59.95    1.54
   0   3 -14   54.62    1.69
   0   3 -14   55.65    1.69
   0   3 -14   58.56    1.79
   0   3 -14   59.05    1.41
   0   3 -14   55.87    1.62
   0   3  14   56.38    1.66
   0   3  14   55.32    1.75
   0   3  14   56.72    1.77
   0  -3 -15  198.32    3.09
   0  -3 -15  198.04    3.27
   0  -3 -15  212.00    2.84
   0  -3 -15  203.21    3.23
   0  -3 -15  195.37    3.27
   0  -3  15  199.57    3.16
   0  -3  15  203.49    3.22
   0  -3  15  201.74    3.03
   0  -3  15  209.00    2.79
   0   3 -15  203.58    3.18
   0   3 -15  198.66    3.11
   0   3 -15  199.05    3.24
   0   3 -15  214.02    2.65
   0   3 -15  196.02    3.01
   0   3  15  204.44    3.11
   0   3  15  195.07    3.22
   0   3  15  199.54    3.24
   0  -3 -16    0.89    0.50
   0  -3 -16    0.52    0.52
   0  -3 -16    0.35    0.44
   0  -3 -16    0.67    0.52
   0  -3 -16    0.61    0.55
   0  -3  16    0.32    0.55
   0  -3  16    0.08    0.53
   0  -3  16    0.55    0.54
   0  -3  16    0.98    0.49
   0   3 -16    0.56    0.50
   0   3 -16    0.40    0.49
   0   3 -16    0.54    0.52
   0   3 -16    0.35    0.38
   0   3 -16    0.53    0.44
   0   3  16    0.07    0.48
   0   3  16    0.73    0.58
   0   3  16    0.66    0.56
   0  -3 -17   41.45    1.61
   0  -3 -17   39.77    1.70
   0  -3 -17   43.99    1.49
   0  -3 -17   42.08    1.67
   0  -3 -17   42.95    1.78
   0  -3  17   42.00    1.68
   0  -3  17   42.05    1.70
   0  -3  17   41.14    1.60
   0  -3  17   43.56    1.50
   0   3 -17   39.65    1.59
   0   3 -17   42.52    1.72
   0   3 -17   38.99    1.56
   0   3  17   43.33    1.71
   0   3  17   41.05    1.71
   0   3  17   42.63    1.74
   0  -3 -18   15.26    1.16
   0  -3 -18   13.37    1.21
   0  -3 -18   16.11    1.08
   0  -3 -18   15.36    1.19
   0  -3 -18   14.96    1.26
   0  -3  18   14.18    1.26
   0  -3  18   15.24    1.28
   0  -3  18   15.30    1.22
   0  -3  18   15.92    1.12
   0   3 -18   13.81    1.14
   0   3 -18   13.20    1.23
   0   3 -18   12.21    1.04
   0   3  18   14.41    1.23
   0   3  18   15.77    1.31
   0   3  18   13.67    1.24
   0   3  18   14.63    1.26
   0  -3 -19   81.56    2.25
   0  -3 -19   79.72    2.43
   0  -3 -19   84.06    2.10
   0  -3 -19   83.71    2.39
   0  -3 -19   76.41    2.41
   0  -3  19   84.69    2.40
   0  -3  19   87.14    2.43
   0  -3  19   83.89    2.31
   0  -3  19   87.26    2.16
   0   3 -19   80.81    2.26
   0   3 -19   81.10    2.41
   0   3 -19   78.34    2.27
   0   3  19   84.99    2.42
   0   3  19   82.04    2.45
   0   3  19   81.81    2.40
   0   3  19   84.69    2.50
   0  -3 -20    4.79    0.83
   0  -3 -20    4.59    0.90
   0  -3 -20    5.86    0.82
   0  -3 -20    6.23    0.98
   0  -3 -20    6.13    0.99
   0  -3  20    6.15    0.99
   0  -3  20    5.87    0.98
   0  -3  20    5.03    0.87
   0  -3  20    6.97    1.01
   0  -3  20    6.20    0.86
   0   3 -20    6.50    0.94
   0   3 -20    4.28    0.87
   0   3 -20    5.06    0.87
   0   3  20    5.17    0.92
   0   3  20    5.84    1.03
   0   3  20    4.97    0.91
   0   3  20    4.94    0.97
   0  -3 -21   56.93    2.03
   0  -3 -21   59.60    2.28
   0  -3 -21   60.25    2.38
   0  -3 -21   57.47    2.15
   0  -3 -21   55.06    2.23
   0  -3  21   58.68    2.17
   0  -3  21   57.15    2.15
   0  -3  21   57.48    2.11
   0  -3  21   58.93    2.15
   0   3 -21   60.83    2.10
   0   3 -21   54.93    2.18
   0   3 -21   54.02    2.07
   0   3  21   58.19    2.23
   0   3  21   53.80    2.23
   0   3  21   59.01    2.24
   0   3  21   59.87    2.27
   0  -3 -22    6.53    0.97
   0  -3 -22    7.73    1.15
   0  -3 -22    7.56    1.09
   0  -3 -22    7.18    1.14
   0  -3  22    7.50    1.11
   0  -3  22    8.06    1.12
   0  -3  22    7.80    1.05
   0  -3  22    7.70    1.12
   0   3 -22    7.63    1.04
   0   3 -22    7.51    1.11
   0   3 -22    8.32    1.09
   0   3  22    7.79    1.18
   0   3  22    7.75    1.12
   0   3  22    8.33    1.21
   0  -3 -23   86.10    2.55
   0  -3 -23   82.75    2.78
   0  -3 -23   81.56    2.66
   0  -3 -23   83.91    2.85
   0  -3  23   82.91    2.63
   0  -3  23   81.35    2.63
   0  -3  23   81.86    2.56
   0  -3  23   83.21    2.66
   0   3 -23   82.46    2.51
   0   3 -23   81.79    2.70
   0   3 -23   83.09    2.67
   0   3  23   82.11    2.79
   0   3  23   90.15    2.88
   0   3  23   83.30    2.77
   0  -3 -24    0.69    0.67
   0  -3 -24    0.14    0.74
   0  -3 -24    0.29    0.73
   0  -3 -24    0.17    0.75
   0  -3  24    0.26    0.72
   0  -3  24   -0.28    0.71
   0  -3  24    0.57    0.71
   0  -3  24    0.91    0.79
   0   3 -24    0.06    0.61
   0   3 -24   -0.55    0.65
   0   3 -24   -0.46    0.64
   0   3  24    0.09    0.78
   0   3  24   -0.63    0.68
   0   3  24    0.54    0.80
   0  -3 -25   19.95    1.72
   0  -3 -25   16.86    1.56
   0  -3 -25   17.77    1.69
   0  -3  25   18.68    1.61
   0  -3  25   21.63    1.73
   0  -3  25   17.70    1.67
   0  -3  25   19.08    1.69
   0   3 -25   17.36    1.72
   0   3 -25   17.75    1.66
   0   3 -25   20.23    1.67
   0   3  25   17.84    1.72
   0   3  25   18.77    1.76
   0  -4   0 2568.65   14.98
   0  -4   0 2598.80   14.81
   0   4   0 2563.29   14.94
   0   4   0 2588.59   14.20
   0   4   0 2615.01   15.40
   0   4   0 2648.50   14.76
   0   4   0 2617.87   15.80
   0   4   0 2523.87   15.96
   0   4   0 2588.59   16.60
   0  -4  -1    1.31    0.34
   0  -4  -1    1.39    0.36
   0  -4  -1    1.19    0.37
   0  -4   1    1.74    0.39
   0   4  -1    1.59    0.39
   0   4  -1    1.55    0.40
   0   4  -1    0.78    0.38
   0   4  -1    0.85    0.38
   0   4  -1    1.05    0.40
   0   4  -1    1.12    0.37
   0   4  -1    1.43    0.42
   0   4   1    1.28    0.36
   0   4   1    1.41    0.37
   0   4   1    1.25    0.39
   0   4   1    1.29    0.40
   0   4   1    1.25    0.40
   0   4   1    1.29    0.39
   0   4   1    1.52    0.44
   0  -4  -2   24.15    0.80
   0  -4  -2   23.90    0.81
   0  -4  -2   24.48    0.89
   0  -4   2   23.71    0.91
   0   4  -2   23.42    0.92
   0   4  -2   24.05    0.95
   0   4  -2   24.08    0.90
   0   4  -2   24.29    0.88
   0   4  -2   24.01    0.97
   0   4  -2   22.69    0.87
   0   4  -2   24.89    0.96
   0   4   2   23.51    0.81
   0   4   2   23.74    0.47
   0   4   2   24.08    0.83
   0   4   2   23.73    0.93
   0   4   2   25.15    0.44
   0   4   2   23.57    0.41
   0   4   2   23.41    0.92
   0   4   2   23.78    0.90
   0   4   2   23.26    0.95
   0   4   2   23.90    0.99
   0  -4  -3    0.31    0.27
   0  -4  -3    0.52    0.28
   0  -4  -3    0.26    0.31
   0  -4   3    0.29    0.33
   0  -4   3    0.32    0.32
   0  -4   3    0.51    0.31
   0   4  -3    0.43    0.35
   0   4  -3    0.48    0.36
   0   4  -3    0.49    0.34
   0   4  -3    0.53    0.33
   0   4  -3    0.83    0.38
   0   4  -3    0.52    0.31
   0   4  -3    0.67    0.36
   0   4   3    0.37    0.27
   0   4   3    0.43    0.19
   0   4   3    0.44    0.30
   0   4   3    0.22    0.34
   0   4   3    0.32    0.17
   0   4   3    0.46    0.35
   0   4   3    0.33    0.32
   0   4   3    0.25    0.36
   0   4   3    0.43    0.35
   0  -4  -4   44.64    0.94
   0  -4  -4   41.86    1.26
   0  -4  -4   45.82    0.97
   0  -4  -4   45.74    1.13
   0  -4   4   45.12    1.29
   0  -4   4   46.50    1.18
   0  -4   4   44.33    1.10
   0   4  -4   40.15    1.24
   0   4  -4   42.13    1.01
   0   4  -4   43.95    0.69
   0   4  -4   42.93    1.28
   0   4  -4   45.50    1.18
   0   4  -4   42.72    1.26
   0   4  -4   43.53    1.10
   0   4  -4   45.80    1.23
   0   4   4   42.20    0.93
   0   4   4   43.56    0.80
   0   4   4   44.75    0.97
   0   4   4   43.69    1.23
   0   4   4   42.91    0.77
   0   4   4   44.46    1.26
   0   4   4   43.92    1.29
   0   4   4   42.27    1.26
   0  -4  -5   22.84    0.68
   0  -4  -5   22.25    1.01
   0  -4  -5   24.77    0.71
   0  -4  -5   22.42    0.85
   0  -4   5   22.87    1.01
   0  -4   5   23.86    0.92
   0  -4   5   23.44    0.86
   0   4  -5   21.57    0.99
   0   4  -5   22.03    0.76
   0   4  -5   22.53    0.60
   0   4  -5   21.39    0.99
   0   4  -5   24.04    0.95
   0   4  -5   22.40    1.02
   0   4  -5   22.53    0.83
   0   4  -5   23.90    0.95
   0   4   5   22.98    0.69
   0   4   5   21.70    0.67
   0   4   5   22.60    0.70
   0   4   5   22.89    0.99
   0   4   5   23.08    0.66
   0   4   5   21.23    0.99
   0   4   5   21.56    1.00
   0   4   5   23.21    1.04
   0  -4  -6   70.34    1.04
   0  -4  -6   66.65    1.62
   0  -4  -6   72.01    1.05
   0  -4  -6   67.88    1.65
   0  -4  -6   71.79    1.42
   0  -4  -6   64.54    1.61
   0  -4  -6   68.81    1.65
   0  -4   6   68.14    1.65
   0  -4   6   74.39    1.54
   0  -4   6   71.99    1.39
   0   4  -6   66.28    1.63
   0   4  -6   66.97    1.19
   0   4  -6   67.42    1.06
   0   4  -6   63.50    1.59
   0   4  -6   65.90    1.60
   0   4  -6   68.20    1.34
   0   4  -6   68.77    1.51
   0   4   6   67.08    1.02
   0   4   6   67.19    1.16
   0   4   6   67.46    1.58
   0   4   6   69.96    1.16
   0   4   6   67.37    1.60
   0   4   6   64.26    1.61
   0   4   6   66.43    1.63
   0  -4  -7    6.95    0.41
   0  -4  -7    6.35    0.71
   0  -4  -7    6.14    0.39
   0  -4  -7    5.99    0.72
   0  -4  -7    6.84    0.62
   0  -4  -7    6.32    0.73
   0  -4  -7    6.27    0.74
   0  -4   7    7.10    0.78
   0  -4   7    6.07    0.65
   0  -4   7    7.14    0.63
   0   4  -7    5.89    0.73
   0   4  -7    6.63    0.48
   0   4  -7    6.11    0.48
   0   4  -7    6.16    0.72
   0   4  -7    5.99    0.73
   0   4  -7    6.70    0.56
   0   4  -7    5.70    0.63
   0   4   7    6.43    0.41
   0   4   7    5.83    0.53
   0   4   7    6.03    0.68
   0   4   7    6.16    0.51
   0   4   7    5.85    0.68
   0   4   7    5.88    0.67
   0  -4  -8   21.14    0.53
   0  -4  -8   19.81    1.05
   0  -4  -8   22.01    0.51
   0  -4  -8   20.07    1.05
   0  -4  -8   22.49    0.94
   0  -4  -8   18.94    1.03
   0  -4  -8   19.66    1.04
   0  -4   8   20.30    1.10
   0  -4   8   19.29    1.05
   0  -4   8   22.28    0.98
   0  -4   8   22.83    0.92
   0   4  -8   20.48    1.07
   0   4  -8   20.67    0.68
   0   4  -8   21.16    0.76
   0   4  -8   20.59    1.06
   0   4  -8   19.95    1.05
   0   4  -8   21.11    0.82
   0   4  -8   21.13    0.96
   0   4   8   21.18    0.54
   0   4   8   20.24    0.82
   0   4   8   21.22    1.04
   0   4   8   20.74    0.81
   0   4   8   20.10    1.04
   0  -4  -9   12.50    0.92
   0  -4  -9   13.16    0.94
   0  -4  -9   15.06    0.84
   0  -4  -9   12.46    0.92
   0  -4   9   13.85    0.98
   0  -4   9   13.04    0.97
   0  -4   9   14.47    0.87
   0  -4   9   15.16    0.84
   0   4  -9   12.51    0.96
   0   4  -9   14.32    0.57
   0   4  -9   13.29    0.70
   0   4  -9   13.27    0.94
   0   4  -9   13.07    0.98
   0   4  -9   13.52    0.70
   0   4  -9   13.20    0.85
   0   4   9   13.30    0.76
   0   4   9   14.04    0.94
   0   4   9   13.54    0.75
   0   4   9   12.93    0.93
   0   4   9   11.57    0.86
   0  -4 -10    5.06    0.71
   0  -4 -10    4.27    0.65
   0  -4 -10    5.26    0.62
   0  -4 -10    4.50    0.66
   0  -4 -10    4.78    0.68
   0  -4  10    5.53    0.77
   0  -4  10    4.87    0.72
   0  -4  10    5.92    0.73
   0  -4  10    5.95    0.67
   0   4 -10    5.28    0.74
   0   4 -10    5.23    0.42
   0   4 -10    4.21    0.53
   0   4 -10    4.37    0.66
   0   4 -10    4.28    0.67
   0   4 -10    4.70    0.54
   0   4 -10    4.83    0.62
   0   4  10    4.74    0.58
   0   4  10    4.65    0.70
   0   4  10    5.43    0.74
   0   4  10    5.24    0.72
   0  -4 -11  152.99    2.71
   0  -4 -11  156.75    2.77
   0  -4 -11  171.31    2.43
   0  -4 -11  154.13    2.74
   0  -4 -11  159.13    2.79
   0  -4  11  159.07    2.78
   0  -4  11  154.33    2.75
   0  -4  11  165.28    2.54
   0  -4  11  173.83    2.39
   0   4 -11  157.43    2.75
   0   4 -11  156.27    2.74
   0   4 -11  157.13    2.75
   0   4 -11  166.50    2.15
   0   4 -11  159.08    2.54
   0   4  11  155.70    2.34
   0   4  11  160.17    2.73
   0   4  11  155.17    2.72
   0   4  11  154.21    2.75
   0  -4 -12  108.63    2.36
   0  -4 -12  110.73    2.42
   0  -4 -12  118.03    2.10
   0  -4 -12  105.10    2.34
   0  -4 -12  107.79    2.41
   0  -4  12  114.06    2.46
   0  -4  12  115.21    2.48
   0  -4  12  116.80    2.22
   0  -4  12  121.49    2.06
   0   4 -12  110.09    2.39
   0   4 -12  108.79    2.38
   0   4 -12  111.14    2.41
   0   4 -12  114.87    1.84
   0   4 -12  113.72    2.23
   0   4  12  109.25    2.08
   0   4  12  113.81    2.41
   0   4  12  112.48    2.41
   0  -4 -13   89.46    2.22
   0  -4 -13   93.19    2.30
   0  -4 -13   98.73    1.98
   0  -4 -13   91.78    2.27
   0  -4 -13   92.87    2.30
   0  -4  13   90.51    2.27
   0  -4  13   92.14    2.32
   0  -4  13   94.94    2.09
   0  -4  13   98.06    1.91
   0   4 -13   94.13    2.30
   0   4 -13   92.89    2.27
   0   4 -13   92.63    2.28
   0   4 -13   96.61    1.73
   0   4 -13   93.24    2.10
   0   4  13   95.19    2.05
   0   4  13   91.25    2.25
   0   4  13   89.84    2.25
   0  -4 -14   14.34    1.10
   0  -4 -14   14.88    1.15
   0  -4 -14   16.96    1.02
   0  -4 -14   15.07    1.14
   0  -4 -14   14.12    1.14
   0  -4  14   14.49    1.19
   0  -4  14   15.61    1.25
   0  -4  14   15.76    1.08
   0  -4  14   16.42    0.99
   0   4 -14   14.54    1.17
   0   4 -14   14.74    1.15
   0   4 -14   14.55    1.15
   0   4 -14   14.04    1.03
   0   4  14   15.11    1.07
   0   4  14   16.28    1.19
   0   4  14   14.44    1.15
   0  -4 -15   78.40    2.19
   0  -4 -15   77.68    2.25
   0  -4 -15   84.90    1.93
   0  -4 -15   80.82    2.26
   0  -4 -15   80.65    2.30
   0  -4  15   81.30    2.28
   0  -4  15   78.88    2.28
   0  -4  15   84.49    2.10
   0  -4  15   87.06    1.92
   0   4 -15   80.09    2.23
   0   4 -15   79.97    2.21
   0   4 -15   79.31    2.26
   0   4 -15   79.03    2.07
   0   4  15   82.53    2.09
   0   4  15   79.12    2.24
   0   4  15   83.54    2.09
   0   4  15   81.51    2.28
   0  -4 -16   15.65    1.18
   0  -4 -16   15.67    1.25
   0  -4 -16   17.22    1.07
   0  -4 -16   16.35    1.25
   0  -4 -16   15.22    1.28
   0  -4  16   14.79    1.26
   0  -4  16   15.78    1.33
   0  -4  16   17.48    1.22
   0  -4  16   16.37    1.07
   0   4 -16   14.42    1.19
   0   4 -16   13.97    1.20
   0   4 -16   16.66    1.32
   0   4 -16   16.06    1.15
   0   4  16   15.56    1.20
   0   4  16   16.40    1.27
   0   4  16   17.19    1.24
   0   4  16   16.15    1.26
   0  -4 -17   38.16    1.70
   0  -4 -17   40.58    1.82
   0  -4 -17   43.70    1.53
   0  -4 -17   36.76    1.70
   0  -4 -17   36.90    1.75
   0  -4  17   40.53    1.81
   0  -4  17   38.95    1.81
   0  -4  17   39.67    1.66
   0   4 -17   39.28    1.73
   0   4 -17   39.17    1.78
   0   4 -17   39.70    1.65
   0   4  17   38.77    1.67
   0   4  17   37.89    1.75
   0   4  17   40.19    1.69
   0   4  17   38.62    1.77
   0  -4 -18   11.87    1.15
   0  -4 -18   11.49    1.24
   0  -4 -18   11.60    1.19
   0  -4 -18   12.90    1.30
   0  -4  18   12.84    1.28
   0  -4  18   13.26    1.36
   0  -4  18   13.92    1.31
   0  -4  18   13.79    1.23
   0   4 -18   12.28    1.21
   0   4 -18   11.88    1.24
   0   4 -18   12.47    1.13
   0   4  18   13.58    1.25
   0   4  18   12.08    1.25
   0   4  18   13.52    1.25
   0   4  18   12.53    1.27
   0  -4 -19    4.65    0.87
   0  -4 -19    5.07    0.98
   0  -4 -19    3.98    0.88
   0  -4 -19    3.33    0.91
   0  -4  19    3.79    0.91
   0  -4  19    3.72    0.90
   0  -4  19    4.27    0.89
   0  -4  19    4.07    0.83
   0   4 -19    3.80    0.85
   0   4 -19    4.55    0.91
   0   4 -19    4.78    0.84
   0   4  19    3.70    0.81
   0   4  19    4.13    0.93
   0   4  19    4.38    0.84
   0   4  19    4.86    1.00
   0  -4 -20    1.73    0.73
   0  -4 -20    2.32    0.83
   0  -4 -20    2.81    0.84
   0  -4 -20    2.39    0.84
   0  -4  20    2.69    0.86
   0  -4  20    2.92    0.90
   0  -4  20    2.64    0.83
   0  -4  20    3.40    0.84
   0   4 -20    1.83    0.73
   0   4 -20    2.96    0.87
   0   4 -20    2.83    0.78
   0   4  20    2.92    0.82
   0   4  20    2.57    0.86
   0   4  20    2.54    0.79
   0   4  20    3.42    0.93
   0  -4 -21   16.42    1.38
   0  -4 -21   15.75    1.53
   0  -4 -21   16.93    1.46
   0  -4 -21   14.84    1.48
   0  -4  21   15.04    1.47
   0  -4  21   16.34    1.54
   0  -4  21   14.83    1.46
   0  -4  21   17.96    1.47
   0   4 -21   16.18    1.42
   0   4 -21   16.64    1.53
   0   4 -21   17.26    1.43
   0   4  21   15.20    1.48
   0   4  21   17.05    1.51
   0   4  21   14.97    1.47
   0  -4 -22   -0.29    0.55
   0  -4 -22   -0.58    0.66
   0  -4 -22   -0.11    0.68
   0  -4 -22    0.24    0.74
   0  -4  22   -0.33    0.73
   0  -4  22   -0.24    0.71
   0  -4  22    0.18    0.72
   0  -4  22    0.29    0.73
   0   4 -22    0.27    0.66
   0   4 -22    0.37    0.71
   0   4 -22   -0.60    0.57
   0   4  22    0.00    0.73
   0   4  22    0.08    0.70
   0   4  22    0.23    0.73
   0  -4 -23   54.83    2.26
   0  -4 -23   51.12    2.38
   0  -4 -23   50.95    2.28
   0  -4 -23   51.02    2.40
   0  -4  23   52.96    2.38
   0  -4  23   48.66    2.29
   0  -4  23   53.84    2.32
   0  -4  23   54.42    2.26
   0   4 -23   52.34    2.22
   0   4 -23   53.14    2.41
   0   4 -23   49.61    2.27
   0   4  23   51.81    2.44
   0   4  23   53.12    2.34
   0   4  23   52.35    2.38
   0  -4 -24    2.69    0.85
   0  -4 -24    1.53    0.91
   0  -4 -24    2.80    0.98
   0  -4 -24    2.25    0.96
   0  -4  24    1.60    0.91
   0  -4  24    2.36    0.97
   0  -4  24    1.06    0.84
   0  -4  24    2.20    0.92
   0   4 -24    2.72    0.87
   0   4 -24    2.81    0.96
   0   4 -24    2.88    0.94
   0   4  24    2.87    1.02
   0   4  24    2.25    0.89
   0   4  24    3.01    1.01
   0  -5   0    0.44    0.35
   0  -5   0    0.12    0.34
   0  -5   0    0.09    0.37
   0   5   0    0.45    0.38
   0   5   0    0.25    0.39
   0   5   0   -0.37    0.37
   0   5   0   -0.26    0.38
   0   5   0   -0.17    0.38
   0   5   0    0.09    0.38
   0   5   0   -0.14    0.37
   0  -5  -1    2.17    0.45
   0  -5  -1    2.14    0.45
   0  -5  -1    2.31    0.51
   0  -5   1    1.92    0.47
   0  -5   1    2.15    0.47
   0   5  -1    2.98    0.54
   0   5  -1    2.56    0.53
   0   5  -1    2.79    0.54
   0   5  -1    1.87    0.48
   0   5  -1    2.46    0.53
   0   5  -1    1.99    0.48
   0   5  -1    2.53    0.53
   0   5   1    2.38    0.47
   0   5   1    2.12    0.47
   0   5   1    1.72    0.49
   0   5   1    2.18    0.53
   0   5   1    2.01    0.50
   0   5   1    2.78    0.55
   0   5   1    2.71    0.57
   0  -5  -2  799.92    4.69
   0  -5  -2  783.26    5.41
   0  -5  -2  811.53    4.78
   0  -5  -2  809.05    5.11
   0  -5   2  777.09    5.21
   0  -5   2  793.67    5.30
   0  -5   2  806.60    4.98
   0   5  -2  776.16    5.21
   0   5  -2  778.81    5.26
   0   5  -2  808.28    5.09
   0   5  -2  798.61    4.97
   0   5  -2  787.42    5.32
   0   5  -2  775.77    5.09
   0   5  -2  797.14    5.43
   0   5   2  783.60    4.65
   0   5   2  778.97    4.69
   0   5   2  792.51    5.19
   0   5   2  787.14    5.24
   0   5   2  781.56    5.03
   0   5   2  756.28    5.36
   0   5   2  780.24    5.50
   0  -5  -3   12.38    0.71
   0  -5  -3   12.62    0.92
   0  -5  -3   12.68    0.74
   0  -5  -3   13.47    0.83
   0  -5   3   13.49    0.90
   0  -5   3   12.51    0.88
   0  -5   3   12.70    0.84
   0  -5   3   12.31    0.80
   0   5  -3   13.40    0.89
   0   5  -3   13.08    0.89
   0   5  -3   12.41    0.85
   0   5  -3   11.56    0.82
   0   5  -3   13.52    0.91
   0   5  -3   13.14    0.81
   0   5  -3   13.52    0.90
   0   5   3   13.14    0.74
   0   5   3   13.03    0.46
   0   5   3   12.78    0.76
   0   5   3   11.82    0.84
   0   5   3   14.47    0.42
   0   5   3   12.71    0.90
   0   5   3   12.24    0.84
   0   5   3   12.66    0.90
   0   5   3   12.11    0.90
   0  -5  -4  157.15    1.97
   0  -5  -4  146.02    2.49
   0  -5  -4  158.79    2.00
   0  -5  -4  157.16    2.28
   0  -5   4  154.40    2.50
   0  -5   4  159.42    2.34
   0  -5   4  155.59    2.21
   0   5  -4  147.72    2.46
   0   5  -4  147.50    2.47
   0   5  -4  160.20    2.35
   0   5  -4  146.27    2.46
   0   5  -4  150.24    2.23
   0   5  -4  159.87    2.49
   0   5   4  152.20    1.95
   0   5   4  148.19    1.43
   0   5   4  154.56    1.99
   0   5   4  152.28    2.41
   0   5   4  154.89    1.36
   0   5   4  150.13    1.30
   0   5   4  153.27    2.46
   0   5   4  147.28    2.51
   0   5   4  147.19    2.52
   0  -5  -5    1.61    0.37
   0  -5  -5    1.72    0.53
   0  -5  -5    1.26    0.35
   0  -5  -5    1.44    0.43
   0  -5   5    1.74    0.53
   0  -5   5    1.71    0.46
   0  -5   5    1.34    0.42
   0   5  -5    1.40    0.51
   0   5  -5    1.40    0.24
   0   5  -5    1.45    0.52
   0   5  -5    2.05    0.51
   0   5  -5    1.10    0.50
   0   5  -5    1.44    0.41
   0   5  -5    1.60    0.48
   0   5   5    1.51    0.37
   0   5   5    1.49    0.30
   0   5   5    1.65    0.38
   0   5   5    1.54    0.49
   0   5   5    1.32    0.27
   0   5   5    1.27    0.26
   0   5   5    1.29    0.50
   0   5   5    1.36    0.51
   0   5   5    1.27    0.49
   0  -5  -6    0.70    0.30
   0  -5  -6    0.56    0.45
   0  -5  -6    0.76    0.31
   0  -5  -6    0.76    0.48
   0  -5  -6    0.76    0.39
   0  -5  -6    0.46    0.45
   0  -5   6    1.49    0.51
   0  -5   6    0.69    0.43
   0  -5   6    0.58    0.40
   0   5  -6    0.38    0.45
   0   5  -6    0.92    0.25
   0   5  -6    0.86    0.49
   0   5  -6    0.64    0.50
   0   5  -6    0.36    0.34
   0   5  -6    0.83    0.42
   0   5   6    0.42    0.30
   0   5   6    0.41    0.27
   0   5   6    0.81    0.47
   0   5   6    0.75    0.27
   0   5   6    0.51    0.27
   0   5   6    0.71    0.47
   0   5   6    0.70    0.48
   0   5   6    0.67    0.48
   0  -5  -7    0.69    0.30
   0  -5  -7    0.36    0.48
   0  -5  -7    0.52    0.48
   0  -5  -7    0.64    0.38
   0  -5  -7    1.05    0.54
   0  -5  -7    0.15    0.44
   0  -5   7    0.42    0.48
   0  -5   7    0.29    0.46
   0  -5   7    0.37    0.43
   0  -5   7    0.39    0.38
   0   5  -7    0.73    0.50
   0   5  -7    0.62    0.26
   0   5  -7    0.13    0.46
   0   5  -7    0.60    0.50
   0   5  -7    0.63    0.36
   0   5  -7    0.39    0.40
   0   5   7    0.62    0.30
   0   5   7    0.40    0.30
   0   5   7    0.52    0.47
   0   5   7    0.76    0.29
   0   5   7    0.65    0.30
   0   5   7    1.06    0.52
   0   5   7    0.64    0.52
   0  -5  -8    1.49    0.56
   0  -5  -8    1.36    0.55
   0  -5  -8    1.84    0.47
   0  -5  -8    1.16    0.50
   0  -5  -8    1.36    0.55
   0  -5   8    1.16    0.56
   0  -5   8    1.70    0.59
   0  -5   8    1.34    0.49
   0  -5   8    1.76    0.49
   0   5  -8    1.43    0.55
   0   5  -8    1.46    0.33
   0   5  -8    1.71    0.57
   0   5  -8    1.69    0.57
   0   5  -8    1.80    0.43
   0   5  -8    1.77    0.50
   0   5   8    1.49    0.39
   0   5   8    1.59    0.55
   0   5   8    1.68    0.37
   0   5   8    1.68    0.37
   0   5   8    1.57    0.56
   0   5   8    1.82    0.60
   0  -5  -9    3.52    0.67
   0  -5  -9    3.52    0.70
   0  -5  -9    3.87    0.60
   0  -5  -9    3.88    0.72
   0  -5  -9    3.39    0.67
   0  -5   9    2.95    0.68
   0  -5   9    4.07    0.74
   0  -5   9    4.35    0.65
   0  -5   9    4.50    0.63
   0   5  -9    3.59    0.68
   0   5  -9    3.83    0.73
   0   5  -9    2.79    0.65
   0   5  -9    4.12    0.53
   0   5  -9    3.78    0.64
   0   5   9    3.23    0.49
   0   5   9    4.18    0.72
   0   5   9    3.10    0.47
   0   5   9    3.66    0.70
   0   5   9    3.41    0.71
   0  -5 -10    4.40    0.74
   0  -5 -10    5.51    0.81
   0  -5 -10    5.67    0.69
   0  -5 -10    5.18    0.81
   0  -5 -10    4.42    0.75
   0  -5  10    5.06    0.85
   0  -5  10    4.84    0.80
   0  -5  10    4.96    0.69
   0  -5  10    5.48    0.69
   0   5 -10    5.29    0.81
   0   5 -10    4.23    0.74
   0   5 -10    4.17    0.74
   0   5 -10    5.56    0.64
   0   5 -10    4.51    0.67
   0   5  10    5.06    0.59
   0   5  10    5.14    0.78
   0   5  10    4.75    0.57
   0   5  10    4.61    0.76
   0   5  10    4.12    0.78
   0  -5 -11    4.10    0.73
   0  -5 -11    4.95    0.79
   0  -5 -11    6.50    0.77
   0  -5 -11    4.99    0.80
   0  -5 -11    5.37    0.83
   0  -5  11    4.59    0.79
   0  -5  11    5.07    0.83
   0  -5  11    6.00    0.77
   0  -5  11    5.75    0.69
   0   5 -11    4.81    0.79
   0   5 -11    5.30    0.80
   0   5 -11    4.98    0.81
   0   5 -11    5.05    0.63
   0   5 -11    5.54    0.73
   0   5  11    4.73    0.61
   0   5  11    4.87    0.77
   0   5  11    5.11    0.61
   0   5  11    5.32    0.84
   0   5  11    5.74    0.88
   0  -5 -12   -0.04    0.52
   0  -5 -12    0.52    0.53
   0  -5 -12    0.24    0.46
   0  -5 -12    0.28    0.49
   0  -5 -12    0.06    0.52
   0  -5  12    0.76    0.60
   0  -5  12    0.11    0.59
   0  -5  12    0.07    0.47
   0  -5  12   -0.01    0.43
   0   5 -12   -0.38    0.51
   0   5 -12   -0.03    0.51
   0   5 -12    0.02    0.54
   0   5 -12   -0.07    0.43
   0   5  12    0.14    0.40
   0   5  12    0.46    0.53
   0   5  12   -0.09    0.39
   0   5  12    0.07    0.56
   0   5  12   -0.03    0.54
   0  -5 -13   19.76    1.30
   0  -5 -13   20.27    1.33
   0  -5 -13   22.20    1.18
   0  -5 -13   18.96    1.29
   0  -5 -13   20.89    1.36
   0  -5  13   18.78    1.35
   0  -5  13   19.63    1.39
   0  -5  13   20.38    1.22
   0  -5  13   21.44    1.77
   0   5 -13   19.97    1.37
   0   5 -13   19.11    1.30
   0   5 -13   21.55    1.36
   0   5 -13   20.63    1.24
   0   5  13   21.33    1.16
   0   5  13   20.61    1.32
   0   5  13   21.18    1.13
   0   5  13   19.92    1.34
   0   5  13   20.04    1.32
   0  -5 -14    1.13    0.61
   0  -5 -14    0.60    0.59
   0  -5 -14    1.25    0.66
   0  -5 -14    0.99    0.61
   0  -5 -14    0.54    0.60
   0  -5  14    1.21    0.69
   0  -5  14    1.69    0.72
   0  -5  14    0.62    0.55
   0   5 -14    1.19    0.64
   0   5 -14    0.86    0.61
   0   5 -14    1.43    0.67
   0   5 -14    0.95    0.54
   0   5  14    1.02    0.52
   0   5  14    0.41    0.61
   0   5  14    1.10    0.52
   0   5  14    0.92    0.64
   0  -5 -15   33.43    1.65
   0  -5 -15   31.17    1.66
   0  -5 -15   31.63    1.65
   0  -5 -15   32.06    1.71
   0  -5  15   29.68    1.70
   0  -5  15   31.31    1.73
   0  -5  15   30.26    1.66
   0  -5  15   35.77    1.56
   0   5 -15   32.13    1.70
   0   5 -15   31.11    1.65
   0   5 -15   30.67    1.64
   0   5 -15   35.93    1.59
   0   5  15   31.25    1.45
   0   5  15   29.70    1.60
   0   5  15   33.65    1.46
   0   5  15   30.76    1.64
   0  -5 -16    0.53    0.60
   0  -5 -16    1.25    0.68
   0  -5 -16    1.44    0.69
   0  -5 -16    1.29    0.71
   0  -5  16    0.67    0.71
   0  -5  16    1.14    0.74
   0  -5  16    0.40    0.67
   0  -5  16    2.27    0.69
   0   5 -16    1.00    0.67
   0   5 -16    0.31    0.64
   0   5 -16    1.31    0.68
   0   5 -16    0.86    0.61
   0   5  16    0.49    0.56
   0   5  16    1.82    0.71
   0   5  16    0.83    0.56
   0   5  16    1.60    0.74
   0  -5 -17   10.57    1.25
   0  -5 -17    8.50    1.10
   0  -5 -17   10.59    1.24
   0  -5 -17   10.99    1.26
   0  -5  17   10.44    1.24
   0  -5  17   10.90    1.33
   0  -5  17    9.81    1.20
   0  -5  17   11.85    1.19
   0   5 -17   10.92    1.23
   0   5 -17    9.74    1.21
   0   5 -17   12.20    1.18
   0   5  17   11.76    1.19
   0   5  17   11.79    1.33
   0   5  17   11.62    1.17
   0   5  17   10.99    1.30
   0  -5 -18    2.55    0.81
   0  -5 -18    2.66    0.84
   0  -5 -18    2.30    0.81
   0  -5 -18    3.21    0.88
   0  -5  18    2.37    0.89
   0  -5  18    3.16    0.92
   0  -5  18    2.68    0.86
   0  -5  18    4.12    0.86
   0   5 -18    2.97    0.84
   0   5 -18    2.87    0.86
   0   5 -18    2.86    0.76
   0   5  18    3.07    0.78
   0   5  18    3.62    0.91
   0   5  18    3.24    0.77
   0   5  18    3.41    0.90
   0  -5 -19   15.94    1.42
   0  -5 -19   17.28    1.58
   0  -5 -19   15.70    1.49
   0  -5 -19   16.26    1.50
   0  -5  19   15.84    1.53
   0  -5  19   16.45    1.62
   0  -5  19   16.24    1.48
   0  -5  19   18.97    1.44
   0   5 -19   16.83    1.48
   0   5 -19   15.09    1.46
   0   5 -19   17.68    1.42
   0   5  19   15.31    1.40
   0   5  19   17.09    1.50
   0   5  19   16.74    1.38
   0   5  19   16.53    1.52
   0  -5 -20    8.38    1.18
   0  -5 -20    9.63    1.28
   0  -5 -20    9.25    1.24
   0  -5 -20    9.67    1.33
   0  -5  20   10.77    1.40
   0  -5  20   10.36    1.34
   0  -5  20    9.53    1.28
   0  -5  20    9.57    1.19
   0   5 -20   10.20    1.32
   0   5 -20   10.35    1.34
   0   5 -20    9.95    1.23
   0   5  20   12.54    1.49
   0   5  20    9.26    1.14
   0   5  20   11.03    1.40
   0  -5 -21   42.32    2.09
   0  -5 -21   41.63    2.18
   0  -5 -21   42.23    2.14
   0  -5 -21   41.98    2.21
   0  -5  21   44.42    2.23
   0  -5  21   42.28    2.26
   0  -5  21   42.35    2.17
   0   5 -21   43.37    2.12
   0   5 -21   42.14    2.16
   0   5 -21   45.10    2.70
   0   5  21   45.38    2.22
   0   5  21   40.71    2.00
   0   5  21   43.91    2.21
   0  -5 -22   10.39    1.32
   0  -5 -22   10.21    1.41
   0  -5 -22   10.16    1.33
   0  -5 -22   12.45    1.55
   0  -5  22   11.60    1.47
   0  -5  22   12.10    1.47
   0  -5  22    9.76    1.32
   0   5 -22   13.12    1.48
   0   5 -22    9.11    1.33
   0   5  22   13.20    1.54
   0   5  22   10.72    1.28
   0   5  22   11.22    1.45
   0  -6   0 1219.55    6.85
   0  -6   0 1214.65    7.19
   0  -6   0 1231.53    6.95
   0  -6   0 1234.37    7.18
   0   6   0 1185.03    6.75
   0   6   0 1214.06    6.92
   0   6   0 1250.29    7.09
   0   6   0 1237.79    7.06
   0   6   0 1190.02    7.05
   0   6   0 1185.76    7.21
   0   6   0 1227.16    7.52
   0  -6  -1    0.57    0.42
   0  -6  -1    1.28    0.51
   0  -6  -1    0.71    0.44
   0  -6  -1    0.27    0.48
   0  -6   1    0.69    0.45
   0  -6   1    0.44    0.46
   0  -6   1   -0.07    0.47
   0   6  -1    1.54    0.55
   0   6  -1    0.65    0.49
   0   6  -1   -0.29    0.46
   0   6  -1   -0.03    0.48
   0   6  -1    0.66    0.53
   0   6  -1    0.72    0.47
   0   6  -1   -0.08    0.46
   0   6   1    1.32    0.50
   0   6   1    0.59    0.49
   0   6   1    0.81    0.50
   0   6   1    0.23    0.52
   0   6   1    0.30    0.51
   0   6   1    0.45    0.49
   0   6   1    0.02    0.50
   0  -6  -2    2.28    0.50
   0  -6  -2    2.53    0.60
   0  -6  -2    2.64    0.53
   0  -6  -2    2.31    0.57
   0  -6   2    2.04    0.55
   0  -6   2    2.56    0.59
   0  -6   2    2.31    0.54
   0   6  -2    2.35    0.59
   0   6  -2    2.56    0.62
   0   6  -2    1.54    0.57
   0   6  -2    1.79    0.56
   0   6  -2    2.46    0.62
   0   6  -2    2.53    0.57
   0   6  -2    2.57    0.60
   0   6   2    2.68    0.54
   0   6   2    2.26    0.55
   0   6   2    2.80    0.60
   0   6   2    2.48    0.60
   0   6   2    2.42    0.60
   0   6   2    2.03    0.57
   0   6   2    1.82    0.59
   0  -6  -3    0.30    0.38
   0  -6  -3    0.62    0.49
   0  -6  -3    0.18    0.36
   0  -6  -3    0.27    0.42
   0  -6   3    0.01    0.42
   0  -6   3   -0.17    0.42
   0  -6   3    0.24    0.44
   0  -6   3   -0.26    0.39
   0   6  -3   -0.04    0.46
   0   6  -3   -0.17    0.45
   0   6  -3   -0.38    0.44
   0   6  -3    0.17    0.43
   0   6  -3    0.30    0.50
   0   6  -3    0.28    0.44
   0   6  -3    0.14    0.42
   0   6   3    0.38    0.42
   0   6   3   -0.15    0.39
   0   6   3    0.27    0.48
   0   6   3    0.00    0.46
   0   6   3   -0.25    0.44
   0   6   3   -0.23    0.45
   0   6   3    0.17    0.50
   0  -6  -4   31.98    1.11
   0  -6  -4   30.17    1.38
   0  -6  -4   32.52    1.12
   0  -6  -4   33.92    1.31
   0  -6   4   31.21    1.38
   0  -6   4   30.23    1.34
   0  -6   4   32.21    1.40
   0  -6   4   31.82    1.29
   0  -6   4   31.85    1.24
   0   6  -4   30.24    1.39
   0   6  -4   30.20    1.40
   0   6  -4   31.45    1.30
   0   6  -4   30.94    1.42
   0   6  -4   31.64    1.26
   0   6  -4   31.75    1.36
   0   6   4   32.16    1.14
   0   6   4   32.69    1.17
   0   6   4   30.62    1.35
   0   6   4   30.49    1.34
   0   6   4   31.19    1.40
   0   6   4   31.26    1.44
   0  -6  -5   11.22    0.79
   0  -6  -5   10.15    0.99
   0  -6  -5   10.67    0.81
   0  -6  -5   10.56    0.89
   0  -6  -5    9.99    0.99
   0  -6   5    8.80    0.97
   0  -6   5    9.12    0.96
   0  -6   5    9.44    0.96
   0  -6   5   11.81    0.93
   0  -6   5    9.80    0.86
   0   6  -5   10.00    0.99
   0   6  -5   10.67    1.04
   0   6  -5   10.28    0.93
   0   6  -5    8.33    1.00
   0   6  -5    9.98    0.83
   0   6  -5    9.98    0.93
   0   6   5    9.94    0.78
   0   6   5    9.79    0.55
   0   6   5   10.42    0.99
   0   6   5   10.81    0.49
   0   6   5   10.29    0.46
   0   6   5   10.44    0.97
   0   6   5   10.71    1.00
   0   6   5    9.07    1.01
   0  -6  -6   37.09    1.60
   0  -6  -6   38.60    1.62
   0  -6  -6   41.42    1.40
   0  -6  -6   36.52    1.55
   0  -6   6   38.16    1.58
   0  -6   6   36.79    1.56
   0  -6   6   37.88    1.55
   0  -6   6   41.68    1.47
   0  -6   6   40.73    1.39
   0   6  -6   36.74    1.57
   0   6  -6   37.66    0.80
   0   6  -6   36.38    0.79
   0   6  -6   34.79    1.54
   0   6  -6   36.36    1.57
   0   6  -6   38.01    1.33
   0   6  -6   40.74    1.52
   0   6   6   36.50    0.93
   0   6   6   39.34    1.54
   0   6   6   39.12    0.89
   0   6   6   37.09    0.84
   0   6   6   37.27    1.52
   0   6   6   35.71    1.54
   0   6   6   37.74    1.57
   0  -6  -7    1.14    0.60
   0  -6  -7    1.11    0.58
   0  -6  -7    0.81    0.47
   0  -6  -7    1.09    0.62
   0  -6  -7    1.42    0.61
   0  -6   7    1.43    0.61
   0  -6   7    0.84    0.59
   0  -6   7    0.79    0.55
   0  -6   7    0.71    0.50
   0  -6   7    0.99    0.51
   0   6  -7    1.49    0.61
   0   6  -7    1.12    0.30
   0   6  -7    0.65    0.58
   0   6  -7    0.93    0.60
   0   6  -7    1.13    0.46
   0   6  -7    0.82    0.52
   0   6   7    0.88    0.34
   0   6   7    1.65    0.59
   0   6   7    0.60    0.30
   0   6   7    1.00    0.31
   0   6   7    0.64    0.54
   0   6   7    0.74    0.58
   0  -6  -8   20.32    1.31
   0  -6  -8   20.40    1.31
   0  -6  -8   23.67    1.16
   0  -6  -8   19.49    1.29
   0  -6  -8   20.01    1.33
   0  -6   8   22.00    1.39
   0  -6   8   20.18    1.34
   0  -6   8   19.85    1.34
   0  -6   8   22.59    1.24
   0  -6   8   24.06    1.17
   0   6  -8   20.26    1.33
   0   6  -8   18.86    1.31
   0   6  -8   22.81    1.41
   0   6  -8   21.53    1.04
   0   6  -8   22.51    1.25
   0   6   8   21.14    0.88
   0   6   8   20.15    1.24
   0   6   8   20.57    0.83
   0   6   8   20.19    1.26
   0   6   8   19.18    1.29
   0  -6  -9   11.12    1.14
   0  -6  -9   10.51    1.10
   0  -6  -9   11.73    0.97
   0  -6  -9   11.17    1.12
   0  -6  -9   10.27    1.09
   0  -6   9    9.73    1.17
   0  -6   9   10.51    1.18
   0  -6   9    9.32    1.15
   0  -6   9   12.16    1.04
   0  -6   9   11.49    1.07
   0   6  -9   10.43    1.16
   0   6  -9    9.40    1.11
   0   6  -9   11.57    1.17
   0   6  -9   12.16    0.89
   0   6  -9   11.25    1.02
   0   6   9    9.59    0.75
   0   6   9   10.83    1.10
   0   6   9    9.25    0.70
   0   6   9   10.52    1.08
   0   6   9   10.03    1.10
   0  -6 -10    3.47    0.79
   0  -6 -10    4.08    0.82
   0  -6 -10    5.11    0.75
   0  -6 -10    5.18    0.89
   0  -6 -10    4.33    0.83
   0  -6  10    5.21    0.90
   0  -6  10    3.81    0.83
   0  -6  10    3.29    0.79
   0  -6  10    4.71    0.75
   0   6 -10    3.17    0.78
   0   6 -10    4.46    0.85
   0   6 -10    4.78    0.88
   0   6 -10    4.48    0.76
   0   6  10    4.41    0.59
   0   6  10    4.24    0.80
   0   6  10    4.21    0.55
   0   6  10    4.64    0.84
   0   6  10    5.59    0.93
   0  -6 -11   83.13    2.44
   0  -6 -11   85.61    2.46
   0  -6 -11   85.65    2.47
   0  -6 -11   84.56    2.45
   0  -6  11   89.70    2.56
   0  -6  11   85.11    2.49
   0  -6  11   85.11    2.49
   0  -6  11   89.38    2.21
   0   6 -11   81.44    2.44
   0   6 -11   79.78    2.40
   0   6 -11   85.77    2.47
   0   6 -11   88.69    2.29
   0   6  11   82.37    1.81
   0   6  11   83.62    2.34
   0   6  11   83.21    1.75
   0   6  11   83.55    2.40
   0   6  11   80.37    2.41
   0  -6 -12   75.01    2.37
   0  -6 -12   76.20    2.39
   0  -6 -12   73.46    2.36
   0  -6 -12   79.18    2.45
   0  -6  12   77.35    2.47
   0  -6  12   78.38    2.44
   0  -6  12   76.40    2.40
   0  -6  12   85.95    2.22
   0   6 -12   78.77    2.46
   0   6 -12   75.35    2.37
   0   6 -12   74.62    2.35
   0   6 -12   79.27    2.23
   0   6  12   73.90    1.82
   0   6  12   75.48    2.30
   0   6  12   75.08    1.77
   0   6  12   76.99    2.37
   0   6  12   71.78    2.34
   0  -6 -13   74.15    2.40
   0  -6 -13   74.48    2.42
   0  -6 -13   73.62    2.41
   0  -6 -13   75.95    2.45
   0  -6  13   74.88    2.48
   0  -6  13   76.82    2.47
   0  -6  13   72.20    2.43
   0  -6  13   80.07    2.19
   0   6 -13   72.77    2.39
   0   6 -13   77.47    2.47
   0   6 -13   73.79    2.40
   0   6 -13   79.00    2.27
   0   6  13   75.04    1.92
   0   6  13   74.93    2.37
   0   6  13   73.47    1.84
   0   6  13   74.71    2.39
   0   6  13   72.19    2.39
   0  -6 -14   12.57    1.33
   0  -6 -14   12.32    1.29
   0  -6 -14   12.75    1.32
   0  -6 -14   13.94    1.34
   0  -6  14   14.60    1.42
   0  -6  14   13.50    1.46
   0  -6  14   14.15    1.40
   0  -6  14   14.35    1.21
   0   6 -14   13.35    1.34
   0   6 -14   12.79    1.32
   0   6 -14   14.72    1.38
   0   6 -14   14.32    1.25
   0   6  14   13.06    1.09
   0   6  14   14.06    1.31
   0   6  14   13.11    1.04
   0   6  14   13.61    1.34
   0  -6 -15   44.65    2.05
   0  -6 -15   45.81    2.07
   0  -6 -15   41.71    1.98
   0  -6 -15   46.68    2.10
   0  -6  15   45.45    2.09
   0  -6  15   46.54    2.12
   0  -6  15   45.98    2.08
   0  -6  15   48.22    2.48
   0   6 -15   46.30    2.10
   0   6 -15   45.21    2.04
   0   6 -15   45.16    2.05
   0   6 -15   50.92    1.97
   0   6  15   45.08    1.70
   0   6  15   45.09    2.00
   0   6  15   44.33    1.64
   0   6  15   43.70    2.01
   0  -6 -16    8.86    1.19
   0  -6 -16    8.87    1.23
   0  -6 -16    7.57    1.14
   0  -6 -16    8.27    1.15
   0  -6  16    7.41    1.19
   0  -6  16    7.92    1.19
   0  -6  16    8.07    1.20
   0   6 -16    9.07    1.22
   0   6 -16    9.19    1.26
   0   6 -16    7.28    1.13
   0   6 -16    9.73    1.15
   0   6  16    8.94    1.20
   0   6  16    8.15    0.92
   0   6  16    9.68    1.26
   0  -6 -17   28.34    1.77
   0  -6 -17   27.00    1.78
   0  -6 -17   25.47    1.74
   0  -6 -17   26.53    1.83
   0  -6  17   26.72    1.82
   0  -6  17   26.68    1.83
   0  -6  17   27.45    1.81
   0   6 -17   25.98    1.76
   0   6 -17   27.60    1.84
   0   6 -17   27.60    2.11
   0   6  17   25.67    1.72
   0   6  17   28.15    1.51
   0   6  17   27.92    1.80
   0  -6 -18   11.08    1.34
   0  -6 -18   13.04    1.47
   0  -6 -18   10.59    1.33
   0  -6 -18   12.10    1.49
   0  -6  18   12.97    1.60
   0  -6  18   12.99    1.48
   0  -6  18   10.89    1.34
   0   6 -18   10.06    1.27
   0   6 -18   12.15    1.46
   0   6  18   12.94    1.51
   0   6  18   12.04    1.24
   0   6  18   12.51    1.55
   0  -6 -19    2.85    0.96
   0  -6 -19    2.67    0.96
   0  -6 -19    3.12    0.99
   0  -6 -19    3.05    1.00
   0  -6  19    3.24    1.05
   0  -6  19    2.80    1.00
   0  -6  19    2.24    0.93
   0   6 -19    3.66    1.00
   0   6 -19    2.33    0.94
   0   6  19    2.58    0.93
   0   6  19    2.44    0.78
   0   6  19    3.18    1.02
   0  -6 -20    1.56    0.85
   0  -6 -20    1.34    0.86
   0  -6 -20    1.05    0.79
   0  -6 -20    1.48    0.92
   0  -6  20    1.35    0.96
   0  -6  20    1.75    0.95
   0  -6  20    1.43    0.92
   0   6 -20    1.05    0.81
   0   6 -20    2.00    0.92
   0   6  20    2.07    0.95
   0   6  20    1.47    0.74
   0   6  20    1.26    0.90
   0  -7   0    0.48    0.49
   0  -7   0    0.09    0.52
   0  -7   0   -0.04    0.43
   0  -7   0   -0.20    0.46
   0  -7   0   -0.41    0.49
   0   7   0   -0.09    0.52
   0   7   0    0.15    0.55
   0   7   0   -0.07    0.55
   0   7   0   -0.24    0.52
   0   7   0   -0.05    0.56
   0   7   0    0.15    0.52
   0   7   0    0.58    0.59
   0  -7  -1    3.24    0.64
   0  -7  -1    2.00    0.63
   0  -7  -1    2.20    0.57
   0  -7  -1    1.93    0.59
   0  -7  -1    1.20    0.61
   0  -7   1    2.61    0.63
   0  -7   1    1.93    0.64
   0  -7   1    1.63    0.57
   0  -7   1    2.17    0.64
   0  -7   1    2.51    0.66
   0  -7   1    1.70    0.66
   0   7  -1    2.25    0.66
   0   7  -1    2.34    0.69
   0   7  -1    2.01    0.67
   0   7  -1    2.39    0.67
   0   7  -1    1.49    0.66
   0   7  -1    2.28    0.64
   0   7  -1    2.52    0.71
   0   7   1    2.24    0.63
   0   7   1    2.22    0.65
   0   7   1    2.30    0.68
   0   7   1    1.61    0.66
   0   7   1    2.42    0.70
   0   7   1    1.88    0.68
   0   7   1    2.57    0.72
   0  -7  -2  405.09    4.15
   0  -7  -2  390.10    4.69
   0  -7  -2  394.95    4.10
   0  -7  -2  410.02    4.23
   0  -7  -2  397.02    4.44
   0  -7   2  396.90    4.52
   0  -7   2  390.39    4.39
   0  -7   2  388.28    4.46
   0  -7   2  398.23    4.57
   0  -7   2  407.30    4.46
   0  -7   2  397.73    4.33
   0  -7   2  390.18    4.59
   0   7  -2  391.79    4.52
   0   7  -2  386.96    4.53
   0   7  -2  402.62    4.46
   0   7  -2  399.54    4.37
   0   7  -2  383.14    4.56
   0   7  -2  379.55    4.42
   0   7  -2  394.96    4.69
   0   7   2  390.02    4.10
   0   7   2  389.97    4.15
   0   7   2  399.19    4.52
   0   7   2  388.57    4.51
   0   7   2  394.82    4.45
   0   7   2  378.81    4.64
   0   7   2  388.28    4.75
   0  -7  -3   16.49    1.22
   0  -7  -3   18.14    1.14
   0  -7  -3   17.66    1.17
   0  -7   3   17.63    1.21
   0  -7   3   16.99    1.15
   0  -7   3   18.42    1.22
   0  -7   3   17.34    1.21
   0  -7   3   18.07    1.20
   0  -7   3   15.80    1.13
   0   7  -3   16.96    1.24
   0   7  -3   17.96    1.29
   0   7  -3   18.64    1.26
   0   7  -3   17.60    1.30
   0   7  -3   15.91    1.12
   0   7  -3   18.11    1.25
   0   7   3   17.94    1.11
   0   7   3   17.75    1.24
   0   7   3   15.82    1.22
   0   7   3   16.80    1.24
   0   7   3   18.15    1.32
   0   7   3   16.59    1.26
   0  -7  -4   28.40    1.53
   0  -7  -4   30.44    1.41
   0  -7  -4   30.49    1.53
   0  -7   4   31.74    1.52
   0  -7   4   30.45    1.33
   0  -7   4   29.70    1.48
   0  -7   4   28.18    1.47
   0  -7   4   28.61    1.40
   0  -7   4   31.39    1.38
   0   7  -4   29.16    1.48
   0   7  -4   29.93    1.55
   0   7  -4   29.15    1.44
   0   7  -4   29.27    1.51
   0   7  -4   29.75    1.38
   0   7  -4   31.09    1.50
   0   7   4   30.07    1.48
   0   7   4   28.98    1.45
   0   7   4   28.20    1.50
   0   7   4   27.81    1.49
   0  -7  -5    1.58    0.68
   0  -7  -5    2.01    0.60
   0  -7  -5    2.35    0.71
   0  -7   5    2.63    0.71
   0  -7   5    2.52    0.60
   0  -7   5    1.58    0.65
   0  -7   5    1.59    0.64
   0  -7   5    1.99    0.64
   0  -7   5    2.38    0.62
   0   7  -5    2.07    0.69
   0   7  -5    2.39    0.73
   0   7  -5    2.60    0.68
   0   7  -5    2.08    0.72
   0   7  -5    2.88    0.65
   0   7  -5    1.50    0.61
   0   7   5    2.43    0.70
   0   7   5    1.92    0.68
   0   7   5    1.59    0.67
   0   7   5    1.56    0.71
   0  -7  -6   39.41    1.75
   0  -7  -6   40.24    1.77
   0  -7  -6   45.12    1.61
   0  -7  -6   41.13    1.81
   0  -7  -6   40.47    1.81
   0  -7   6   40.91    1.75
   0  -7   6   41.54    1.78
   0  -7   6   41.69    1.79
   0  -7   6   45.23    1.69
   0   7  -6   39.41    1.74
   0   7  -6   40.12    1.79
   0   7  -6   40.62    1.79
   0   7  -6   40.70    1.54
   0   7  -6   41.69    1.69
   0   7   6   41.78    1.71
   0   7   6   41.71    1.78
   0   7   6   41.22    1.80
   0   7   6   40.45    1.81
   0  -7  -7    1.32    0.67
   0  -7  -7    1.28    0.71
   0  -7  -7    1.13    0.59
   0  -7  -7    1.89    0.72
   0  -7  -7    1.66    0.69
   0  -7   7    0.96    0.65
   0  -7   7    0.54    0.63
   0  -7   7    1.46    0.69
   0  -7   7    1.35    0.62
   0   7  -7    0.57    0.65
   0   7  -7    1.13    0.68
   0   7  -7    1.10    0.69
   0   7  -7    1.30    0.72
   0   7  -7    1.21    0.59
   0   7   7    0.89    0.63
   0   7   7    1.19    0.28
   0   7   7    0.66    0.65
   0   7   7    0.88    0.68
   0  -7  -8    0.18    0.63
   0  -7  -8   -0.03    0.61
   0  -7  -8   -0.83    0.59
   0  -7  -8   -0.11    0.61
   0  -7   8   -0.58    0.57
   0  -7   8    0.11    0.59
   0  -7   8    0.54    0.65
   0  -7   8    0.21    0.57
   0   7  -8    0.30    0.62
   0   7  -8    0.25    0.29
   0   7  -8    0.31    0.63
   0   7  -8    0.39    0.64
   0   7  -8   -0.13    0.53
   0   7   8    0.09    0.59
   0   7   8    0.34    0.29
   0   7   8    0.21    0.62
   0   7   8   -0.02    0.64
   0  -7  -9    6.66    1.02
   0  -7  -9    5.81    0.98
   0  -7  -9    5.67    0.98
   0  -7  -9    5.76    0.96
   0  -7   9    7.44    1.09
   0  -7   9    5.60    0.97
   0  -7   9    5.94    1.00
   0   7  -9    5.49    0.98
   0   7  -9    6.66    0.60
   0   7  -9    7.33    1.04
   0   7  -9    7.33    1.06
   0   7  -9    4.91    0.84
   0   7   9    7.24    1.02
   0   7   9    6.60    0.62
   0   7   9    6.60    1.00
   0   7   9    6.28    1.04
   0  -7 -10   20.06    1.52
   0  -7 -10   21.88    1.53
   0  -7 -10   21.33    1.53
   0  -7 -10   23.43    1.56
   0  -7  10   23.84    1.61
   0  -7  10   20.86    1.58
   0  -7  10   20.85    1.58
   0   7 -10   19.39    1.49
   0   7 -10   20.00    0.88
   0   7 -10   21.45    1.59
   0   7 -10   22.31    1.55
   0   7 -10   23.68    1.45
   0   7  10   21.09    1.48
   0   7  10   20.18    0.92
   0   7  10   20.70    1.48
   0   7  10   22.67    1.61
   0  -7 -11    0.60    0.70
   0  -7 -11   -0.23    0.62
   0  -7 -11    0.01    0.69
   0  -7 -11    0.06    0.67
   0  -7  11   -0.33    0.70
   0  -7  11    0.67    0.74
   0  -7  11    0.38    0.72
   0   7 -11    0.11    0.68
   0   7 -11    0.36    0.70
   0   7 -11    0.43    0.69
   0   7 -11   -0.01    0.56
   0   7  11    0.10    0.59
   0   7  11    0.60    0.40
   0   7  11    0.44    0.70
   0   7  11    0.50    0.75
   0  -7 -12    5.76    1.01
   0  -7 -12    7.43    1.12
   0  -7 -12    6.46    1.08
   0  -7 -12    7.35    1.14
   0  -7  12    6.90    1.15
   0  -7  12    8.31    1.19
   0  -7  12    7.08    1.11
   0   7 -12    6.81    1.10
   0   7 -12    6.12    1.06
   0   7 -12    7.64    1.13
   0   7 -12    8.08    1.06
   0   7  12    6.49    1.05
   0   7  12    7.23    0.81
   0   7  12    7.90    1.15
   0   7  12    6.30    1.08
   0  -7 -13   55.76    2.30
   0  -7 -13   54.82    2.33
   0  -7 -13   53.50    2.28
   0  -7 -13   53.51    2.26
   0  -7  13   55.76    2.34
   0  -7  13   54.58    2.36
   0  -7  13   54.43    2.30
   0   7 -13   54.40    2.32
   0   7 -13   52.57    2.25
   0   7 -13   53.56    2.32
   0   7  13   54.93    2.20
   0   7  13   52.37    1.57
   0   7  13   53.36    2.24
   0   7  13   51.18    2.24
   0  -7 -14   13.45    1.50
   0  -7 -14   13.67    1.45
   0  -7 -14   13.26    1.44
   0  -7 -14   15.44    1.56
   0  -7  14   13.09    1.51
   0  -7  14   12.12    1.42
   0  -7  14   13.69    1.57
   0   7 -14   12.77    1.52
   0   7 -14   12.40    1.47
   0   7 -14   12.01    1.48
   0   7  14   12.98    1.45
   0   7  14   11.65    1.02
   0   7  14   13.22    1.43
   0  -7 -15   70.82    2.65
   0  -7 -15   72.84    2.69
   0  -7 -15   72.42    2.69
   0  -7 -15   76.25    2.77
   0  -7  15   72.83    2.76
   0  -7  15   72.42    2.75
   0  -7  15   71.66    2.71
   0   7 -15   67.86    2.60
   0   7 -15   68.58    2.67
   0   7  15   72.47    2.63
   0   7  15   69.22    1.95
   0   7  15   71.64    2.64
   0  -7 -16    0.58    0.78
   0  -7 -16    1.04    0.82
   0  -7 -16    0.96    0.83
   0  -7 -16    0.15    0.75
   0  -7  16    0.28    0.86
   0  -7  16    0.85    0.86
   0  -7  16    0.40    0.83
   0   7 -16    0.80    0.78
   0   7 -16    1.27    0.89
   0   7  16    0.41    0.78
   0   7  16    1.26    0.58
   0   7  16    1.25    0.88
   0  -7 -17   18.03    1.73
   0  -7 -17   19.66    1.79
   0  -7 -17   17.25    1.71
   0  -7 -17   19.80    1.73
   0  -7  17   17.65    1.81
   0  -7  17   19.13    1.84
   0  -7  17   19.34    1.76
   0   7 -17   17.97    1.66
   0   7 -17   18.97    1.75
   0   7  17   18.24    1.70
   0   7  17   16.43    1.28
   0   7  17   17.62    1.75
   0  -8   0  485.75    6.91
   0  -8   0  460.39    5.37
   0  -8   0  479.96    6.53
   0  -8   0  478.98    5.22
   0  -8   0  478.47    5.29
   0  -8   0  472.81    5.37
   0   8   0  467.53    6.58
   0   8   0  470.40    5.20
   0   8   0  474.91    5.31
   0   8   0  468.71    5.25
   0   8   0  468.72    5.38
   0   8   0  447.87    5.36
   0   8   0  462.54    5.56
   0  -8  -1    0.50    0.62
   0  -8  -1    0.57    0.64
   0  -8   1    1.06    0.60
   0  -8   1    0.81    0.61
   0  -8   1    0.81    0.58
   0  -8   1    1.02    0.61
   0  -8   1    1.08    0.64
   0  -8   1   -0.47    0.56
   0  -8   1    0.01    0.62
   0   8  -1    0.98    0.67
   0   8  -1    0.90    0.69
   0   8  -1    1.14    0.70
   0   8  -1    0.50    0.65
   0   8  -1    0.49    0.72
   0   8  -1    0.50    0.62
   0   8  -1    0.84    0.71
   0   8   1    0.33    0.64
   0   8   1    0.85    0.68
   0   8   1    0.27    0.67
   0   8   1    0.03    0.64
   0   8   1    0.28    0.67
   0  -8  -2    7.20    1.03
   0  -8  -2    7.15    0.97
   0  -8  -2    9.03    1.13
   0  -8   2    8.14    1.01
   0  -8   2    7.16    0.96
   0  -8   2    7.87    1.00
   0  -8   2    8.61    1.05
   0  -8   2    7.61    1.03
   0   8  -2    8.27    1.03
   0   8  -2    7.94    1.06
   0   8  -2    7.10    1.32
   0   8  -2    7.61    1.07
   0   8  -2    7.68    1.01
   0   8  -2    9.18    1.14
   0   8   2    7.12    1.02
   0   8   2    7.29    1.01
   0   8   2    7.21    1.04
   0   8   2    6.79    1.03
   0   8   2    6.53    1.03
   0  -8  -3   -0.27    0.59
   0  -8  -3   -0.29    0.56
   0  -8  -3    0.14    0.64
   0  -8   3    0.26    0.59
   0  -8   3    0.96    0.69
   0  -8   3    0.77    0.61
   0  -8   3    0.73    0.61
   0  -8   3   -0.38    0.55
   0   8  -3    0.02    0.61
   0   8  -3    0.25    0.66
   0   8  -3    0.39    0.67
   0   8  -3    0.08    0.57
   0   8  -3    0.57    0.65
   0   8   3    0.13    0.62
   0   8   3   -0.33    0.59
   0   8   3    0.41    0.68
   0   8   3    0.38    0.68
   0  -8  -4   11.27    1.27
   0  -8  -4   12.25    1.32
   0  -8   4   10.47    1.18
   0  -8   4   10.59    1.16
   0  -8   4   11.40    1.21
   0  -8   4   11.02    1.23
   0   8  -4    9.81    1.22
   0   8  -4   10.90    1.29
   0   8  -4   10.30    1.21
   0   8  -4   11.56    1.14
   0   8  -4   11.16    1.20
   0   8   4   12.11    1.26
   0   8   4    9.73    1.20
   0   8   4   10.87    1.21
   0   8   4    9.61    1.20
   0  -8  -5    7.43    1.07
   0  -8  -5    7.23    1.08
   0  -8  -5    6.76    1.06
   0  -8   5    6.43    1.01
   0  -8   5    6.85    1.01
   0  -8   5    7.97    1.10
   0   8  -5    5.82    0.98
   0   8  -5    7.20    1.09
   0   8  -5    6.47    1.06
   0   8  -5    8.01    1.05
   0   8   5    6.61    1.01
   0   8   5    6.43    1.02
   0   8   5    6.78    1.07
   0   8   5    6.03    1.05
   0  -8  -6    6.12    1.01
   0  -8  -6    6.86    1.09
   0  -8  -6    6.36    1.05
   0  -8  -6    6.90    1.07
   0  -8   6    6.55    1.04
   0  -8   6    5.91    1.00
   0  -8   6    6.61    1.04
   0   8  -6    6.78    1.04
   0   8  -6    5.46    1.00
   0   8  -6    4.97    0.97
   0   8  -6    6.30    0.99
   0   8   6    6.74    1.04
   0   8   6    6.32    1.03
   0   8   6    5.57    1.01
   0  -8  -7    9.52    1.22
   0  -8  -7   10.90    1.28
   0  -8  -7    9.21    1.20
   0  -8  -7   10.79    1.32
   0  -8   7   10.94    1.31
   0  -8   7   10.16    1.23
   0  -8   7   10.57    1.26
   0   8  -7    9.56    1.19
   0   8  -7   10.22    1.25
   0   8  -7    9.03    1.20
   0   8  -7   10.69    1.19
   0   8   7    9.70    1.19
   0   8   7   10.70    1.25
   0   8   7    9.85    1.25
   0  -8  -8    1.37    0.79
   0  -8  -8    2.49    0.88
   0  -8  -8    0.66    0.79
   0  -8  -8    1.77    0.79
   0  -8   8    1.58    0.82
   0  -8   8    1.83    0.80
   0  -8   8    1.91    0.80
   0   8  -8    1.54    0.80
   0   8  -8    2.35    0.90
   0   8  -8    1.41    0.79
   0   8  -8    2.18    0.86
   0   8   8    2.00    0.80
   0   8   8    1.54    0.79
   0   8   8    2.13    0.86
   0  -8  -9    4.91    1.07
   0  -8  -9    5.92    1.10
   0  -8  -9    3.76    0.96
   0  -8  -9    4.10    0.96
   0  -8   9    3.27    0.96
   0  -8   9    4.75    1.00
   0  -8   9    4.17    1.00
   0   8  -9    5.39    1.06
   0   8  -9    3.27    0.96
   0   8  -9    4.28    1.01
   0   8   9    4.67    0.99
   0   8   9    4.76    1.01
   0   8   9    4.79    1.03
   0  -8 -10    1.22    0.80
   0  -8 -10    1.22    0.79
   0  -8 -10    0.10    0.74
   0  -8 -10   -0.09    0.76
   0  -8  10    0.47    0.77
   0  -8  10    0.06    0.75
   0  -8  10    0.52    0.76
   0   8 -10    0.39    0.76
   0   8 -10    0.33    0.34
   0   8 -10    0.87    0.79
   0   8 -10    0.03    0.74
   0   8  10    0.82    0.72
   0   8  10    0.45    0.32
   0   8  10    0.81    0.76
   0   8  10    0.27    0.76
   0  -8 -11   26.45    1.82
   0  -8 -11   24.90    1.77
   0  -8 -11   25.38    1.80
   0  -8 -11   29.30    1.91
   0  -8  11   32.04    2.01
   0  -8  11   28.77    1.93
   0  -8  11   28.25    1.92
   0   8 -11   28.06    1.90
   0   8 -11   27.21    0.99
   0   8 -11   27.89    1.89
   0   8 -11   25.81    1.89
   0   8  11   29.15    1.82
   0   8  11   26.55    0.98
   0   8  11   28.47    1.82
   0   8  11   26.40    1.89
   0  -8 -12    6.74    1.19
   0  -8 -12    7.54    1.23
   0  -8 -12    8.16    1.30
   0  -8 -12    8.54    1.29
   0  -8  12    9.26    1.37
   0  -8  12    9.58    1.38
   0  -8  12    8.96    1.32
   0   8 -12    8.44    1.29
   0   8 -12    8.05    0.78
   0   8 -12    8.28    1.28
   0   8 -12    8.73    1.32
   0   8  12    8.53    1.23
   0   8  12    7.50    0.77
   0   8  12    7.64    1.24
   0   8  12    8.87    1.33
   0  -8 -13    4.13    1.06
   0  -8 -13    5.72    1.16
   0  -8 -13    4.49    1.14
   0  -8 -13    5.31    1.13
   0  -8  13    6.87    1.26
   0  -8  13    4.87    1.14
   0  -8  13    5.24    1.13
   0   8 -13    4.32    0.62
   0   8 -13    4.96    1.16
   0   8 -13    4.47    1.10
   0   8  13    4.46    1.04
   0   8  13    4.88    0.64
   0   8  13    5.96    1.18
   0  -9   0    0.49    0.68
   0  -9   0    0.47    0.69
   0   9   0    0.61    0.74
   0   9   0    0.87    0.77
   0  -9  -1    0.78    0.71
   0  -9  -1    0.45    0.71
   0  -9   1    0.82    0.72
   0   9  -1    0.62    0.80
   0   9  -1    0.42    0.71
   0   9  -1    1.50    0.80
   0   9   1    1.12    0.76
   0   9   1    1.66    0.82
   0  -9  -2   83.09    2.69
   0  -9  -2   87.87    2.79
   0  -9   2   95.59    3.04
   0  -9   2   86.79    2.68
   0   9  -2   89.25    2.84
   0   9  -2   87.13    2.79
   0   9  -2   85.77    2.74
   0   9   2   82.86    2.73
   0   9   2   86.06    2.80
   0  -9  -3    4.98    1.01
   0  -9  -3    5.81    1.08
   0  -9  -3    6.00    1.10
   0  -9   3    6.86    1.40
   0  -9   3    5.97    1.02
   0  -9   3    5.22    1.02
   0   9  -3    5.91    1.08
   0   9  -3    5.69    1.12
   0   9  -3    5.71    1.34
   0   9   3    5.67    1.05
   0   9   3    5.93    1.10
   0   9   3    5.40    1.10
   0  -9  -4   11.54    1.39
   0  -9  -4   11.96    1.42
   0  -9  -4   10.78    1.32
   0  -9  -4   12.15    1.43
   0  -9   4   11.04    1.30
   0  -9   4    9.92    1.24
   0  -9   4   11.08    1.33
   0  -9   4   11.91    1.36
   0   9  -4   11.42    1.34
   0   9  -4   11.55    1.38
   0   9  -4   11.85    1.39
   0   9   4   11.19    1.33
   0   9   4   11.02    1.37
   0   9   4    9.94    1.32
   0  -9  -5    1.85    0.84
   0  -9  -5    1.68    0.88
   0  -9  -5    2.03    0.88
   0  -9  -5    1.96    0.85
   0  -9   5    1.50    0.80
   0  -9   5    1.87    0.81
   0  -9   5    1.40    0.79
   0  -9   5    0.83    0.75
   0   9  -5    2.27    0.86
   0   9  -5    1.77    0.90
   0   9  -5    0.86    0.84
   0   9   5    0.43    0.74
   0   9   5    1.88    0.88
   0  -9  -6    9.88    1.33
   0  -9  -6   10.18    1.32
   0  -9  -6    8.83    1.29
   0  -9  -6    9.34    1.27
   0  -9   6   10.16    1.31
   0  -9   6    9.87    1.28
   0  -9   6   10.61    1.32
   0  -9   6   10.02    1.30
   0   9  -6    9.77    1.30
   0   9  -6   10.58    1.38
   0   9  -6    9.99    1.35
   0   9   6    9.29    1.29
   0   9   6    7.76    1.27
  -1   0  26   74.33    2.75
  -1   0  26   78.70    2.65
   1   0 -26   71.59    2.68
   1   0 -26   73.60    2.51
   1   0 -26   70.14    2.68
  -1   0  25   14.84    1.60
  -1   0  25   14.55    1.44
   1   0 -25   13.91    1.44
   1   0 -25   13.44    1.33
   1   0 -25   13.43    1.36
   1   0 -25   13.55    1.45
  -1   0  24   66.74    2.50
  -1   0  24   62.80    2.26
   1   0 -24   60.23    2.36
   1   0 -24   64.62    2.23
   1   0 -24   65.49    2.27
   1   0 -24   61.05    2.38
  -1   0  23   18.49    1.55
  -1   0  23   17.84    1.43
   1   0 -23   16.24    1.44
   1   0 -23   18.08    1.35
   1   0 -23   16.83    1.33
   1   0 -23   16.25    1.48
  -1   0  22  115.10    2.92
  -1   0  22  113.63    2.72
   1   0 -22  109.48    2.84
   1   0 -22  114.55    2.69
   1   0 -22  111.46    2.68
   1   0 -22  109.20    2.91
  -1   0  21   92.48    2.31
  -1   0  21   91.25    2.54
  -1   0  21   90.37    2.36
   1   0 -21   86.81    2.48
   1   0 -21   88.30    2.31
   1   0 -21   87.00    2.31
   1   0 -21   83.66    2.49
  -1   0  20   83.60    1.95
  -1   0  20   85.64    2.01
  -1   0  20   83.44    2.33
  -1   0  20   86.06    2.23
   1   0 -20   90.14    2.66
   1   0 -20   79.57    2.31
   1   0 -20   85.30    2.20
   1   0 -20   81.70    2.18
   1   0 -20   81.60    2.38
  -1   0  19   39.86    1.38
  -1   0  19   40.76    1.42
  -1   0  19   39.86    1.65
  -1   0  19   39.62    1.55
   1   0 -19   39.14    1.35
   1   0 -19   37.61    1.62
   1   0 -19   41.67    1.56
   1   0 -19   39.39    1.52
   1   0 -19   38.67    1.65
  -1   0  18    7.11    0.78
  -1   0  18    7.76    0.81
  -1   0  18    7.53    0.72
  -1   0  18    6.46    0.85
  -1   0  18    6.11    0.96
  -1   0  18    7.68    0.93
   1   0 -18    7.24    0.75
   1   0 -18    7.57    0.69
   1   0 -18    5.04    0.76
   1   0 -18    5.79    0.75
   1   0 -18    7.07    0.88
   1   0 -18    8.18    0.95
  -1   0  17  109.14    2.00
  -1   0  17  111.51    2.05
  -1   0  17  112.21    1.84
  -1   0  17  109.67    2.37
  -1   0  17  109.70    2.46
  -1   0  17  108.97    2.23
   1   0 -17  107.72    1.95
   1   0 -17  112.14    1.83
   1   0 -17  104.38    2.34
   1   0 -17  111.49    2.23
   1   0 -17  107.26    2.22
   1   0 -17  104.73    2.37
  -1   0  16  210.75    2.64
  -1   0  16  210.96    2.67
  -1   0  16  214.44    2.42
  -1   0  16  210.22    3.07
  -1   0  16  223.10    3.28
  -1   0  16  210.17    2.91
   1   0 -16  209.10    2.58
   1   0 -16  215.92    2.41
   1   0 -16  197.62    3.06
   1   0 -16  206.90    2.86
   1   0 -16  207.34    2.91
   1   0 -16  197.62    3.08
  -1   0  15   63.98    1.46
  -1   0  15   63.32    1.47
  -1   0  15   64.83    1.34
  -1   0  15   64.94    1.73
  -1   0  15   65.41    1.80
  -1   0  15   65.04    1.61
   1   0 -15   65.81    1.45
   1   0 -15   67.90    1.35
   1   0 -15   62.01    1.71
   1   0 -15   64.76    1.60
   1   0 -15   62.82    1.61
   1   0 -15   59.84    1.72
  -1   0  14   74.67    1.51
  -1   0  14   73.61    1.52
  -1   0  14   77.14    1.39
  -1   0  14   73.02    1.73
  -1   0  14   77.25    1.85
  -1   0  14   72.48    1.63
   1   0 -14   73.15    1.46
   1   0 -14   76.00    1.37
   1   0 -14   72.82    1.76
   1   0 -14   76.09    1.65
   1   0 -14   72.23    1.65
   1   0 -14   71.06    1.76
  -1   0  13   22.07    0.86
  -1   0  13   22.70    0.89
  -1   0  13   21.48    0.78
  -1   0  13   21.49    0.99
  -1   0  13   22.59    1.06
  -1   0  13   21.92    0.96
   1   0 -13   21.08    0.83
   1   0 -13   21.77    0.77
   1   0 -13   21.78    1.01
   1   0 -13   21.42    0.93
   1   0 -13   20.65    0.91
   1   0 -13   20.63    0.99
  -1   0  12  267.81    2.54
  -1   0  12  267.75    2.57
  -1   0  12  274.60    2.33
  -1   0  12  269.93    2.92
  -1   0  12  286.57    3.12
  -1   0  12  276.14    2.78
   1   0 -12  266.10    2.50
   1   0 -12  275.89    2.33
   1   0 -12  260.07    2.95
   1   0 -12  270.21    2.73
   1   0 -12  261.22    2.77
   1   0 -12  263.95    3.00
  -1   0  11    8.84    0.60
  -1   0  11    9.35    0.60
  -1   0  11    9.36    0.55
  -1   0  11    9.10    0.68
  -1   0  11    9.80    0.74
  -1   0  11    9.60    0.66
   1   0 -11    9.26    0.57
   1   0 -11    9.05    0.53
   1   0 -11    8.98    0.69
   1   0 -11    9.34    0.63
   1   0 -11    9.42    0.65
   1   0 -11    7.70    0.67
  -1   0  10    1.12    0.32
  -1   0  10    1.12    0.32
  -1   0  10    1.24    0.30
  -1   0  10    1.48    0.39
  -1   0  10    1.17    0.37
  -1   0  10    1.51    0.37
   1   0 -10    1.38    0.31
   1   0 -10    1.35    0.29
   1   0 -10    1.26    0.39
   1   0 -10    1.21    0.33
   1   0 -10    0.99    0.35
   1   0 -10    0.99    0.36
  -1   0   9  338.88    2.49
  -1   0   9  343.87    2.54
  -1   0   9  351.13    2.28
  -1   0   9  343.55    2.79
  -1   0   9  351.59    2.96
  -1   0   9  347.67    2.64
   1   0  -9  335.85    2.46
   1   0  -9  345.24    2.25
   1   0  -9  332.58    2.87
   1   0  -9  346.58    2.62
   1   0  -9  338.69    2.74
   1   0  -9  331.64    2.89
  -1   0   8    2.77    0.36
  -1   0   8    3.20    0.38
  -1   0   8    2.82    0.33
  -1   0   8    3.21    0.43
  -1   0   8    3.09    0.44
  -1   0   8    2.60    0.36
   1   0  -8    2.77    0.34
   1   0  -8    2.76    0.31
   1   0  -8    2.53    0.40
   1   0  -8    2.59    0.36
   1   0  -8    2.97    0.39
   1   0  -8    2.51    0.38
  -1   0   7  172.10    1.61
  -1   0   7  168.27    1.61
  -1   0   7  172.66    1.44
  -1   0   7  170.26    1.74
  -1   0   7  171.48    1.85
  -1   0   7  171.64    1.64
   1   0  -7  167.15    1.58
   1   0  -7  171.78    1.43
   1   0  -7  162.67    1.80
   1   0  -7  169.03    1.61
   1   0  -7  166.04    1.73
   1   0  -7  163.89    1.82
  -1   0   6    9.21    0.49
  -1   0   6    9.01    0.48
  -1   0   6    9.09    0.44
  -1   0   6    8.82    0.50
  -1   0   6    9.88    0.50
   1   0  -6    9.47    0.46
   1   0  -6    9.70    0.43
   1   0  -6    8.74    0.54
   1   0  -6    9.69    0.48
   1   0  -6    9.97    0.53
   1   0  -6   10.33    0.56
  -1   0   5  632.28    4.28
  -1   0   5  635.45    4.12
  -1   0   5  652.21    2.38
  -1   0   5  639.55    2.77
  -1   0   5  661.82    3.04
  -1   0   5  640.28    2.58
   1   0  -5  616.25    4.39
   1   0  -5  628.56    3.76
   1   0  -5  624.66    2.98
   1   0  -5  646.87    2.95
   1   0  -5  625.62    4.00
   1   0  -5  618.77    2.97
  -1   0   4    2.32    0.27
  -1   0   4    1.93    0.26
  -1   0   4    2.08    0.23
  -1   0   4    1.76    0.25
  -1   0   4    2.09    0.25
   1   0  -4    1.95    0.24
   1   0  -4    2.03    0.23
   1   0  -4    2.10    0.28
   1   0  -4    1.95    0.24
   1   0  -4    2.19    0.29
   1   0  -4    1.94    0.27
  -1   0   3  101.55    0.94
  -1   0   3  102.82    0.95
  -1   0   3  104.80    0.84
  -1   0   3  103.22    0.89
  -1   0   3  103.02    1.01
  -1   0   3  103.88    0.83
   1   0  -3   99.76    0.94
   1   0  -3  103.36    0.81
   1   0  -3  100.45    1.00
   1   0  -3  101.54    1.00
  -1   0   2    1.66    0.20
  -1   0   2    1.81    0.21
  -1   0   2    2.00    0.19
   1   0  -2    1.58    0.19
   1   0  -2    1.62    0.20
   1   0  -2    1.52    0.19
  -1   0   1  929.92    5.68
  -1   0   1  906.77    4.99
  -1   0   1  936.41    5.19
  -1   0   1  924.49    4.31
  -1   0   1  930.87    5.51
   1   0  -1  891.73    5.62
   1   0  -1  905.13    5.35
   1   0  -1  924.84    5.03
   1   0  -1  911.46    5.24
   1   0  -1  913.81    4.77
  -1   0   0    4.85    0.21
  -1   0   0    4.86    0.22
  -1   0   0    4.77    0.22
  -1   0   0    4.91    0.18
  -1   0   0    5.15    0.23
  -1   0   0    5.17    0.24
   1   0   0    4.87    0.21
   1   0   0    4.73    0.22
   1   0   0    5.14    0.20
   1   0   0    5.46    0.24
   1   0   0    4.71    0.18
  -1   0  -1  615.61    3.88
  -1   0  -1  599.43    3.40
  -1   0  -1  623.44    3.94
  -1   0  -1  643.85    3.86
  -1   0  -1  643.72    3.79
  -1   0  -1  652.33    4.13
   1   0   1  616.37    3.46
   1   0   1  627.95    3.50
   1   0   1  645.21    3.66
   1   0   1  653.13    3.76
  -1   0  -2   43.35    0.51
  -1   0  -2   44.58    0.51
  -1   0  -2   43.62    0.58
  -1   0  -2   45.06    0.62
  -1   0  -2   43.97    0.63
  -1   0  -2   44.37    0.48
   1   0   2   42.51    0.51
   1   0   2   43.04    0.47
   1   0   2   43.65    0.61
   1   0   2   43.59    0.61
   1   0   2   44.65    0.63
   1   0   2   43.10    0.46
  -1   0  -3 1746.01    8.29
  -1   0  -3 1684.66    7.29
  -1   0  -3 1751.99    9.83
  -1   0  -3 1769.40    8.16
  -1   0  -3 1792.22    9.29
  -1   0  -3 1806.94    8.49
  -1   0  -3 1733.39    9.70
  -1   0  -3 1799.94   10.12
  -1   0  -3 1803.88    8.75
   1   0   3 1742.52    7.56
   1   0   3 1776.39    9.66
   1   0   3 1788.90   10.12
   1   0   3 1787.48    9.91
   1   0   3 1784.58    7.35
  -1   0  -4  247.96    1.37
  -1   0  -4  228.42    1.43
  -1   0  -4  253.68    1.39
  -1   0  -4  257.21    1.54
  -1   0  -4  249.46    1.49
  -1   0  -4  256.38    1.75
  -1   0  -4  248.11    1.75
  -1   0  -4  256.58    1.34
  -1   0  -4  252.44    1.54
   1   0   4  246.66    1.24
   1   0   4  251.26    1.72
   1   0   4  251.10    1.76
   1   0   4  251.55    1.32
  -1   0  -5  250.84    1.51
  -1   0  -5  254.41    1.65
  -1   0  -5  248.57    1.67
  -1   0  -5  255.25    1.92
  -1   0  -5  254.03    1.93
  -1   0  -5  256.66    1.51
  -1   0  -5  248.41    1.72
   1   0   5  250.28    1.89
   1   0   5  248.51    1.93
   1   0   5  255.38    1.94
  -1   0  -6   59.03    0.83
  -1   0  -6   59.73    0.77
  -1   0  -6   58.24    0.88
  -1   0  -6   60.30    0.96
  -1   0  -6   60.81    1.07
  -1   0  -6   59.83    0.84
  -1   0  -6   60.12    0.98
   1   0   6   58.78    1.08
   1   0   6   59.58    1.07
  -1   0  -7  196.66    1.56
  -1   0  -7  193.24    1.43
  -1   0  -7  190.12    1.62
  -1   0  -7  190.33    1.77
  -1   0  -7  194.96    1.96
  -1   0  -7  193.07    1.59
  -1   0  -7  190.66    1.81
   1   0   7  190.64    1.54
   1   0   7  187.93    1.92
   1   0   7  191.56    1.94
  -1   0  -8   18.31    0.59
  -1   0  -8   18.09    0.54
  -1   0  -8   18.74    0.62
  -1   0  -8   18.54    0.70
  -1   0  -8   18.39    0.61
  -1   0  -8   17.84    0.71
   1   0   8   17.99    0.60
   1   0   8   18.89    0.77
   1   0   8   17.81    0.77
   1   0   8   18.34    0.76
  -1   0  -9    0.00    0.23
  -1   0  -9    0.16    0.20
  -1   0  -9    0.30    0.24
  -1   0  -9   -0.05    0.26
  -1   0  -9   -0.03    0.29
  -1   0  -9    0.20    0.23
   1   0   9    0.24    0.25
   1   0   9    0.39    0.29
   1   0   9    0.27    0.25
   1   0   9    0.19    0.32
   1   0   9    0.26    0.33
  -1   0 -10    0.12    0.23
  -1   0 -10    0.08    0.21
  -1   0 -10    0.10    0.24
  -1   0 -10    0.00    0.28
  -1   0 -10   -0.22    0.28
  -1   0 -10    0.43    0.25
  -1   0 -10    0.11    0.29
   1   0  10    0.09    0.26
   1   0  10    0.08    0.32
   1   0  10   -0.15    0.23
   1   0  10    0.20    0.34
   1   0  10    0.24    0.35
  -1   0 -11  203.51    1.99
  -1   0 -11  207.81    1.88
  -1   0 -11  207.21    2.05
  -1   0 -11  200.93    2.35
  -1   0 -11  204.85    2.47
  -1   0 -11  203.75    2.11
  -1   0 -11  200.02    2.39
   1   0  11  204.41    2.00
   1   0  11  204.38    2.51
   1   0  11  208.03    2.03
   1   0  11  201.32    2.53
   1   0  11  202.97    2.48
  -1   0 -12   24.17    0.80
  -1   0 -12   24.10    0.74
  -1   0 -12   23.72    0.81
  -1   0 -12   24.07    0.96
  -1   0 -12   24.76    1.00
  -1   0 -12   25.22    0.87
  -1   0 -12   23.95    0.96
   1   0  12   24.53    0.82
   1   0  12   24.56    1.03
   1   0  12   22.92    0.80
   1   0  12   24.15    1.00
  -1   0 -13  156.74    1.92
  -1   0 -13  157.83    1.80
  -1   0 -13  157.67    1.95
  -1   0 -13  150.86    2.26
  -1   0 -13  155.82    2.36
  -1   0 -13  154.51    2.05
  -1   0 -13  150.71    2.30
   1   0  13  156.73    1.93
   1   0  13  154.95    2.41
   1   0  13  157.17    1.95
   1   0  13  151.15    2.41
   1   0  13  154.66    2.36
  -1   0 -14   50.65    1.11
  -1   0 -14   49.24    1.18
  -1   0 -14   47.75    1.39
  -1   0 -14   49.69    1.46
  -1   0 -14   48.23    1.25
  -1   0 -14   45.85    1.40
   1   0  14   46.70    1.16
   1   0  14   47.40    1.48
   1   0  14   48.36    1.18
   1   0  14   47.64    1.49
   1   0  14   48.79    1.46
  -1   0 -15   39.50    1.04
  -1   0 -15   42.04    1.14
  -1   0 -15   38.36    1.33
  -1   0 -15   41.30    1.40
  -1   0 -15   40.91    1.22
  -1   0 -15   39.40    1.38
   1   0  15   41.83    1.15
   1   0  15   40.31    1.45
   1   0  15   38.95    1.14
   1   0  15   38.66    1.43
   1   0  15   39.91    1.40
  -1   0 -16  265.54    2.62
  -1   0 -16  271.96    2.82
  -1   0 -16  260.35    3.35
  -1   0 -16  263.60    3.42
  -1   0 -16  262.22    3.01
  -1   0 -16  254.86    3.39
   1   0  16  264.58    2.79
   1   0  16  262.34    3.52
   1   0  16  267.16    2.83
   1   0  16  261.03    3.54
   1   0  16  264.65    3.44
  -1   0 -17   78.24    1.53
  -1   0 -17   77.70    1.61
  -1   0 -17   73.80    1.94
  -1   0 -17   76.00    1.97
  -1   0 -17   78.26    1.77
  -1   0 -17   73.56    1.98
   1   0  17   78.32    1.64
   1   0  17   79.02    2.10
   1   0  17   76.21    1.63
   1   0  17   75.56    2.06
   1   0  17   74.83    1.99
  -1   0 -18   69.71    1.55
  -1   0 -18   68.87    1.58
  -1   0 -18   66.74    1.94
  -1   0 -18   66.25    1.92
  -1   0 -18   65.65    1.71
  -1   0 -18   64.93    1.94
   1   0  18   67.99    1.59
   1   0  18   70.83    1.63
   1   0  18   69.58    2.07
   1   0  18   67.87    1.98
  -1   0 -19    4.15    0.64
  -1   0 -19    3.89    0.72
  -1   0 -19    3.74    0.70
  -1   0 -19    3.98    0.65
  -1   0 -19    3.75    0.73
   1   0  19    3.75    0.60
   1   0  19    4.50    0.64
   1   0  19    4.25    0.81
   1   0  19    3.97    0.78
  -1   0 -20  276.92    4.01
  -1   0 -20  282.15    4.05
  -1   0 -20  290.88    3.69
  -1   0 -20  275.26    4.09
   1   0  20  279.15    4.21
   1   0  20  283.96    4.08
  -1   0 -21   24.11    1.46
  -1   0 -21   23.69    1.44
  -1   0 -21   24.65    1.30
  -1   0 -21   24.15    1.45
   1   0  21   24.38    1.56
   1   0  21   26.01    1.58
  -1   0 -22    1.27    0.64
  -1   0 -22    1.71    0.66
  -1   0 -22    0.63    0.63
   1   0  22    1.67    0.76
   1   0  22    1.69    0.73
  -1   0 -23    0.36    0.60
  -1   0 -23    0.23    0.57
  -1   0 -23    0.05    0.59
   1   0  23    0.91    0.79
   1   0  23    0.36    0.69
  -1   0 -24   83.65    2.65
  -1   0 -24   84.46    2.62
  -1   0 -24   83.19    2.70
   1   0  24   83.06    2.80
   1   0  24   85.98    2.68
  -1   0 -25    0.60    0.68
  -1   0 -25    1.05    0.74
  -1   0 -25    0.38    0.70
   1   0  25    1.37    0.88
   1   0  25    1.77    0.86
  -1   0 -26   21.41    1.68
  -1   0 -26   22.58    1.68
  -1   0 -26   21.51    1.70
   1   0  26   21.05    1.88
   1   0  26   21.50    1.78
  -1  -1  26    5.81    1.17
  -1   1  26    5.38    1.14
  -1   1  26    6.28    1.13
   1  -1 -26    6.20    1.17
   1  -1 -26    6.05    1.11
   1  -1 -26    5.68    1.14
   1   1 -26    4.01    0.97
   1   1 -26    5.09    1.03
   1   1 -26    7.36    1.21
  -1  -1  25    8.45    1.24
  -1  -1  25    8.10    1.24
  -1   1  25    8.23    1.28
  -1   1  25    7.39    1.18
   1  -1 -25    7.91    1.21
   1  -1 -25    8.42    1.50
   1  -1 -25    8.02    1.16
   1  -1 -25    8.88    1.32
   1   1 -25    8.29    1.22
   1   1 -25    7.48    1.14
   1   1 -25    6.91    1.12
  -1  -1  24    9.36    1.23
  -1  -1  24    9.09    1.12
  -1   1  24    7.49    1.16
  -1   1  24    9.84    1.25
   1  -1 -24    8.61    1.21
   1  -1 -24    9.75    1.14
   1  -1 -24    8.10    1.12
   1  -1 -24    7.55    1.14
   1   1 -24    8.03    1.14
   1   1 -24    9.27    1.17
   1   1 -24    8.95    1.21
  -1  -1  23    4.82    0.85
  -1  -1  23    4.65    0.94
  -1  -1  23    4.75    0.88
  -1   1  23    4.69    1.00
  -1   1  23    4.58    0.95
   1  -1 -23    4.01    0.90
   1  -1 -23    4.56    0.82
   1  -1 -23    4.34    0.90
   1  -1 -23    3.40    0.89
   1   1 -23    3.55    0.83
   1   1 -23    4.37    0.88
   1   1 -23    4.62    0.91
   1   1 -23    5.37    0.98
  -1  -1  22   42.58    1.71
  -1  -1  22   41.04    1.69
  -1  -1  22   41.62    1.90
  -1  -1  22   43.52    1.76
  -1   1  22   40.44    1.94
  -1   1  22   41.59    1.88
   1  -1 -22   38.07    1.88
   1  -1 -22   41.97    1.69
   1  -1 -22   42.00    1.79
   1  -1 -22   40.37    1.90
   1   1 -22   39.53    1.84
   1   1 -22   39.35    1.78
   1   1 -22   39.59    1.68
   1   1 -22   40.26    1.90
  -1  -1  21    5.36    0.82
  -1  -1  21    4.72    0.79
  -1  -1  21    5.66    1.22
  -1  -1  21    5.24    0.89
  -1  -1  21    4.35    0.78
  -1   1  21    4.88    0.93
  -1   1  21    4.70    0.88
   1  -1 -21    4.61    0.72
   1  -1 -21    4.58    0.89
   1  -1 -21    4.83    0.77
   1  -1 -21    4.49    0.82
   1  -1 -21    4.44    0.86
   1   1 -21    3.60    0.78
   1   1 -21    5.01    0.87
   1   1 -21    4.49    0.77
   1   1 -21    4.60    0.87
  -1  -1  20   47.39    1.67
  -1  -1  20   49.91    1.71
  -1  -1  20   47.42    1.57
  -1  -1  20   48.97    1.87
  -1  -1  20   48.31    1.71
  -1   1  20   47.98    1.89
  -1   1  20   48.91    1.95
  -1   1  20   49.07    1.86
   1  -1 -20   47.07    1.62
   1  -1 -20   44.93    1.83
   1  -1 -20   47.35    1.65
   1  -1 -20   44.64    1.72
   1  -1 -20   45.17    1.85
   1   1 -20   48.43    1.56
   1   1 -20   45.47    1.79
   1   1 -20   46.50    1.78
   1   1 -20   46.47    1.67
   1   1 -20   46.54    1.83
  -1  -1  19   58.30    1.76
  -1  -1  19   58.42    1.78
  -1  -1  19   60.92    1.70
  -1  -1  19   59.41    1.91
  -1  -1  19   60.05    1.78
  -1   1  19   57.70    2.00
  -1   1  19   59.31    2.04
  -1   1  19   58.86    1.93
   1  -1 -19   59.62    1.71
   1  -1 -19   56.74    1.96
   1  -1 -19   60.22    1.77
   1  -1 -19   58.05    1.87
   1  -1 -19   56.64    2.01
   1   1 -19   61.61    1.67
   1   1 -19   54.76    1.87
   1   1 -19   59.83    1.90
   1   1 -19   59.25    1.79
   1   1 -19   56.77    1.95
  -1  -1  18    2.10    0.58
  -1  -1  18    2.08    0.56
  -1  -1  18    2.26    0.58
  -1   1  18    1.79    0.45
  -1   1  18    1.45    0.44
  -1   1  18    2.27    0.64
  -1   1  18    1.91    0.61
   1  -1 -18    2.17    0.68
   1  -1 -18    1.82    0.53
   1  -1 -18    1.42    0.55
   1  -1 -18    1.71    0.63
   1   1 -18    1.45    0.62
   1   1 -18    1.91    0.60
   1   1 -18    1.93    0.58
   1   1 -18    2.02    0.55
   1   1 -18    1.91    0.60
  -1  -1  17  132.81    2.39
  -1  -1  17  129.01    2.38
  -1  -1  17  132.83    2.26
  -1  -1  17  128.44    2.51
  -1  -1  17  134.19    2.36
  -1   1  17  135.13    2.01
  -1   1  17  136.41    2.07
  -1   1  17  130.79    2.62
  -1   1  17  136.12    2.73
  -1   1  17  129.08    2.51
   1  -1 -17  131.46    2.32
   1  -1 -17  126.47    2.61
   1  -1 -17  129.69    2.30
   1  -1 -17  129.28    2.51
   1  -1 -17  120.98    2.58
   1   1 -17  128.63    1.97
   1   1 -17  133.68    2.24
   1   1 -17  126.17    2.54
   1   1 -17  128.49    2.49
   1   1 -17  127.75    2.35
   1   1 -17  127.17    2.58
  -1  -1  16    6.60    0.80
  -1  -1  16    6.63    0.79
  -1  -1  16    7.72    0.78
  -1  -1  16    6.76    0.81
  -1  -1  16    7.87    0.80
  -1   1  16    6.40    0.63
  -1   1  16    6.18    0.64
  -1   1  16    7.20    0.86
  -1   1  16    6.16    0.79
  -1   1  16    7.09    0.83
   1  -1 -16    6.72    0.74
   1  -1 -16    6.07    0.78
   1  -1 -16    6.80    0.74
   1  -1 -16    6.93    0.84
   1  -1 -16    6.93    0.86
   1   1 -16    6.60    0.62
   1   1 -16    6.27    0.71
   1   1 -16    6.96    0.81
   1   1 -16    6.94    0.83
   1   1 -16    6.10    0.76
   1   1 -16    6.73    0.83
  -1  -1  15  101.87    1.98
  -1  -1  15   98.53    1.96
  -1  -1  15  100.12    1.86
  -1  -1  15  103.25    2.09
  -1  -1  15  107.29    2.24
  -1  -1  15  103.04    1.91
  -1   1  15   98.73    1.61
  -1   1  15  100.55    1.66
  -1   1  15  101.40    1.35
  -1   1  15   97.61    2.13
  -1   1  15  105.66    2.24
  -1   1  15  100.37    2.07
   1  -1 -15   99.32    1.90
   1  -1 -15  103.11    1.35
   1  -1 -15   98.33    2.16
   1  -1 -15  102.78    1.90
   1  -1 -15   97.46    2.06
   1  -1 -15   96.76    2.16
   1   1 -15   96.39    1.61
   1   1 -15   98.75    1.84
   1   1 -15   93.69    2.07
   1   1 -15   95.30    2.01
   1   1 -15   97.42    1.92
   1   1 -15   97.99    2.14
  -1  -1  14  337.29    3.38
  -1  -1  14  339.77    3.42
  -1  -1  14  335.92    3.20
  -1  -1  14  344.42    3.53
  -1  -1  14  357.54    3.79
  -1  -1  14  351.07    3.28
  -1   1  14  344.74    2.82
  -1   1  14  337.63    3.69
  -1   1  14  344.91    2.88
  -1   1  14  354.79    2.34
  -1   1  14  337.45    3.69
  -1   1  14  342.23    3.74
  -1   1  14  333.91    3.53
   1  -1 -14  329.11    3.28
   1  -1 -14  353.15    2.32
   1  -1 -14  326.08    3.68
   1  -1 -14  344.71    3.24
   1  -1 -14  327.88    3.52
   1  -1 -14  329.43    3.72
   1   1 -14  332.33    2.80
   1   1 -14  341.07    3.21
   1   1 -14  327.97    3.58
   1   1 -14  338.16    3.53
   1   1 -14  330.09    3.29
   1   1 -14  333.27    3.66
  -1  -1  13    8.14    0.72
  -1  -1  13    6.69    0.68
  -1  -1  13    6.95    0.65
  -1  -1  13    6.70    0.67
  -1  -1  13    8.22    0.78
  -1  -1  13    7.92    0.67
  -1   1  13    7.40    0.56
  -1   1  13    7.59    0.76
  -1   1  13    8.23    0.58
  -1   1  13    6.91    0.44
  -1   1  13    7.85    0.76
  -1   1  13    7.41    0.81
  -1   1  13    7.34    0.71
   1  -1 -13    6.26    0.62
   1  -1 -13    7.26    0.44
   1  -1 -13    7.13    0.74
   1  -1 -13    7.55    0.63
   1  -1 -13    6.66    0.68
   1  -1 -13    6.60    0.72
   1   1 -13    7.51    0.55
   1   1 -13    6.63    0.63
   1   1 -13    6.58    0.70
   1   1 -13    7.17    0.72
   1   1 -13    6.15    0.61
   1   1 -13    6.67    0.70
  -1  -1  12   46.47    1.26
  -1  -1  12   47.24    1.27
  -1  -1  12   45.29    1.17
  -1  -1  12   46.97    1.28
  -1  -1  12   46.22    1.34
  -1  -1  12   47.93    1.18
  -1   1  12   47.07    1.02
  -1   1  12   46.86    1.35
  -1   1  12   45.91    1.03
  -1   1  12   48.76    0.83
  -1   1  12   45.04    1.35
  -1   1  12   47.72    1.39
  -1   1  12   46.71    1.32
   1  -1 -12   45.44    1.20
   1  -1 -12   47.73    0.81
   1  -1 -12   44.21    1.33
   1  -1 -12   48.73    1.17
   1  -1 -12   45.17    1.28
   1  -1 -12   44.38    1.35
   1   1 -12   44.63    1.00
   1   1 -12   46.77    1.18
   1   1 -12   46.30    1.31
   1   1 -12   46.26    1.29
   1   1 -12   44.92    1.20
   1   1 -12   45.44    1.32
  -1  -1  11  289.78    2.82
  -1  -1  11  282.75    2.81
  -1  -1  11  290.94    2.69
  -1  -1  11  292.32    2.82
  -1  -1  11  297.79    3.02
  -1  -1  11  296.55    2.59
  -1   1  11  289.42    2.27
  -1   1  11  288.37    2.98
  -1   1  11  289.64    2.32
  -1   1  11  297.61    1.80
  -1   1  11  286.36    2.99
  -1   1  11  293.74    3.03
  -1   1  11  287.39    2.90
   1  -1 -11  284.20    2.74
   1  -1 -11  296.01    1.79
   1  -1 -11  279.00    3.00
   1  -1 -11  297.14    2.59
   1  -1 -11  282.23    2.91
   1  -1 -11  270.71    2.97
   1   1 -11  279.95    2.28
   1   1 -11  287.68    2.67
   1   1 -11  279.80    2.92
   1   1 -11  286.48    2.88
   1   1 -11  279.81    2.69
   1   1 -11  274.17    2.93
  -1  -1  10  309.15    2.80
  -1  -1  10  307.65    2.81
  -1  -1  10  313.51    2.75
  -1  -1  10  325.48    3.00
  -1  -1  10  317.58    2.52
  -1   1  10  315.25    2.25
  -1   1  10  304.86    2.91
  -1   1  10  308.73    2.28
  -1   1  10  319.25    1.73
  -1   1  10  307.35    2.95
  -1   1  10  320.06    3.01
  -1   1  10  313.27    2.89
   1  -1 -10  303.37    2.73
   1  -1 -10  319.59    1.72
   1  -1 -10  297.67    2.96
   1  -1 -10  313.75    2.50
   1  -1 -10  301.27    2.88
   1  -1 -10  301.54    2.99
   1   1 -10  301.33    2.27
   1   1 -10  309.14    2.66
   1   1 -10  299.00    2.87
   1   1 -10  309.19    2.85
   1   1 -10  305.23    2.68
   1   1 -10  303.33    2.93
  -1  -1   9    3.65    0.46
  -1  -1   9    4.72    0.56
  -1  -1   9    4.42    0.51
  -1  -1   9    4.37    0.48
  -1  -1   9    3.63    0.45
  -1   1   9    4.30    0.40
  -1   1   9    4.24    0.49
  -1   1   9    4.27    0.41
  -1   1   9    3.84    0.29
  -1   1   9    3.67    0.48
  -1   1   9    3.74    0.45
  -1   1   9    3.66    0.47
   1  -1  -9    4.17    0.50
   1  -1  -9    4.72    0.29
   1  -1  -9    4.44    0.55
   1  -1  -9    3.58    0.43
   1  -1  -9    3.41    0.43
   1  -1  -9    4.69    0.54
   1   1  -9    3.53    0.39
   1   1  -9    4.38    0.49
   1   1  -9    4.67    0.52
   1   1  -9    3.86    0.46
   1   1  -9    4.24    0.50
   1   1  -9    4.41    0.54
  -1  -1   8   85.24    1.40
  -1  -1   8   88.34    1.43
  -1  -1   8   89.49    1.33
  -1  -1   8   91.13    1.46
  -1  -1   8   89.03    1.20
  -1   1   8   88.11    1.10
  -1   1   8   86.62    1.43
  -1   1   8   88.13    1.13
  -1   1   8   90.04    0.79
  -1   1   8   88.11    1.45
  -1   1   8   85.84    1.41
   1  -1  -8   85.38    1.37
   1  -1  -8   89.25    1.19
   1  -1  -8   86.02    1.44
   1   1  -8   85.39    1.13
   1   1  -8   86.46    1.34
   1   1  -8   84.23    1.42
   1   1  -8   86.13    1.41
   1   1  -8   86.17    1.33
   1   1  -8   84.58    1.44
  -1  -1   7   43.75    0.99
  -1  -1   7   44.30    1.01
  -1  -1   7   42.84    0.95
  -1  -1   7   43.06    0.90
  -1  -1   7   45.03    1.00
  -1  -1   7   44.60    0.80
  -1   1   7   44.81    0.77
  -1   1   7   44.22    1.00
  -1   1   7   43.48    0.78
  -1   1   7   45.47    0.52
  -1   1   7   43.68    1.01
  -1   1   7   42.74    0.99
   1  -1  -7   42.40    0.97
   1  -1  -7   42.90    1.02
   1  -1  -7   44.62    0.80
   1  -1  -7   43.35    1.01
   1  -1  -7   41.49    1.01
   1   1  -7   42.10    0.79
   1   1  -7   45.04    1.00
   1   1  -7   43.20    0.95
   1   1  -7   43.13    1.00
   1   1  -7   43.11    0.99
   1   1  -7   43.22    0.93
   1   1  -7   42.70    1.00
  -1  -1   6    9.15    0.55
  -1  -1   6    9.67    0.57
  -1  -1   6    9.63    0.55
  -1  -1   6   10.09    0.49
  -1  -1   6   10.01    0.56
  -1  -1   6    9.92    0.43
  -1   1   6   10.00    0.42
  -1   1   6    9.57    0.55
  -1   1   6   10.08    0.44
  -1   1   6   10.17    0.27
  -1   1   6    9.83    0.58
  -1   1   6    9.75    0.58
  -1   1   6    9.40    0.56
   1  -1  -6    9.17    0.53
   1  -1  -6   10.09    0.43
   1  -1  -6   10.32    0.58
   1   1  -6    9.35    0.44
   1   1  -6    9.89    0.54
   1   1  -6    9.61    0.53
   1   1  -6    9.63    0.55
   1   1  -6    9.86    0.56
   1   1  -6   10.00    0.51
  -1  -1   5   47.21    0.93
  -1  -1   5   47.97    0.94
  -1  -1   5   47.45    0.91
  -1  -1   5   48.18    0.78
  -1  -1   5   47.37    0.88
  -1  -1   5   49.57    0.67
  -1   1   5   48.88    0.72
  -1   1   5   48.97    0.90
  -1   1   5   49.45    0.75
  -1   1   5   48.85    0.91
  -1   1   5   48.30    0.93
   1  -1  -5   46.64    0.91
   1  -1  -5   45.44    0.92
   1  -1  -5   48.48    0.67
   1  -1  -5   47.88    0.94
   1  -1  -5   47.48    0.94
   1   1  -5   49.50    0.80
   1   1  -5   47.06    0.90
   1   1  -5   46.32    0.92
   1   1  -5   48.90    0.88
  -1  -1   4    0.50    0.26
  -1  -1   4    0.48    0.26
  -1  -1   4    0.41    0.26
  -1  -1   4    0.77    0.20
  -1  -1   4    0.62    0.17
  -1   1   4    0.75    0.21
  -1   1   4    0.58    0.21
  -1   1   4    0.75    0.30
  -1   1   4    0.67    0.24
  -1   1   4    0.49    0.26
   1  -1  -4    0.41    0.23
   1  -1  -4    0.85    0.26
   1  -1  -4    0.51    0.18
   1  -1  -4    0.43    0.24
   1  -1  -4    0.71    0.25
   1   1  -4    0.39    0.22
   1   1  -4    0.52    0.26
   1   1  -4    0.33    0.25
   1   1  -4    0.33    0.24
   1   1  -4    0.52    0.24
   1   1  -4    0.38    0.23
  -1  -1   3  348.89    2.05
  -1  -1   3  363.01    2.08
  -1  -1   3  356.19    1.92
  -1   1   3  375.49    1.78
  -1   1   3  370.57    1.80
  -1   1   3  363.75    1.16
  -1   1   3  359.52    1.83
  -1   1   3  359.46    2.07
   1  -1  -3  347.95    2.05
   1  -1  -3  369.99    1.82
   1  -1  -3  337.84    1.96
   1  -1  -3  383.49    1.48
   1  -1  -3  352.74    2.06
   1  -1  -3  348.22    1.96
   1   1  -3  373.48    1.93
   1   1  -3  359.97    1.88
   1   1  -3  355.06    2.04
   1   1  -3  367.23    2.06
  -1  -1   2    1.62    0.26
  -1  -1   2    1.48    0.25
  -1  -1   2    1.11    0.25
  -1  -1   2    1.73    0.16
  -1   1   2    1.64    0.23
  -1   1   2    1.54    0.21
  -1   1   2    1.53    0.23
  -1   1   2    1.54    0.17
  -1   1   2    1.25    0.25
  -1   1   2    1.38    0.20
  -1   1   2    1.32    0.24
   1  -1  -2    1.79    0.26
   1  -1  -2    1.66    0.20
   1  -1  -2    1.25    0.21
   1  -1  -2    1.52    0.24
   1  -1  -2    1.27    0.21
   1   1  -2    1.49    0.23
   1   1  -2    1.41    0.19
   1   1  -2    1.42    0.25
   1   1  -2    1.53    0.21
   1   1  -2    1.38    0.25
   1   1  -2    1.64    0.24
   1   1  -2    1.41    0.25
  -1  -1   1  374.04    1.79
  -1  -1   1  363.67    2.12
  -1  -1   1  372.35    1.86
  -1   1   1  369.30    1.74
  -1   1   1  371.39    1.41
  -1   1   1  377.50    1.78
  -1   1   1  379.48    1.51
  -1   1   1  382.52    1.91
  -1   1   1  366.66    1.79
  -1   1   1  380.29    1.90
   1  -1  -1  362.24    1.77
   1  -1  -1  388.28    1.40
   1  -1  -1  366.04    1.57
   1  -1  -1  374.08    1.72
   1  -1  -1  376.33    1.56
   1   1  -1  370.67    1.82
   1   1  -1  371.67    1.47
   1   1  -1  371.27    1.86
   1   1  -1  382.45    1.55
   1   1  -1  377.79    1.51
   1   1  -1  374.20    1.89
   1   1  -1  389.73    1.99
  -1  -1   0    0.86    0.18
  -1  -1   0    0.67    0.17
  -1  -1   0    0.66    0.20
  -1  -1   0    0.73    0.21
  -1   1   0    0.57    0.20
  -1   1   0    0.66    0.14
  -1   1   0    0.94    0.20
  -1   1   0    0.61    0.18
  -1   1   0    0.77    0.23
  -1   1   0    0.72    0.14
  -1   1   0    0.67    0.22
  -1   1   0    0.65    0.15
  -1   1   0    0.72    0.16
  -1   1   0    0.71    0.14
   1  -1   0    0.58    0.16
   1  -1   0    0.83    0.15
   1  -1   0    0.74    0.16
   1   1   0    0.81    0.20
   1   1   0    0.67    0.16
   1   1   0    0.73    0.13
   1   1   0    0.79    0.16
   1   1   0    0.79    0.15
   1   1   0    0.37    0.21
   1   1   0    0.82    0.22
   1   1   0    0.89    0.22
  -1  -1  -1  685.98    3.66
  -1  -1  -1  675.62    3.41
  -1  -1  -1  685.35    4.02
  -1   1  -1  671.33    4.64
  -1   1  -1  645.90    2.34
  -1   1  -1  683.07    3.69
  -1   1  -1  676.44    5.17
  -1   1  -1  649.36    4.13
  -1   1  -1  712.99    4.12
  -1   1  -1  673.68    2.41
  -1   1  -1  670.31    3.17
  -1   1  -1  770.51    4.73
   1  -1   1  654.76    2.88
   1  -1   1  680.54    3.49
   1  -1   1  695.14    4.35
   1  -1   1  669.13    2.73
   1   1   1  630.45    3.08
   1   1   1  651.92    4.12
   1   1   1  684.54    4.12
   1   1   1  678.92    3.42
   1   1   1  709.94    2.94
   1   1   1  686.02    3.34
   1   1   1  682.52    4.28
   1   1   1  687.52    3.78
  -1  -1  -2   14.64    0.28
  -1  -1  -2   14.55    0.27
  -1  -1  -2   14.47    0.40
  -1  -1  -2   15.06    0.50
  -1   1  -2   14.29    0.49
  -1   1  -2   14.19    0.28
  -1   1  -2   14.47    0.39
  -1   1  -2   15.17    0.52
  -1   1  -2   14.65    0.40
  -1   1  -2   14.86    0.46
  -1   1  -2   14.69    0.31
   1  -1   2   13.98    0.28
   1  -1   2   14.48    0.38
   1  -1   2   15.31    0.53
   1  -1   2   14.68    0.50
   1   1   2   14.16    0.29
   1   1   2   14.22    0.48
   1   1   2   15.09    0.44
   1   1   2   14.17    0.41
   1   1   2   14.80    0.44
   1   1   2   14.13    0.45
   1   1   2   14.34    0.49
   1   1   2   15.59    0.52
  -1  -1  -3   13.80    0.40
  -1  -1  -3   13.73    0.53
  -1   1  -3   12.50    0.50
  -1   1  -3   13.49    0.44
  -1   1  -3   12.73    0.42
  -1   1  -3   12.67    0.50
  -1   1  -3   13.10    0.35
   1  -1   3   12.65    0.43
   1  -1   3   12.97    0.57
   1  -1   3   13.84    0.56
   1   1   3   13.03    0.50
   1   1   3   13.41    0.49
   1   1   3   13.49    0.49
   1   1   3   13.63    0.51
   1   1   3   13.47    0.51
   1   1   3   13.61    0.53
  -1  -1  -4    2.35    0.28
  -1  -1  -4    2.23    0.29
  -1  -1  -4    2.56    0.35
  -1  -1  -4    1.65    0.29
  -1   1  -4    1.60    0.28
  -1   1  -4    2.14    0.27
  -1   1  -4    1.83    0.30
  -1   1  -4    1.83    0.22
  -1   1  -4    1.47    0.23
  -1   1  -4    1.55    0.30
  -1   1  -4    1.64    0.22
   1  -1   4    1.91    0.27
   1  -1   4    2.10    0.35
   1  -1   4    2.13    0.35
   1   1   4    2.05    0.31
   1   1   4    1.99    0.30
   1   1   4    1.87    0.30
   1   1   4    1.82    0.33
   1   1   4    2.13    0.32
  -1  -1  -5  148.24    1.11
  -1  -1  -5  146.27    1.55
  -1  -1  -5  141.14    1.47
  -1  -1  -5  153.95    1.63
  -1  -1  -5  145.78    1.57
  -1   1  -5  140.02    1.48
  -1   1  -5  148.19    1.45
  -1   1  -5  140.94    1.50
  -1   1  -5  142.31    1.20
  -1   1  -5  140.99    1.41
  -1   1  -5  141.07    1.55
  -1   1  -5  145.55    0.91
  -1   1  -5  143.95    1.26
   1  -1   5  143.67    1.41
   1  -1   5  149.83    1.64
   1  -1   5  152.58    1.61
   1   1   5  143.47    1.49
   1   1   5  143.21    1.53
   1   1   5  142.64    1.56
   1   1   5  141.93    1.48
  -1  -1  -6  217.38    0.94
  -1  -1  -6  223.39    1.39
  -1  -1  -6  214.92    1.94
  -1  -1  -6  221.62    2.03
  -1  -1  -6  213.88    1.89
  -1  -1  -6  212.78    2.00
  -1   1  -6  212.14    1.89
  -1   1  -6  220.50    1.91
  -1   1  -6  214.23    1.93
  -1   1  -6  213.85    1.62
  -1   1  -6  211.65    1.87
  -1   1  -6  211.57    2.01
  -1   1  -6  216.34    1.28
  -1   1  -6  213.15    1.69
   1  -1   6  218.02    1.87
   1  -1   6  220.92    2.08
   1  -1   6  223.95    2.03
   1   1   6  212.56    0.94
   1   1   6  215.87    0.95
   1   1   6  213.32    1.94
   1   1   6  220.58    0.97
   1   1   6  213.78    2.00
   1   1   6  212.46    2.01
   1   1   6  213.38    1.89
  -1  -1  -7   84.55    0.92
  -1  -1  -7   80.39    1.32
  -1  -1  -7   84.08    1.35
  -1  -1  -7   83.46    1.27
  -1  -1  -7   82.41    1.35
  -1   1  -7   82.85    1.28
  -1   1  -7   83.05    0.57
  -1   1  -7   82.51    0.56
  -1   1  -7   82.27    1.29
  -1   1  -7   80.02    1.27
  -1   1  -7   80.79    1.12
  -1   1  -7   80.84    1.36
  -1   1  -7   81.12    0.91
  -1   1  -7   82.39    1.18
   1  -1   7   82.26    1.28
   1  -1   7   82.43    1.27
   1  -1   7   83.17    1.39
   1  -1   7   83.12    1.33
   1   1   7   81.93    0.71
   1   1   7   87.08    0.85
   1   1   7   80.95    1.33
   1   1   7   83.50    0.73
   1   1   7   81.75    1.36
   1   1   7   81.64    1.37
   1   1   7   83.58    1.28
  -1  -1  -8  149.18    1.68
  -1  -1  -8  158.91    1.31
  -1  -1  -8  152.26    1.88
  -1  -1  -8  156.27    1.89
  -1  -1  -8  150.53    1.77
  -1  -1  -8  151.60    1.90
  -1   1  -8  152.36    1.77
  -1   1  -8  154.66    0.92
  -1   1  -8  153.65    0.90
  -1   1  -8  155.29    2.18
  -1   1  -8  152.76    1.80
  -1   1  -8  150.32    1.63
  -1   1  -8  151.96    1.93
  -1   1  -8  153.50    1.35
  -1   1  -8  153.73    1.71
   1  -1   8  150.23    1.76
   1  -1   8  151.99    1.81
   1  -1   8  155.27    1.95
   1  -1   8  155.91    1.88
   1   1   8  153.57    1.08
   1   1   8  154.75    1.90
   1   1   8  154.87    1.10
   1   1   8  151.89    1.93
   1   1   8  153.20    1.94
   1   1   8  152.78    1.79
  -1  -1  -9  575.69    3.40
  -1  -1  -9  598.13    2.65
  -1  -1  -9  578.11    3.80
  -1  -1  -9  594.40    3.79
  -1  -1  -9  584.15    3.60
  -1  -1  -9  579.71    3.86
  -1   1  -9  587.81    3.57
  -1   1  -9  583.60    2.02
  -1   1  -9  594.19    3.63
  -1   1  -9  571.89    3.36
  -1   1  -9  589.00    3.92
  -1   1  -9  579.20    2.82
  -1   1  -9  571.68    3.47
   1  -1   9  579.69    3.55
   1  -1   9  583.38    3.71
   1  -1   9  583.80    3.91
   1  -1   9  594.49    3.77
   1   1   9  581.98    2.29
   1   1   9  573.43    3.80
   1   1   9  594.29    2.36
   1   1   9  583.98    3.92
   1   1   9  591.00    3.93
  -1  -1 -10  114.81    1.62
  -1  -1 -10  119.68    1.28
  -1  -1 -10  114.42    1.83
  -1  -1 -10  115.35    1.79
  -1  -1 -10  117.57    1.72
  -1  -1 -10  115.55    1.85
  -1   1 -10  117.64    1.71
  -1   1 -10  116.80    1.02
  -1   1 -10  120.16    1.74
  -1   1 -10  114.44    1.64
  -1   1 -10  115.23    1.86
  -1   1 -10  114.42    1.38
  -1   1 -10  113.41    1.68
   1  -1  10  116.34    1.71
   1  -1  10  115.97    1.80
   1  -1  10  116.94    1.89
   1  -1  10  117.23    1.80
   1   1  10  119.30    1.16
   1   1  10  117.23    1.86
   1   1  10  120.16    1.18
   1   1  10  115.03    1.88
   1   1  10  114.40    1.86
  -1  -1 -11    0.47    0.28
  -1  -1 -11    0.39    0.23
  -1  -1 -11    0.61    0.35
  -1  -1 -11    0.51    0.34
  -1  -1 -11    0.48    0.31
  -1  -1 -11    0.55    0.35
  -1   1 -11    0.88    0.33
  -1   1 -11    0.61    0.19
  -1   1 -11    0.64    0.32
  -1   1 -11    0.35    0.29
  -1   1 -11    0.97    0.39
  -1   1 -11    0.85    0.28
  -1   1 -11    0.82    0.33
   1  -1  11    0.49    0.35
   1  -1  11    0.76    0.36
   1  -1  11    0.48    0.33
   1  -1  11    0.06    0.37
   1  -1  11    0.53    0.37
   1   1  11    0.53    0.36
   1   1  11    0.62    0.22
   1   1  11    0.63    0.37
   1   1  11    1.00    0.42
  -1  -1 -12   44.56    1.13
  -1  -1 -12   47.59    0.92
  -1  -1 -12   45.84    1.31
  -1  -1 -12   48.15    1.32
  -1  -1 -12   44.74    1.21
  -1  -1 -12   42.98    1.30
  -1   1 -12   46.29    1.20
  -1   1 -12   45.08    0.77
  -1   1 -12   44.65    1.19
  -1   1 -12   46.24    1.21
  -1   1 -12   45.47    1.34
  -1   1 -12   45.67    1.03
  -1   1 -12   42.63    1.21
   1  -1  12   46.18    1.22
   1  -1  12   46.21    1.31
   1  -1  12   45.41    1.21
   1  -1  12   46.27    1.36
   1  -1  12   44.56    1.27
   1   1  12   44.90    0.85
   1   1  12   44.95    1.34
   1   1  12   45.52    0.87
   1   1  12   43.40    1.33
   1   1  12   44.88    1.33
  -1  -1 -13   79.67    1.52
  -1  -1 -13   83.98    1.25
  -1  -1 -13   79.84    1.76
  -1  -1 -13   81.37    1.72
  -1  -1 -13   80.13    1.63
  -1  -1 -13   81.59    1.81
  -1   1 -13   79.37    1.59
  -1   1 -13   79.52    1.06
  -1   1 -13   78.13    1.58
  -1   1 -13   76.86    1.61
  -1   1 -13   79.16    1.78
  -1   1 -13   79.81    1.40
  -1   1 -13   77.93    1.66
   1  -1  13   79.20    1.60
   1  -1  13   82.40    1.78
   1  -1  13   80.87    1.62
   1  -1  13   81.89    1.83
   1  -1  13   81.74    1.73
   1   1  13   81.62    1.18
   1   1  13   78.04    1.78
   1   1  13   81.58    1.20
   1   1  13   79.39    1.82
   1   1  13   80.08    1.80
  -1  -1 -14  118.57    1.90
  -1  -1 -14  127.52    1.58
  -1  -1 -14  121.16    2.24
  -1  -1 -14  122.43    2.18
  -1  -1 -14  120.40    2.05
  -1  -1 -14  120.74    2.26
  -1   1 -14  123.12    2.02
  -1   1 -14  122.05    1.38
  -1   1 -14  122.80    2.01
  -1   1 -14  117.11    2.05
  -1   1 -14  118.61    2.24
  -1   1 -14  120.44    1.79
  -1   1 -14  117.94    2.11
   1  -1  14  122.33    2.02
   1  -1  14  124.42    2.25
   1  -1  14  123.19    2.03
   1  -1  14  119.31    2.26
   1  -1  14  122.11    2.17
   1   1  14  124.46    1.52
   1   1  14  121.02    2.27
   1   1  14  123.20    1.54
   1   1  14  114.70    2.24
   1   1  14  122.47    2.28
  -1  -1 -15  185.84    2.43
  -1  -1 -15  195.32    2.02
  -1  -1 -15  186.62    2.86
  -1  -1 -15  188.11    2.76
  -1  -1 -15  183.60    2.62
  -1  -1 -15  183.03    2.86
  -1   1 -15  186.66    2.54
  -1   1 -15  188.81    1.80
  -1   1 -15  187.26    2.54
  -1   1 -15  184.04    2.66
  -1   1 -15  182.33    2.84
  -1   1 -15  186.91    2.32
  -1   1 -15  183.44    2.73
   1  -1  15  189.73    2.58
   1  -1  15  190.40    2.88
   1  -1  15  187.10    2.57
   1  -1  15  187.78    2.91
   1  -1  15  188.76    2.77
   1   1  15  193.35    1.97
   1   1  15  188.59    2.92
   1   1  15  191.64    2.00
   1   1  15  183.86    2.92
   1   1  15  186.02    2.89
  -1  -1 -16   14.64    0.84
  -1  -1 -16   17.63    0.73
  -1  -1 -16   16.41    1.09
  -1  -1 -16   15.38    1.01
  -1  -1 -16   15.96    0.97
  -1  -1 -16   15.87    1.07
  -1   1 -16   16.33    0.94
  -1   1 -16   14.98    0.90
  -1   1 -16   15.13    0.97
  -1   1 -16   15.82    1.05
  -1   1 -16   15.56    0.85
  -1   1 -16   15.14    1.01
   1  -1  16   15.44    0.96
   1  -1  16   15.27    0.94
   1  -1  16   16.13    1.10
   1  -1  16   16.77    1.05
   1   1  16   17.37    0.73
   1   1  16   16.86    1.13
   1   1  16   16.89    0.74
   1   1  16   16.13    1.12
   1   1  16   15.79    1.09
  -1  -1 -17    4.10    0.57
  -1  -1 -17    3.82    0.66
  -1  -1 -17    4.27    0.69
  -1  -1 -17    4.50    0.64
  -1  -1 -17    3.86    0.69
  -1   1 -17    5.06    0.67
  -1   1 -17    3.53    0.64
  -1   1 -17    4.81    0.75
  -1   1 -17    4.17    0.59
  -1   1 -17    4.53    0.69
   1  -1  17    4.38    0.66
   1  -1  17    3.34    0.60
   1  -1  17    4.16    0.75
   1  -1  17    4.13    0.70
   1   1  17    4.16    0.72
   1   1  17    3.57    0.71
   1   1  17    3.96    0.72
  -1  -1 -18   45.75    1.39
  -1  -1 -18   44.74    1.67
  -1  -1 -18   46.74    1.63
  -1  -1 -18   45.70    1.53
  -1  -1 -18   43.27    1.67
  -1   1 -18   47.16    1.48
  -1   1 -18   42.58    1.54
  -1   1 -18   45.96    1.69
  -1   1 -18   46.27    1.42
  -1   1 -18   43.88    1.63
   1  -1  18   46.85    1.52
   1  -1  18   45.24    1.51
   1  -1  18   47.00    1.75
   1  -1  18   45.21    1.64
   1   1  18   48.37    1.79
   1   1  18   44.62    1.70
  -1  -1 -19    2.19    0.51
  -1  -1 -19    1.74    0.62
  -1  -1 -19    2.24    0.62
  -1  -1 -19    2.47    0.60
  -1  -1 -19    1.39    0.63
  -1   1 -19    2.16    0.55
  -1   1 -19    1.91    0.62
  -1   1 -19    2.69    0.71
  -1   1 -19    2.28    0.56
  -1   1 -19    1.87    0.63
   1  -1  19    2.69    0.64
   1  -1  19    2.04    0.60
   1  -1  19    1.87    0.68
   1  -1  19    2.16    0.67
   1   1  19    2.22    0.67
   1   1  19    2.09    0.70
   1   1  19    1.95    0.68
  -1  -1 -20    6.45    0.80
  -1  -1 -20    5.54    0.88
  -1  -1 -20    6.13    0.88
  -1  -1 -20    6.48    0.84
  -1  -1 -20    5.81    0.93
  -1   1 -20    6.60    0.80
  -1   1 -20    6.34    0.89
  -1   1 -20    6.49    0.95
  -1   1 -20    6.62    0.91
   1  -1  20    7.13    0.86
   1  -1  20    5.92    0.78
   1  -1  20    4.20    0.84
   1  -1  20    6.70    0.92
   1   1  20    5.94    0.99
   1   1  20    5.01    0.89
  -1  -1 -21    5.34    0.89
  -1  -1 -21    4.81    0.84
  -1  -1 -21    4.05    0.75
  -1  -1 -21    4.90    0.90
  -1   1 -21    4.67    0.74
  -1   1 -21    4.51    0.85
  -1   1 -21    5.84    0.95
  -1   1 -21    5.14    0.89
   1  -1  21    4.83    0.78
   1  -1  21    4.12    0.75
   1  -1  21    3.91    0.86
   1  -1  21    4.72    0.87
   1   1  21    4.75    0.96
   1   1  21    5.33    0.96
  -1  -1 -22    2.51    0.77
  -1  -1 -22    2.00    0.67
  -1  -1 -22    2.52    0.70
  -1  -1 -22    1.90    0.74
  -1   1 -22    2.36    0.73
  -1   1 -22    1.97    0.72
  -1   1 -22    2.47    0.75
   1  -1  22    2.37    0.76
   1  -1  22    2.65    0.86
   1  -1  22    1.80    0.75
   1   1  22    1.00    0.78
   1   1  22    2.68    0.88
  -1  -1 -23    1.13    0.70
  -1  -1 -23    1.11    0.65
  -1  -1 -23    1.24    0.65
  -1  -1 -23    0.65    0.69
  -1   1 -23    0.79    0.66
  -1   1 -23    1.31    0.71
  -1   1 -23    1.34    0.67
   1  -1  23    0.79    0.75
   1  -1  23    0.38    0.72
   1   1  23    0.47    0.78
   1   1  23    0.13    0.73
  -1  -1 -24   36.59    1.91
  -1  -1 -24   36.36    1.81
  -1  -1 -24   37.87    1.81
  -1  -1 -24   37.26    1.99
  -1   1 -24   38.37    1.90
  -1   1 -24   38.01    1.94
  -1   1 -24   37.79    1.93
   1  -1  24   39.56    2.05
   1  -1  24   38.10    1.90
   1   1  24   36.82    2.02
   1   1  24   35.73    2.02
  -1  -1 -25    1.42    0.77
  -1  -1 -25    1.69    0.74
  -1  -1 -25    1.50    0.81
  -1   1 -25    0.42    0.68
  -1   1 -25    0.82    0.71
  -1   1 -25    0.99    0.75
   1  -1  25    1.33    0.87
   1  -1  25    1.35    0.83
   1   1  25    1.01    0.86
   1   1  25    1.18    0.87
  -1  -1 -26   35.80    2.06
  -1  -1 -26   36.07    1.92
  -1  -1 -26   35.56    2.08
  -1   1 -26   35.28    1.97
  -1   1 -26   36.08    2.03
  -1   1 -26   36.09    2.00
   1  -1  26   36.03    2.12
   1  -1  26   36.34    2.05
   1   1  26   38.28    2.19
   1   1  26   34.85    2.06
  -1  -2  26   12.66    1.54
  -1   2  26   13.92    1.59
  -1   2  26   12.33    1.48
   1  -2 -26   12.03    1.51
   1  -2 -26   11.54    1.41
   1  -2 -26   11.29    1.45
   1   2 -26   10.79    1.33
   1   2 -26    9.90    1.32
   1   2 -26   11.59    1.42
  -1  -2  25   10.72    1.33
  -1  -2  25    9.71    1.28
  -1   2  25    9.25    1.34
  -1   2  25   10.47    1.33
   1  -2 -25   10.97    1.40
   1  -2 -25    8.69    1.24
   1  -2 -25    9.17    1.29
   1   2 -25    8.76    1.20
   1   2 -25    9.33    1.23
   1   2 -25    9.19    1.25
  -1  -2  24   16.42    1.44
  -1  -2  24   16.20    1.46
  -1  -2  24   18.33    1.52
  -1   2  24   18.99    1.67
  -1   2  24   16.94    1.52
   1  -2 -24   18.10    1.58
   1  -2 -24   16.73    1.45
   1  -2 -24   16.60    1.55
   1   2 -24   14.94    1.42
   1   2 -24   15.68    1.47
   1   2 -24   17.38    1.53
  -1  -2  23    5.38    0.96
  -1  -2  23    4.67    0.93
  -1  -2  23    4.47    1.07
  -1  -2  23    5.57    1.01
  -1   2  23    3.45    0.96
  -1   2  23    4.67    1.00
   1  -2 -23    4.00    0.83
   1  -2 -23    4.43    0.98
   1  -2 -23    3.90    0.91
   1  -2 -23    4.63    0.99
   1   2 -23    5.39    1.39
   1   2 -23    5.26    0.94
   1   2 -23    4.02    0.91
   1   2 -23    3.93    0.90
  -1  -2  22   25.00    1.52
  -1  -2  22   24.73    1.55
  -1  -2  22   25.95    1.47
  -1  -2  22   26.45    1.57
  -1   2  22   24.92    1.68
  -1   2  22   28.34    1.76
  -1   2  22   24.65    1.58
   1  -2 -22   27.96    1.52
   1  -2 -22   25.56    1.66
   1  -2 -22   26.47    1.62
   1  -2 -22   24.94    1.66
   1   2 -22   25.51    1.42
   1   2 -22   23.24    1.51
   1   2 -22   24.66    1.53
   1   2 -22   24.91    1.60
  -1  -2  21   37.74    1.71
  -1  -2  21   36.36    1.70
  -1  -2  21   35.84    1.60
  -1  -2  21   37.29    1.73
  -1  -2  21   36.61    1.56
  -1   2  21   36.93    1.81
  -1   2  21   36.93    1.85
  -1   2  21   36.89    1.77
   1  -2 -21   35.00    1.58
   1  -2 -21   37.31    1.83
   1  -2 -21   37.58    1.54
   1  -2 -21   36.13    1.72
   1  -2 -21   33.59    1.77
   1   2 -21   37.24    1.59
   1   2 -21   36.07    1.69
   1   2 -21   35.72    1.70
   1   2 -21   35.94    1.72
  -1  -2  20   14.12    1.21
  -1  -2  20   13.16    1.19
  -1  -2  20   13.53    1.16
  -1  -2  20   13.64    1.22
  -1  -2  20   13.65    1.08
  -1   2  20   13.92    1.27
  -1   2  20   13.90    1.28
  -1   2  20   14.32    1.25
   1  -2 -20   11.96    1.07
   1  -2 -20   12.44    1.23
   1  -2 -20   14.65    1.05
   1  -2 -20   14.18    1.20
   1  -2 -20   12.59    1.24
   1   2 -20   13.18    1.10
   1   2 -20   12.92    1.18
   1   2 -20   14.53    1.21
   1   2 -20   14.51    1.12
   1   2 -20   12.15    1.14
  -1  -2  19   32.08    1.51
  -1  -2  19   30.99    1.50
  -1  -2  19   34.73    1.49
  -1  -2  19   33.40    1.54
  -1  -2  19   35.18    1.42
  -1   2  19   31.11    1.58
  -1   2  19   32.68    1.64
  -1   2  19   32.26    1.61
   1  -2 -19   31.06    1.43
   1  -2 -19   30.92    1.59
   1  -2 -19   33.32    1.36
   1  -2 -19   31.03    1.55
   1  -2 -19   30.82    1.59
   1   2 -19   32.88    1.42
   1   2 -19   30.24    1.47
   1   2 -19   31.72    1.52
   1   2 -19   30.53    1.37
   1   2 -19   30.69    1.50
  -1  -2  18    0.63    0.54
  -1  -2  18    0.55    0.52
  -1  -2  18    0.03    0.49
  -1  -2  18    0.07    0.49
  -1  -2  18    0.33    0.46
  -1   2  18    0.25    0.57
  -1   2  18    0.00    0.54
  -1   2  18   -0.05    0.52
   1  -2 -18    0.53    0.45
   1  -2 -18    0.58    0.57
   1  -2 -18    0.36    0.42
   1  -2 -18    0.07    0.49
   1  -2 -18   -0.08    0.50
   1   2 -18    0.25    0.46
   1   2 -18    0.68    0.51
   1   2 -18    0.22    0.50
   1   2 -18   -0.09    0.44
   1   2 -18   -0.18    0.46
  -1  -2  17   43.69    1.58
  -1  -2  17   43.92    1.61
  -1  -2  17   44.18    1.55
  -1  -2  17   44.68    1.58
  -1  -2  17   46.24    1.44
  -1   2  17   42.76    1.67
  -1   2  17   47.08    1.74
  -1   2  17   39.64    1.60
   1  -2 -17   41.47    1.50
   1  -2 -17   42.50    1.67
   1  -2 -17   43.93    1.40
   1  -2 -17   41.27    1.59
   1  -2 -17   41.37    1.66
   1   2 -17   43.09    1.50
   1   2 -17   42.60    1.59
   1   2 -17   42.54    1.62
   1   2 -17   41.88    1.45
   1   2 -17   42.84    1.62
  -1  -2  16   68.91    1.88
  -1  -2  16   70.29    1.90
  -1  -2  16   70.33    1.82
  -1  -2  16   68.35    1.81
  -1  -2  16   72.55    1.67
  -1   2  16   68.24    1.96
  -1   2  16   71.13    1.97
  -1   2  16   67.51    1.90
   1  -2 -16   68.49    1.81
   1  -2 -16   66.40    1.96
   1  -2 -16   69.52    1.63
   1  -2 -16   65.64    1.87
   1  -2 -16   66.71    1.97
   1   2 -16   68.36    1.77
   1   2 -16   67.36    1.85
   1   2 -16   68.13    1.89
   1   2 -16   68.02    1.71
   1   2 -16   67.10    1.88
  -1  -2  15   40.08    1.45
  -1  -2  15   40.52    1.46
  -1  -2  15   40.60    1.40
  -1  -2  15   41.72    1.42
  -1  -2  15   43.72    1.30
  -1   2  15   39.88    0.98
  -1   2  15   39.87    1.48
  -1   2  15   40.25    1.02
  -1   2  15   41.34    1.53
  -1   2  15   37.12    1.45
  -1   2  15   39.70    1.46
   1  -2 -15   40.32    1.38
   1  -2 -15   38.13    1.50
   1  -2 -15   41.15    1.25
   1  -2 -15   39.98    1.46
   1  -2 -15   40.32    1.53
   1   2 -15   40.29    1.09
   1   2 -15   39.07    1.35
   1   2 -15   37.42    1.38
   1   2 -15   40.11    1.46
   1   2 -15   37.62    1.28
   1   2 -15   37.34    1.42
  -1  -2  14  103.92    2.10
  -1  -2  14  106.73    2.14
  -1  -2  14  102.89    2.03
  -1  -2  14  102.56    1.99
  -1  -2  14  105.16    1.80
  -1   2  14  103.18    1.43
  -1   2  14   99.43    2.10
  -1   2  14  103.98    1.49
  -1   2  14  101.81    2.18
  -1   2  14  103.65    2.15
  -1   2  14  102.51    2.14
   1  -2 -14   98.15    2.01
   1  -2 -14   98.30    2.16
   1  -2 -14  102.99    1.78
   1  -2 -14   98.75    2.10
   1  -2 -14   99.81    2.19
   1   2 -14  106.72    1.62
   1   2 -14  101.42    2.00
   1   2 -14   99.62    2.05
   1   2 -14  100.91    2.11
   1   2 -14   98.68    1.88
   1   2 -14   98.22    2.07
  -1  -2  13    0.54    0.44
  -1  -2  13    1.25    0.47
  -1  -2  13    0.79    0.41
  -1  -2  13    0.87    0.39
  -1  -2  13    1.14    0.38
  -1   2  13    0.99    0.28
  -1   2  13    1.14    0.42
  -1   2  13    1.12    0.29
  -1   2  13    0.59    0.45
  -1   2  13    0.76    0.42
  -1   2  13    0.54    0.42
   1  -2 -13    0.94    0.40
   1  -2 -13    0.83    0.43
   1  -2 -13    0.91    0.34
   1  -2 -13    0.43    0.41
   1  -2 -13    0.54    0.43
   1   2 -13    0.97    0.31
   1   2 -13    0.52    0.39
   1   2 -13    0.37    0.38
   1   2 -13    0.55    0.43
   1   2 -13    0.54    0.35
   1   2 -13    1.02    0.42
  -1  -2  12  241.20    2.94
  -1  -2  12  241.74    2.96
  -1  -2  12  242.09    2.86
  -1  -2  12  251.25    2.77
  -1  -2  12  266.46    3.00
  -1  -2  12  255.86    2.49
  -1   2  12  249.53    2.02
  -1   2  12  238.46    2.89
  -1   2  12  249.44    2.10
  -1   2  12  243.55    3.06
  -1   2  12  243.40    2.93
  -1   2  12  240.64    2.98
   1  -2 -12  239.34    2.88
   1  -2 -12  236.54    3.04
   1  -2 -12  250.78    2.48
   1  -2 -12  237.93    2.99
   1  -2 -12  237.79    3.06
   1   2 -12  257.68    2.30
   1   2 -12  242.03    2.85
   1   2 -12  234.53    2.87
   1   2 -12  241.71    2.99
   1   2 -12  242.49    2.68
   1   2 -12  237.25    2.92
  -1  -2  11    0.52    0.40
  -1  -2  11    0.70    0.40
  -1  -2  11    0.83    0.35
  -1  -2  11    0.63    0.35
  -1  -2  11    0.96    0.31
  -1   2  11    0.74    0.24
  -1   2  11    0.36    0.35
  -1   2  11    1.00    0.25
  -1   2  11    1.07    0.43
  -1   2  11    0.77    0.39
  -1   2  11    0.59    0.42
   1  -2 -11    0.67    0.36
   1  -2 -11    0.85    0.39
   1  -2 -11    0.86    0.30
   1  -2 -11    1.00    0.39
   1  -2 -11    0.64    0.39
   1   2 -11    1.07    0.28
   1   2 -11    0.37    0.33
   1   2 -11    0.88    0.37
   1   2 -11    0.60    0.35
   1   2 -11    0.66    0.38
   1   2 -11    1.00    0.33
   1   2 -11    0.66    0.34
  -1  -2  10    3.53    0.53
  -1  -2  10    3.69    0.53
  -1  -2  10    3.71    0.48
  -1  -2  10    2.85    0.44
  -1  -2  10    3.42    0.40
  -1   2  10    3.30    0.37
  -1   2  10    3.05    0.48
  -1   2  10    3.28    0.38
  -1   2  10    2.25    0.45
  -1   2  10    3.24    0.46
  -1   2  10    2.72    0.50
   1  -2 -10    2.63    0.45
   1  -2 -10    3.53    0.54
   1  -2 -10    3.49    0.41
   1  -2 -10    2.31    0.44
   1  -2 -10    2.91    0.49
   1   2 -10    3.54    0.40
   1   2 -10    3.18    0.46
   1   2 -10    2.87    0.47
   1   2 -10    2.35    0.44
   1   2 -10    2.43    0.47
   1   2 -10    3.49    0.45
   1   2 -10    3.34    0.50
  -1  -2   9  105.73    1.80
  -1  -2   9  105.87    1.80
  -1  -2   9  108.94    1.59
  -1  -2   9  109.88    1.40
  -1   2   9  112.87    1.25
  -1   2   9  106.16    1.69
  -1   2   9  111.97    1.29
  -1   2   9  104.81    1.81
  -1   2   9  105.27    1.69
  -1   2   9  108.49    1.83
   1  -2  -9  103.33    1.81
   1  -2  -9  108.99    1.42
   1  -2  -9  102.65    1.79
   1  -2  -9  105.80    1.83
   1   2  -9  109.10    1.36
   1   2  -9  110.05    1.68
   1   2  -9  103.61    1.74
   1   2  -9  104.72    1.79
   1   2  -9  109.00    1.64
   1   2  -9  102.34    1.73
  -1  -2   8   24.19    0.93
  -1  -2   8   24.00    0.93
  -1  -2   8   24.61    0.79
  -1  -2   8   24.65    0.68
  -1   2   8   26.07    0.64
  -1   2   8   23.17    0.84
  -1   2   8   26.10    0.66
  -1   2   8   23.84    0.92
  -1   2   8   25.23    0.87
   1  -2  -8   23.11    0.90
   1  -2  -8   26.45    0.73
   1  -2  -8   23.79    0.91
   1  -2  -8   23.23    0.92
   1   2  -8   24.23    0.92
   1   2  -8   25.18    0.68
   1   2  -8   24.52    0.83
   1   2  -8   23.75    0.89
   1   2  -8   23.21    0.90
   1   2  -8   25.73    0.83
   1   2  -8   23.60    0.88
  -1  -2   7    8.05    0.64
  -1  -2   7    8.06    0.64
  -1  -2   7    9.51    0.54
  -1  -2   7    8.30    0.45
  -1   2   7    9.03    0.43
  -1   2   7    7.75    0.56
  -1   2   7    8.98    0.45
  -1   2   7    8.42    0.65
  -1   2   7    8.69    0.57
  -1   2   7    7.87    0.63
   1  -2  -7    9.34    0.49
   1  -2  -7    7.86    0.60
   1   2  -7    7.77    0.62
   1   2  -7    8.62    0.45
   1   2  -7    8.47    0.55
   1   2  -7    9.20    0.57
   1   2  -7    8.70    0.60
  -1  -2   6  163.42    1.97
  -1  -2   6  164.63    1.97
  -1  -2   6  162.90    1.95
  -1  -2   6  170.11    1.62
  -1  -2   6  175.62    1.43
  -1   2   6  170.31    1.39
  -1   2   6  164.21    1.70
  -1   2   6  174.94    1.47
  -1   2   6  162.78    1.96
  -1   2   6  163.12    1.70
   1  -2  -6  157.29    1.92
   1  -2  -6  160.74    1.93
   1  -2  -6  175.92    1.50
   1  -2  -6  158.58    1.91
   1   2  -6  164.98    1.97
   1   2  -6  163.44    1.51
   1   2  -6  165.60    1.67
   1   2  -6  160.86    1.93
   1   2  -6  176.50    1.87
   1   2  -6  164.75    1.91
  -1  -2   5  167.57    1.91
  -1  -2   5  167.61    1.90
  -1  -2   5  170.03    1.92
  -1  -2   5  179.58    1.56
  -1  -2   5  188.11    1.41
  -1   2   5  175.81    1.39
  -1   2   5  165.94    1.57
  -1   2   5  176.15    1.44
  -1   2   5  170.55    1.92
  -1   2   5  168.21    1.58
  -1   2   5  170.43    1.92
  -1   2   5  163.06    1.88
   1  -2  -5  162.22    1.87
   1  -2  -5  168.40    1.88
   1  -2  -5  187.22    1.46
   1  -2  -5  165.44    1.89
   1  -2  -5  170.68    1.88
   1   2  -5  164.32    1.89
   1   2  -5  169.15    1.51
   1   2  -5  172.26    1.58
   1   2  -5  166.70    1.90
   1   2  -5  178.37    1.82
   1   2  -5  169.33    1.87
  -1  -2   4   97.65    1.42
  -1  -2   4   96.36    1.40
  -1  -2   4   99.81    1.45
  -1  -2   4  104.94    1.15
  -1  -2   4  104.41    0.99
  -1   2   4   99.20    1.06
  -1   2   4   95.62    1.10
  -1   2   4  100.65    1.10
  -1   2   4  100.15    0.78
  -1   2   4   98.09    1.42
  -1   2   4   98.72    1.12
  -1   2   4   98.56    1.43
  -1   2   4   94.21    1.38
   1  -2  -4   93.29    1.39
   1  -2  -4   94.74    1.36
   1  -2  -4  105.55    1.03
   1  -2  -4   98.00    1.36
   1   2  -4   96.76    1.41
   1   2  -4   96.71    1.16
   1   2  -4  102.24    1.13
   1   2  -4   94.76    1.41
   1   2  -4  104.38    1.38
   1   2  -4   96.25    1.39
  -1  -2   3   11.45    0.60
  -1  -2   3   12.43    0.47
  -1  -2   3   11.94    0.40
  -1   2   3   11.49    0.47
  -1   2   3   11.69    0.48
  -1   2   3   11.47    0.39
  -1   2   3   11.26    0.61
  -1   2   3   10.91    0.42
  -1   2   3   11.67    0.61
   1  -2  -3   10.64    0.57
   1  -2  -3   10.79    0.55
   1  -2  -3   11.89    0.42
   1  -2  -3   11.53    0.57
   1  -2  -3   11.41    0.55
   1   2  -3   11.16    0.60
   1   2  -3   11.88    0.50
   1   2  -3   11.27    0.60
   1   2  -3   12.09    0.44
   1   2  -3   12.06    0.56
   1   2  -3   12.25    0.59
  -1  -2   2    0.16    0.27
  -1  -2   2    0.23    0.26
  -1  -2   2    0.60    0.30
  -1  -2   2    0.36    0.21
  -1   2   2    0.33    0.22
  -1   2   2    0.30    0.23
  -1   2   2    0.45    0.21
  -1   2   2    0.04    0.27
  -1   2   2    0.30    0.17
  -1   2   2    0.36    0.29
  -1   2   2    0.23    0.20
  -1   2   2   -0.03    0.25
  -1   2   2    0.14    0.22
   1  -2  -2    0.05    0.25
   1  -2  -2    0.10    0.24
   1  -2  -2    0.24    0.20
   1  -2  -2    0.28    0.25
   1   2  -2    0.10    0.27
   1   2  -2    0.21    0.23
   1   2  -2    0.23    0.18
   1   2  -2    0.12    0.27
   1   2  -2    0.54    0.21
   1   2  -2    0.09    0.16
   1   2  -2    0.37    0.20
   1   2  -2    0.23    0.29
   1   2  -2    0.41    0.26
   1   2  -2    0.13    0.27
  -1  -2   1   54.79    0.93
  -1  -2   1   52.92    0.91
  -1  -2   1   54.45    0.98
  -1   2   1   53.06    0.88
  -1   2   1   54.98    0.57
  -1   2   1   54.22    0.90
  -1   2   1   53.99    0.83
  -1   2   1   54.44    1.00
  -1   2   1   54.53    0.57
  -1   2   1   54.28    0.99
  -1   2   1   54.84    0.78
  -1   2   1   53.02    0.91
  -1   2   1   53.63    0.87
   1  -2  -1   51.90    0.92
   1  -2  -1   54.34    0.91
   1   2  -1   53.88    0.93
   1   2  -1   52.57    0.93
   1   2  -1   52.95    0.61
   1   2  -1   53.64    0.96
   1   2  -1   55.60    0.75
   1   2  -1   55.40    0.64
   1   2  -1   55.80    0.75
   1   2  -1   53.66    1.00
   1   2  -1   53.49    0.98
   1   2  -1   53.86    1.02
  -1  -2   0    0.34    0.23
  -1  -2   0    0.62    0.24
  -1  -2   0    0.63    0.26
  -1  -2   0    0.73    0.30
  -1   2   0    0.41    0.24
  -1   2   0    0.71    0.14
  -1   2   0    0.81    0.27
  -1   2   0    0.38    0.25
  -1   2   0    0.76    0.31
  -1   2   0    0.53    0.14
  -1   2   0    0.92    0.31
  -1   2   0    0.60    0.24
  -1   2   0    0.60    0.24
  -1   2   0    0.59    0.23
   1  -2   0    0.27    0.23
   1   2   0    0.45    0.25
   1   2   0    0.55    0.26
   1   2   0    0.54    0.17
   1   2   0    0.63    0.27
   1   2   0    0.70    0.23
   1   2   0    0.52    0.17
   1   2   0    0.42    0.23
   1   2   0    0.57    0.29
   1   2   0    0.70    0.27
   1   2   0    1.08    0.32
  -1  -2  -1  601.93    2.45
  -1  -2  -1  596.89    2.83
  -1  -2  -1  607.98    2.73
  -1  -2  -1  607.61    3.04
  -1   2  -1  559.93    2.91
  -1   2  -1  599.33    2.56
  -1   2  -1  570.12    2.95
  -1   2  -1  594.23    2.91
  -1   2  -1  602.68    3.04
  -1   2  -1  605.72    2.64
  -1   2  -1  600.62    2.99
  -1   2  -1  583.34    2.67
  -1   2  -1  602.76    2.52
  -1   2  -1  633.68    2.63
   1  -2   1  577.06    2.53
   1  -2   1  592.98    2.96
   1   2   1  584.57    2.42
   1   2   1  570.23    3.02
   1   2   1  605.36    2.84
   1   2   1  592.39    2.70
   1   2   1  604.91    2.53
   1   2   1  636.76    2.20
   1   2   1  606.33    2.68
   1   2   1  596.90    3.01
   1   2   1  613.76    3.28
  -1  -2  -2   29.56    0.55
  -1  -2  -2   29.66    0.55
  -1  -2  -2   30.11    0.65
  -1  -2  -2   30.20    0.77
  -1   2  -2   28.47    0.78
  -1   2  -2   28.52    0.47
  -1   2  -2   28.45    0.78
  -1   2  -2   28.14    0.76
  -1   2  -2   30.30    0.79
  -1   2  -2   28.75    0.48
  -1   2  -2   28.84    0.72
  -1   2  -2   29.72    0.59
  -1   2  -2   31.67    0.65
   1  -2   2   29.74    0.59
   1  -2   2   29.59    0.79
   1  -2   2   29.94    0.76
   1   2   2   29.48    0.56
   1   2   2   29.98    0.59
   1   2   2   30.28    0.70
   1   2   2   30.02    0.58
   1   2   2   29.47    0.73
   1   2   2   30.03    0.79
   1   2   2   29.39    0.81
  -1  -2  -3   76.30    0.72
  -1  -2  -3   76.65    0.71
  -1  -2  -3   76.85    0.92
  -1  -2  -3   79.94    1.19
  -1   2  -3   70.84    1.18
  -1   2  -3   73.69    0.82
  -1   2  -3   71.42    1.18
  -1   2  -3   78.07    1.22
  -1   2  -3   72.73    0.81
  -1   2  -3   73.86    1.15
  -1   2  -3   75.53    0.83
  -1   2  -3   79.91    0.98
   1  -2   3   74.23    0.80
   1  -2   3   77.10    1.21
   1  -2   3   75.47    1.14
   1   2   3   73.40    1.21
   1   2   3   74.01    0.94
   1   2   3   75.65    1.10
   1   2   3   77.10    0.96
   1   2   3   75.78    1.14
   1   2   3   73.16    1.23
   1   2   3   76.81    1.28
  -1  -2  -4  157.00    0.82
  -1  -2  -4  156.40    0.83
  -1  -2  -4  156.93    1.23
  -1  -2  -4  159.29    1.70
  -1   2  -4  145.43    1.72
  -1   2  -4  151.52    1.29
  -1   2  -4  149.30    1.73
  -1   2  -4  148.42    1.28
  -1   2  -4  151.65    1.69
  -1   2  -4  156.53    1.15
  -1   2  -4  156.96    1.41
   1  -2   4  150.97    1.00
   1  -2   4  161.54    1.78
   1  -2   4  157.21    1.67
   1   2   4  149.08    1.74
   1   2   4  149.18    1.42
   1   2   4  151.04    1.61
   1   2   4  150.95    1.43
   1   2   4  153.38    1.69
   1   2   4  150.48    1.77
   1   2   4  151.22    1.80
  -1  -2  -5   36.19    0.61
  -1  -2  -5   37.08    0.93
  -1   2  -5   33.88    0.73
  -1   2  -5   33.81    0.95
  -1   2  -5   33.59    0.73
  -1   2  -5   34.14    0.92
  -1   2  -5   35.53    0.59
  -1   2  -5   35.20    0.75
   1  -2   5   34.30    0.44
   1  -2   5   34.12    0.46
   1  -2   5   36.92    0.98
   1  -2   5   36.47    0.92
   1   2   5   33.58    0.79
   1   2   5   34.20    0.89
   1   2   5   35.01    0.82
   1   2   5   33.65    0.91
   1   2   5   34.41    0.94
   1   2   5   34.84    0.97
  -1  -2  -6   51.62    0.71
  -1  -2  -6   49.55    1.10
  -1  -2  -6   49.88    1.17
  -1   2  -6   47.39    0.92
  -1   2  -6   47.35    1.13
  -1   2  -6   46.87    1.11
  -1   2  -6   50.04    0.71
  -1   2  -6   48.81    0.91
   1  -2   6   47.46    0.91
   1  -2   6   49.64    1.14
   1  -2   6   51.81    1.11
   1   2   6   46.17    0.98
   1   2   6   47.04    1.07
   1   2   6   46.93    0.98
   1   2   6   47.64    1.12
  -1  -2  -7   20.58    0.48
  -1  -2  -7   20.55    0.84
  -1  -2  -7   22.05    0.85
  -1  -2  -7   17.80    0.77
  -1  -2  -7   18.53    0.81
  -1   2  -7   19.28    0.80
  -1   2  -7   18.99    0.69
  -1   2  -7   20.63    0.83
  -1   2  -7   18.47    0.81
  -1   2  -7   20.29    0.52
  -1   2  -7   19.81    0.68
   1  -2   7   18.84    0.82
   1  -2   7   19.83    0.69
   1  -2   7   20.76    0.85
   1  -2   7   20.94    0.82
   1   2   7   19.49    0.75
   1   2   7   20.05    0.81
   1   2   7   19.54    0.83
   1   2   7   19.10    0.81
  -1  -2  -8   27.49    0.93
  -1  -2  -8   28.69    0.54
  -1  -2  -8   27.58    0.97
  -1  -2  -8   29.69    0.98
  -1  -2  -8   27.04    0.94
  -1  -2  -8   27.96    0.99
  -1   2  -8   27.15    0.96
  -1   2  -8   27.07    0.85
  -1   2  -8   27.53    0.95
  -1   2  -8   27.05    0.97
  -1   2  -8   29.39    0.65
  -1   2  -8   27.10    0.81
   1  -2   8   27.71    0.97
   1  -2   8   28.86    0.85
   1  -2   8   29.05    1.00
   1  -2   8   29.21    0.94
   1   2   8   27.50    0.91
   1   2   8   27.14    0.95
   1   2   8   27.33    0.95
   1   2   8   26.26    0.94
  -1  -2  -9   51.67    1.24
  -1  -2  -9   54.60    0.71
  -1  -2  -9   52.62    1.33
  -1  -2  -9   56.54    1.31
  -1  -2  -9   52.72    1.29
  -1   2  -9   52.46    1.30
  -1   2  -9   51.96    1.19
  -1   2  -9   52.51    1.30
  -1   2  -9   51.52    1.08
  -1   2  -9   51.29    1.32
  -1   2  -9   56.80    0.93
  -1   2  -9   51.77    1.12
   1  -2   9   51.73    1.30
   1  -2   9   55.06    1.18
   1  -2   9   53.95    1.35
   1  -2   9   55.08    1.28
   1   2   9   51.19    1.24
   1   2   9   50.90    1.30
   1   2   9   52.67    1.33
   1   2   9   52.60    1.30
  -1  -2 -10   25.77    0.95
  -1  -2 -10   26.50    0.53
  -1  -2 -10   24.19    1.00
  -1  -2 -10   26.55    1.00
  -1  -2 -10   25.35    1.04
  -1   2 -10   24.76    0.99
  -1   2 -10   25.80    0.93
  -1   2 -10   24.35    0.96
  -1   2 -10   24.45    0.83
  -1   2 -10   24.38    1.02
  -1   2 -10   27.55    0.73
  -1   2 -10   25.20    0.87
   1  -2  10   25.23    1.00
   1  -2  10   24.48    0.90
   1  -2  10   25.17    1.04
   1  -2  10   27.36    1.00
   1   2  10   24.99    0.98
   1   2  10   24.65    1.01
   1   2  10   26.33    1.05
   1   2  10   25.74    0.99
  -1  -2 -11  161.67    2.25
  -1  -2 -11  167.56    1.27
  -1  -2 -11  158.26    2.39
  -1  -2 -11  166.87    2.30
  -1  -2 -11  157.34    2.29
  -1  -2 -11  156.54    2.40
  -1   2 -11  158.01    2.29
  -1   2 -11  169.92    2.29
  -1   2 -11  156.15    2.28
  -1   2 -11  157.23    2.05
  -1   2 -11  155.42    2.38
  -1   2 -11  168.88    1.78
  -1   2 -11  157.31    2.11
   1  -2  11  159.25    2.30
   1  -2  11  167.29    2.22
   1  -2  11  164.76    2.40
   1  -2  11  165.81    2.27
   1   2  11  159.76    2.30
   1   2  11  160.40    2.40
   1   2  11  158.24    2.40
   1   2  11  160.22    2.32
  -1  -2 -12    5.98    0.62
  -1  -2 -12    5.63    0.36
  -1  -2 -12    6.01    0.70
  -1  -2 -12    5.15    0.61
  -1  -2 -12    5.43    0.64
  -1  -2 -12    5.03    0.63
  -1   2 -12    5.76    0.68
  -1   2 -12    7.06    0.95
  -1   2 -12    6.52    0.70
  -1   2 -12    5.16    0.57
  -1   2 -12    4.67    0.61
  -1   2 -12    6.29    0.50
  -1   2 -12    5.50    0.60
   1  -2  12    5.30    0.64
   1  -2  12    6.45    0.67
   1  -2  12    6.91    0.72
   1  -2  12    6.39    0.78
   1  -2  12    5.86    0.71
   1   2  12    5.10    0.63
   1   2  12    6.37    0.74
   1   2  12    6.15    0.68
  -1  -2 -13   79.51    1.70
  -1  -2 -13   84.67    1.00
  -1  -2 -13   81.20    1.89
  -1  -2 -13   80.77    1.76
  -1  -2 -13   80.12    1.79
  -1  -2 -13   80.19    1.90
  -1   2 -13   78.62    1.75
  -1   2 -13   77.45    1.74
  -1   2 -13   76.03    1.61
  -1   2 -13   80.19    1.88
  -1   2 -13   83.57    1.43
  -1   2 -13   76.56    1.66
   1  -2  13   77.97    1.77
   1  -2  13   80.16    1.80
   1  -2  13   80.45    1.85
   1  -2  13   79.76    1.73
   1   2  13   79.12    1.82
   1   2  13   75.63    1.84
   1   2  13   81.70    1.91
  -1  -2 -14   41.24    1.31
  -1  -2 -14   41.63    1.46
  -1  -2 -14   42.00    1.37
  -1  -2 -14   40.73    1.39
  -1  -2 -14   40.43    1.46
  -1   2 -14   39.13    1.35
  -1   2 -14   38.31    1.32
  -1   2 -14   38.78    1.26
  -1   2 -14   40.48    1.46
  -1   2 -14   41.98    1.12
  -1   2 -14   38.15    1.27
   1  -2  14   40.29    1.38
   1  -2  14   40.00    1.39
   1  -2  14   41.84    1.47
   1  -2  14   41.27    1.35
   1   2  14   40.60    1.44
   1   2  14   38.98    1.45
   1   2  14   40.16    1.45
  -1  -2 -15   24.66    1.09
  -1  -2 -15   22.46    1.19
  -1  -2 -15   25.75    1.17
  -1  -2 -15   24.27    1.17
  -1  -2 -15   23.83    1.24
  -1   2 -15   25.10    1.17
  -1   2 -15   24.64    1.15
  -1   2 -15   24.13    1.08
  -1   2 -15   23.40    1.22
  -1   2 -15   25.56    0.97
  -1   2 -15   23.32    1.11
   1  -2  15   23.49    1.18
   1  -2  15   23.44    1.16
   1  -2  15   24.43    1.27
   1  -2  15   25.46    1.19
   1   2  15   24.29    1.24
   1   2  15   23.21    1.26
   1   2  15   24.71    1.26
  -1  -2 -16   53.29    1.56
  -1  -2 -16   50.87    1.74
  -1  -2 -16   53.77    1.63
  -1  -2 -16   52.86    1.64
  -1  -2 -16   53.01    1.77
  -1   2 -16   51.65    1.61
  -1   2 -16   53.13    1.61
  -1   2 -16   50.59    1.53
  -1   2 -16   52.64    1.76
  -1   2 -16   54.80    1.41
  -1   2 -16   50.59    1.58
   1  -2  16   54.81    1.69
   1  -2  16   52.34    1.65
   1  -2  16   51.94    1.73
   1  -2  16   55.78    1.66
   1   2  16   52.07    1.74
   1   2  16   53.10    1.78
   1   2  16   53.73    1.78
  -1  -2 -17   39.76    1.42
  -1  -2 -17   39.77    1.61
  -1  -2 -17   41.00    1.51
  -1  -2 -17   42.09    1.54
  -1  -2 -17   43.87    1.73
  -1   2 -17   40.62    1.49
  -1   2 -17   39.34    1.47
  -1   2 -17   38.78    1.43
  -1   2 -17   40.88    1.63
  -1   2 -17   39.95    1.50
   1  -2  17   42.24    1.57
   1  -2  17   40.80    1.54
   1  -2  17   40.12    1.61
   1  -2  17   42.21    1.53
   1   2  17   43.44    1.68
   1   2  17   42.41    1.69
   1   2  17   41.03    1.65
  -1  -2 -18   17.84    1.09
  -1  -2 -18   17.42    1.24
  -1  -2 -18   18.55    1.16
  -1  -2 -18   18.56    1.19
  -1  -2 -18   15.89    1.26
  -1   2 -18   18.39    1.15
  -1   2 -18   17.40    1.13
  -1   2 -18   16.57    1.10
  -1   2 -18   18.35    1.26
  -1   2 -18   16.61    1.14
   1  -2  18   18.91    1.22
   1  -2  18   17.88    1.19
   1  -2  18   17.27    1.26
   1  -2  18   17.18    1.19
   1   2  18   17.80    1.28
   1   2  18   17.23    1.28
   1   2  18   17.66    1.28
  -1  -2 -19    2.14    0.58
  -1  -2 -19    2.77    0.73
  -1  -2 -19    2.37    0.64
  -1  -2 -19    1.77    0.62
  -1  -2 -19    2.21    0.69
  -1   2 -19    2.50    0.63
  -1   2 -19    2.16    0.61
  -1   2 -19    1.48    0.65
  -1   2 -19    2.09    0.62
   1  -2  19    3.19    0.73
   1  -2  19    2.26    0.67
   1  -2  19    3.53    0.81
   1  -2  19    2.69    0.70
   1   2  19    2.54    0.68
   1   2  19    2.12    0.76
   1   2  19    2.90    0.80
  -1  -2 -20  104.59    2.35
  -1  -2 -20  101.96    2.67
  -1  -2 -20  105.17    2.50
  -1  -2 -20  102.67    2.51
  -1  -2 -20  104.62    2.74
  -1   2 -20  105.88    2.45
  -1   2 -20   98.68    2.45
  -1   2 -20   99.94    2.66
  -1   2 -20   93.96    2.45
   1  -2  20  106.55    2.51
   1  -2  20  102.18    2.47
   1  -2  20  106.62    2.71
   1  -2  20  108.86    2.57
   1   2  20  106.62    2.75
   1   2  20  104.59    2.76
   1   2  20  101.52    2.68
  -1  -2 -21   15.96    1.15
  -1  -2 -21   17.55    1.43
  -1  -2 -21   16.01    1.26
  -1  -2 -21   14.97    1.24
  -1  -2 -21   15.82    1.37
  -1   2 -21   17.16    1.24
  -1   2 -21   15.77    1.24
  -1   2 -21   16.35    1.35
  -1   2 -21   15.26    1.26
   1  -2  21   14.44    1.25
   1  -2  21   16.21    1.29
   1  -2  21   16.48    1.46
   1  -2  21   17.46    1.35
   1   2  21   16.79    1.45
   1   2  21   15.49    1.45
   1   2  21   16.37    1.43
  -1  -2 -22   11.59    1.33
  -1  -2 -22   12.33    1.22
  -1  -2 -22   11.83    1.20
  -1  -2 -22   11.09    1.34
  -1   2 -22   11.43    1.14
  -1   2 -22   11.73    1.20
  -1   2 -22   10.46    1.28
  -1   2 -22   11.02    1.20
   1  -2  22   11.54    1.22
   1  -2  22   11.72    1.21
   1  -2  22   12.33    1.35
   1  -2  22   10.56    1.24
   1   2  22   10.68    1.30
   1   2  22   12.72    1.38
  -1  -2 -23    0.13    0.65
  -1  -2 -23    0.10    0.57
  -1  -2 -23   -0.23    0.60
  -1  -2 -23    0.43    0.69
  -1   2 -23   -0.33    0.51
  -1   2 -23    0.14    0.58
  -1   2 -23   -0.15    0.62
  -1   2 -23   -0.05    0.57
   1  -2  23    0.02    0.65
   1  -2  23    0.12    0.63
   1  -2  23   -0.20    0.71
   1  -2  23    0.28    0.68
   1   2  23   -0.95    0.64
   1   2  23   -0.39    0.71
  -1  -2 -24   23.27    1.74
  -1  -2 -24   25.84    1.61
  -1  -2 -24   23.70    1.60
  -1  -2 -24   25.91    1.82
  -1   2 -24   25.49    1.65
  -1   2 -24   22.72    1.64
  -1   2 -24   24.13    1.67
   1  -2  24   25.57    1.64
   1  -2  24   24.29    1.75
   1  -2  24   26.63    1.70
   1   2  24   23.70    1.76
   1   2  24   25.28    1.79
  -1  -2 -25    2.37    0.89
  -1  -2 -25    2.36    0.78
  -1  -2 -25    1.89    0.81
  -1  -2 -25    2.52    0.92
  -1   2 -25    2.23    1.04
  -1   2 -25    2.58    0.89
  -1   2 -25    2.16    0.83
   1  -2  25    3.02    0.97
   1  -2  25    3.44    0.93
   1   2  25    2.36    0.97
   1   2  25    2.09    0.95
  -1  -2 -26   30.77    2.02
  -1  -2 -26   32.32    1.82
  -1  -2 -26   34.63    2.16
  -1  -2 -26   32.34    2.04
  -1   2 -26   30.21    1.92
  -1   2 -26   35.20    2.06
   1  -2  26   33.76    2.08
   1  -2  26   32.06    1.96
   1   2  26   32.88    2.10
   1   2  26   33.23    2.09
  -1  -3  25    5.80    1.11
  -1  -3  25    4.65    1.02
  -1  -3  25    6.22    1.12
  -1   3  25    5.40    1.18
  -1   3  25    4.41    1.33
  -1   3  25    4.53    1.10
   1  -3 -25    5.64    1.18
   1  -3 -25    4.97    1.08
   1  -3 -25    4.72    1.13
   1   3 -25    5.25    1.10
   1   3 -25    3.60    0.95
  -1  -3  24   47.76    2.17
  -1  -3  24   48.28    2.22
  -1  -3  24   47.89    2.11
  -1  -3  24   53.08    2.23
  -1   3  24   45.72    2.26
  -1   3  24   45.75    2.26
  -1   3  24   47.67    2.24
   1  -3 -24   49.02    2.10
   1  -3 -24   43.63    2.22
   1  -3 -24   45.62    2.16
   1  -3 -24   44.91    2.26
   1   3 -24   47.79    2.04
   1   3 -24   46.23    2.16
   1   3 -24   47.50    2.21
  -1  -3  23    8.32    1.19
  -1  -3  23    6.82    1.10
  -1  -3  23    7.16    1.07
  -1  -3  23    8.59    1.18
  -1   3  23    6.10    1.11
  -1   3  23    6.67    1.13
  -1   3  23    5.84    1.07
   1  -3 -23    7.59    1.06
   1  -3 -23    6.81    1.14
   1  -3 -23    6.17    1.07
   1  -3 -23    5.71    1.08
   1   3 -23    6.87    1.01
   1   3 -23    7.29    1.13
   1   3 -23    7.14    1.10
  -1  -3  22   83.26    2.56
  -1  -3  22   83.28    2.59
  -1  -3  22   82.91    2.51
  -1  -3  22   85.78    2.52
  -1   3  22   79.12    2.65
  -1   3  22   84.02    2.68
  -1   3  22   86.56    2.70
   1  -3 -22   80.53    2.46
   1  -3 -22   80.96    2.72
   1  -3 -22   80.17    2.62
   1  -3 -22   82.41    2.76
   1   3 -22   83.59    2.48
   1   3 -22   83.15    2.62
   1   3 -22   82.58    2.61
  -1  -3  21    3.45    0.85
  -1  -3  21    1.87    0.77
  -1  -3  21    2.14    0.75
  -1  -3  21    3.16    0.79
  -1   3  21    2.09    0.79
  -1   3  21    1.64    0.74
  -1   3  21    1.63    0.79
   1  -3 -21    2.74    0.75
   1  -3 -21    2.01    0.80
   1  -3 -21    1.68    0.75
   1  -3 -21    2.34    0.81
   1   3 -21    2.45    0.74
   1   3 -21    2.72    0.80
   1   3 -21    1.65    0.68
  -1  -3  20   71.06    2.31
  -1  -3  20   71.65    2.30
  -1  -3  20   73.61    2.26
  -1  -3  20   73.82    2.21
  -1   3  20   68.48    2.35
  -1   3  20   70.07    2.31
  -1   3  20   71.14    2.35
   1  -3 -20   70.81    2.21
   1  -3 -20   69.72    2.37
   1  -3 -20   69.59    2.32
   1  -3 -20   70.32    2.40
   1   3 -20   71.94    2.20
   1   3 -20   71.87    2.32
   1   3 -20   72.04    2.30
  -1  -3  19   47.92    1.92
  -1  -3  19   50.50    1.95
  -1  -3  19   47.78    1.85
  -1  -3  19   49.58    1.81
  -1   3  19   49.97    2.00
  -1   3  19   49.52    1.94
  -1   3  19   49.49    1.95
   1  -3 -19   47.89    1.81
   1  -3 -19   46.39    1.94
   1  -3 -19   48.43    1.91
   1  -3 -19   48.83    1.99
   1   3 -19   48.84    1.82
   1   3 -19   47.73    1.92
   1   3 -19   46.93    1.85
  -1  -3  18    2.98    0.77
  -1  -3  18    3.53    0.79
  -1  -3  18    2.81    0.72
  -1  -3  18    3.25    0.72
  -1   3  18    3.34    0.81
  -1   3  18    3.13    0.76
  -1   3  18    3.19    0.80
   1  -3 -18    2.80    0.66
   1  -3 -18    3.18    0.78
   1  -3 -18    3.83    0.64
   1  -3 -18    2.49    0.70
   1  -3 -18    3.64    0.81
   1   3 -18    2.96    0.69
   1   3 -18    2.93    0.73
   1   3 -18    3.93    0.68
   1   3 -18    3.05    0.69
  -1  -3  17   97.53    2.43
  -1  -3  17   97.64    2.44
  -1  -3  17   98.67    2.38
  -1  -3  17   97.68    2.23
  -1  -3  17  103.96    2.04
  -1   3  17   99.53    2.54
  -1   3  17   99.22    2.41
  -1   3  17  100.18    2.49
   1  -3 -17   94.86    2.34
   1  -3 -17   96.77    2.50
   1  -3 -17  105.81    2.05
   1  -3 -17   97.89    2.46
   1  -3 -17   99.52    2.55
   1   3 -17   95.66    2.32
   1   3 -17   93.85    2.42
   1   3 -17  102.28    2.23
   1   3 -17   98.65    2.39
  -1  -3  16   13.19    1.12
  -1  -3  16   13.26    1.15
  -1  -3  16   13.28    1.11
  -1  -3  16   15.50    1.06
  -1  -3  16   13.92    0.91
  -1   3  16   15.09    1.17
  -1   3  16   14.27    1.12
  -1   3  16   13.23    1.16
   1  -3 -16   13.15    1.04
   1  -3 -16   13.48    1.15
   1  -3 -16   14.61    0.89
   1  -3 -16   12.76    1.08
   1  -3 -16   14.78    1.21
   1   3 -16   14.42    1.10
   1   3 -16   13.60    1.11
   1   3 -16   13.35    0.97
   1   3 -16   12.69    1.05
  -1  -3  15   67.51    1.97
  -1  -3  15   71.22    2.00
  -1  -3  15   68.95    1.93
  -1  -3  15   73.02    1.82
  -1  -3  15   70.96    1.58
  -1   3  15   70.29    1.91
  -1   3  15   69.63    2.02
  -1   3  15   68.95    1.90
  -1   3  15   71.82    2.03
   1  -3 -15   68.57    1.90
   1  -3 -15   68.59    2.00
   1  -3 -15   71.73    1.59
   1  -3 -15   67.17    1.96
   1  -3 -15   68.83    2.02
   1   3 -15   68.51    1.90
   1   3 -15   66.76    1.96
   1   3 -15   72.67    1.81
   1   3 -15   70.58    1.92
  -1  -3  14  248.86    3.45
  -1  -3  14  248.23    3.46
  -1  -3  14  252.55    3.41
  -1  -3  14  255.34    3.13
  -1  -3  14  261.16    2.78
  -1   3  14  246.37    3.26
  -1   3  14  238.40    3.44
  -1   3  14  249.01    3.27
  -1   3  14  243.37    3.45
   1  -3 -14  245.20    3.38
   1  -3 -14  236.17    3.46
   1  -3 -14  258.39    2.80
   1  -3 -14  242.02    3.45
   1  -3 -14  241.92    3.51
   1   3 -14  245.04    3.35
   1   3 -14  235.44    3.39
   1   3 -14  264.61    3.20
   1   3 -14  240.26    3.30
  -1  -3  13    5.48    0.75
  -1  -3  13    5.49    0.75
  -1  -3  13    4.91    0.70
  -1  -3  13    5.60    0.66
  -1  -3  13    6.11    0.62
  -1   3  13    4.92    0.64
  -1   3  13    5.93    0.81
  -1   3  13    5.13    0.65
  -1   3  13    5.01    0.72
   1  -3 -13    3.85    0.62
   1  -3 -13    4.95    0.69
   1  -3 -13    5.60    0.62
   1  -3 -13    4.79    0.69
   1  -3 -13    4.78    0.70
   1   3 -13    5.20    0.45
   1   3 -13    4.70    0.67
   1   3 -13    5.11    0.73
   1   3 -13    5.91    0.68
   1   3 -13    4.97    0.66
  -1  -3  12   59.43    1.69
  -1  -3  12   58.11    1.67
  -1  -3  12   59.86    1.67
  -1  -3  12   61.22    1.48
  -1  -3  12   62.66    1.31
  -1   3  12   60.53    0.91
  -1   3  12   58.98    1.54
  -1   3  12   62.63    1.01
  -1   3  12   59.63    1.70
  -1   3  12   58.47    1.54
  -1   3  12   59.89    1.68
   1  -3 -12   59.33    1.64
   1  -3 -12   57.69    1.67
   1  -3 -12   62.49    1.34
   1  -3 -12   54.81    1.62
   1  -3 -12   58.04    1.68
   1   3 -12   60.57    1.07
   1   3 -12   59.02    1.65
   1   3 -12   58.11    1.68
   1   3 -12   63.40    1.53
   1   3 -12   58.10    1.60
  -1  -3  11  154.88    2.54
  -1  -3  11  156.59    2.54
  -1  -3  11  153.72    2.48
  -1  -3  11  163.58    2.23
  -1  -3  11  165.99    1.96
  -1   3  11  160.98    1.42
  -1   3  11  153.36    2.27
  -1   3  11  165.58    1.56
  -1   3  11  156.13    2.55
  -1   3  11  158.52    2.30
  -1   3  11  150.77    2.50
   1  -3 -11  153.84    2.48
   1  -3 -11  153.16    2.54
   1  -3 -11  165.69    2.01
   1  -3 -11  151.51    2.50
   1  -3 -11  153.96    2.54
   1   3 -11  153.23    2.50
   1   3 -11  156.84    1.67
   1   3 -11  164.37    2.40
   1   3 -11  154.35    2.47
   1   3 -11  152.21    2.50
   1   3 -11  168.55    2.32
   1   3 -11  155.16    2.42
  -1  -3  10  324.31    3.49
  -1  -3  10  317.05    3.46
  -1  -3  10  319.92    3.44
  -1  -3  10  340.77    3.04
  -1  -3  10  339.35    2.65
  -1   3  10  331.70    2.00
  -1   3  10  324.87    3.10
  -1   3  10  335.10    2.16
  -1   3  10  323.27    3.49
  -1   3  10  322.59    3.08
  -1   3  10  314.75    3.44
   1  -3 -10  306.60    3.37
   1  -3 -10  316.35    3.47
   1  -3 -10  334.91    2.72
   1  -3 -10  313.05    3.46
   1  -3 -10  322.30    3.50
   1   3 -10  315.37    3.45
   1   3 -10  323.09    2.36
   1   3 -10  325.64    3.02
   1   3 -10  316.99    3.45
   1   3 -10  348.02    3.20
   1   3 -10  313.44    3.30
  -1  -3   9    1.93    0.50
  -1  -3   9    1.22    0.46
  -1  -3   9    1.68    0.47
  -1  -3   9    2.35    0.41
  -1  -3   9    2.09    0.34
  -1   3   9    1.54    0.25
  -1   3   9    1.40    0.36
  -1   3   9    1.58    0.27
  -1   3   9    1.84    0.46
  -1   3   9    1.37    0.38
  -1   3   9    1.11    0.44
   1  -3  -9    1.18    0.40
   1  -3  -9    1.30    0.40
   1  -3  -9    1.92    0.36
   1  -3  -9    1.49    0.45
   1  -3  -9    1.80    0.44
   1   3  -9    1.73    0.46
   1   3  -9    1.48    0.28
   1   3  -9    1.76    0.36
   1   3  -9    0.96    0.40
   1   3  -9    1.22    0.43
   1   3  -9    2.25    0.42
   1   3  -9    1.49    0.41
  -1  -3   8   84.66    1.74
  -1  -3   8   87.33    1.77
  -1  -3   8   85.27    1.73
  -1  -3   8   90.19    1.47
  -1  -3   8   93.96    1.34
  -1   3   8   87.00    1.07
  -1   3   8   83.70    1.45
  -1   3   8   89.77    1.13
  -1   3   8   88.94    1.77
  -1   3   8   85.62    1.46
  -1   3   8   84.25    1.73
   1  -3  -8   82.01    1.70
   1  -3  -8   87.17    1.74
   1  -3  -8   94.85    1.41
   1  -3  -8   83.80    1.70
   1   3  -8   83.63    1.72
   1   3  -8   84.37    1.23
   1   3  -8   88.51    1.44
   1   3  -8   85.95    1.73
   1   3  -8   85.25    1.74
   1   3  -8   89.86    1.57
   1   3  -8   83.79    1.64
  -1  -3   7  142.63    2.14
  -1  -3   7  145.64    2.18
  -1  -3   7  144.53    2.16
  -1  -3   7  152.20    1.81
  -1  -3   7  159.94    1.67
  -1   3   7  146.64    1.39
  -1   3   7  141.92    1.74
  -1   3   7  147.87    1.45
  -1   3   7  142.65    2.13
  -1   3   7  145.06    1.75
  -1   3   7  142.10    2.13
  -1   3   7  137.63    2.11
   1  -3  -7  136.02    2.09
   1  -3  -7  141.79    2.11
   1  -3  -7  155.32    1.70
   1  -3  -7  139.39    2.12
   1  -3  -7  143.73    2.11
   1   3  -7  142.13    2.14
   1   3  -7  141.40    1.58
   1   3  -7  149.62    1.72
   1   3  -7  139.61    2.12
   1   3  -7  143.04    2.15
   1   3  -7  154.64    1.99
   1   3  -7  143.90    2.06
  -1  -3   6    0.70    0.39
  -1  -3   6    0.67    0.36
  -1  -3   6    0.46    0.37
  -1  -3   6    0.72    0.28
  -1  -3   6    0.64    0.27
  -1   3   6    0.19    0.21
  -1   3   6    0.48    0.26
  -1   3   6    0.51    0.22
  -1   3   6    0.57    0.18
  -1   3   6    0.82    0.38
  -1   3   6    0.35    0.25
  -1   3   6    1.20    0.40
  -1   3   6    0.83    0.37
   1  -3  -6    0.43    0.34
   1  -3  -6    0.62    0.17
   1  -3  -6    0.72    0.34
   1  -3  -6    0.63    0.25
   1  -3  -6    0.65    0.35
   1  -3  -6    0.58    0.34
   1   3  -6    0.41    0.35
   1   3  -6    0.28    0.22
   1   3  -6    0.37    0.24
   1   3  -6    0.51    0.36
   1   3  -6    0.50    0.37
   1   3  -6    0.59    0.30
   1   3  -6    0.75    0.33
  -1  -3   5   67.97    1.42
  -1  -3   5   67.75    1.42
  -1  -3   5   66.49    1.42
  -1  -3   5   75.14    1.22
  -1  -3   5   72.53    1.07
  -1   3   5   67.59    1.02
  -1   3   5   66.63    1.04
  -1   3   5   68.26    1.05
  -1   3   5   68.85    0.84
  -1   3   5   69.18    1.44
  -1   3   5   67.37    1.04
  -1   3   5   67.13    1.42
   1  -3  -5   65.53    1.40
   1  -3  -5   67.20    1.38
   1  -3  -5   71.42    1.09
   1  -3  -5   68.87    1.42
   1  -3  -5   68.04    1.39
   1   3  -5   68.05    1.43
   1   3  -5   65.84    1.12
   1   3  -5   65.18    1.40
   1   3  -5   66.95    1.43
   1   3  -5   69.70    1.31
   1   3  -5   70.08    1.41
  -1  -3   4    5.29    0.58
  -1  -3   4    5.26    0.60
  -1  -3   4    5.14    0.62
  -1  -3   4    5.73    0.48
  -1  -3   4    5.22    0.43
  -1   3   4    5.81    0.44
  -1   3   4    5.59    0.40
  -1   3   4    5.87    0.45
  -1   3   4    5.63    0.39
  -1   3   4    5.86    0.59
  -1   3   4    5.94    0.40
  -1   3   4    5.07    0.59
  -1   3   4    5.97    0.58
   1  -3  -4    5.91    0.58
   1  -3  -4    5.71    0.55
   1  -3  -4    5.62    0.45
   1  -3  -4    5.88    0.57
   1  -3  -4    6.17    0.57
   1   3  -4    4.93    0.57
   1   3  -4    5.53    0.46
   1   3  -4    5.08    0.60
   1   3  -4    5.36    0.38
   1   3  -4    4.93    0.61
   1   3  -4    5.47    0.50
   1   3  -4    5.78    0.56
  -1  -3   3  199.75    2.18
  -1  -3   3  196.37    2.15
  -1  -3   3  201.58    2.24
  -1  -3   3  212.62    1.84
  -1  -3   3  208.29    1.71
  -1   3   3  196.99    1.80
  -1   3   3  198.59    1.83
  -1   3   3  200.66    1.65
  -1   3   3  201.37    2.22
  -1   3   3  198.07    1.39
  -1   3   3  198.83    2.23
  -1   3   3  205.30    1.76
  -1   3   3  194.39    2.16
  -1   3   3  199.92    2.13
   1  -3  -3  197.63    2.20
   1  -3  -3  204.03    1.75
   1  -3  -3  199.81    2.18
   1   3  -3  192.31    2.14
   1   3  -3  192.08    1.93
   1   3  -3  195.93    1.38
   1   3  -3  195.74    2.20
   1   3  -3  212.03    1.84
   1   3  -3  202.72    1.40
   1   3  -3  209.14    1.71
   1   3  -3  196.44    2.23
   1   3  -3  200.16    2.12
   1   3  -3  206.30    2.27
  -1  -3   2   20.02    0.78
  -1  -3   2   19.01    0.76
  -1  -3   2   20.01    0.81
  -1   3   2   19.72    0.69
  -1   3   2   19.96    0.70
  -1   3   2   19.70    0.65
  -1   3   2   19.28    0.79
  -1   3   2   19.57    0.43
  -1   3   2   19.64    0.82
  -1   3   2   19.87    0.66
  -1   3   2   19.38    0.77
  -1   3   2   20.39    0.76
   1  -3  -2   18.92    0.76
   1  -3  -2   20.53    0.65
   1   3  -2   20.83    0.79
   1   3  -2   19.41    0.72
   1   3  -2   19.47    0.47
   1   3  -2   19.93    0.80
   1   3  -2   20.11    0.65
   1   3  -2   19.27    0.45
   1   3  -2   19.77    0.63
   1   3  -2   18.63    0.80
   1   3  -2   19.03    0.77
   1   3  -2   19.18    0.80
  -1  -3   1  902.56    4.17
  -1  -3   1  903.13    4.15
  -1  -3   1  910.55    4.36
  -1   3   1  873.65    4.00
  -1   3   1  895.85    2.15
  -1   3   1  898.48    4.08
  -1   3   1  883.08    3.84
  -1   3   1  908.70    4.47
  -1   3   1  893.66    3.21
  -1   3   1  916.56    4.49
  -1   3   1  918.39    3.83
  -1   3   1  882.51    4.20
  -1   3   1  907.39    4.19
   1  -3  -1  885.40    4.27
   1   3  -1  890.41    4.15
   1   3  -1  876.43    4.24
   1   3  -1  873.90    2.62
   1   3  -1  884.02    4.30
   1   3  -1  920.18    3.70
   1   3  -1  906.11    3.02
   1   3  -1  924.75    3.73
   1   3  -1  886.42    4.46
   1   3  -1  874.81    4.42
   1   3  -1  928.35    4.73
  -1  -3   0    1.18    0.31
  -1  -3   0    1.46    0.30
  -1  -3   0    1.00    0.32
  -1  -3   0    1.37    0.36
  -1   3   0    1.55    0.34
  -1   3   0    1.08    0.33
  -1   3   0    1.02    0.31
  -1   3   0    1.10    0.37
  -1   3   0    0.94    0.36
  -1   3   0    1.29    0.33
  -1   3   0    1.11    0.31
  -1   3   0    1.40    0.33
   1  -3   0    1.18    0.31
   1   3   0    1.54    0.33
   1   3   0    1.34    0.34
   1   3   0    0.89    0.19
   1   3   0    1.20    0.35
   1   3   0    1.19    0.31
   1   3   0    0.94    0.18
   1   3   0    1.41    0.32
   1   3   0    0.94    0.36
   1   3   0    1.39    0.36
   1   3   0    1.34    0.38
  -1  -3  -1 1153.78    6.37
  -1  -3  -1 1153.52    6.37
  -1  -3  -1 1152.75    6.51
  -1  -3  -1 1136.35    5.84
  -1   3  -1 1094.14    4.80
  -1   3  -1 1141.65    4.91
  -1   3  -1 1107.22    4.72
  -1   3  -1 1151.04    6.65
  -1   3  -1 1153.87    4.91
  -1   3  -1 1150.39    4.59
  -1   3  -1 1122.52    4.40
  -1   3  -1 1173.97    5.91
   1  -3   1 1148.04    4.47
   1   3   1 1149.34    4.24
   1   3   1 1114.86    5.02
   1   3   1 1163.54    5.57
   1   3   1 1133.36    4.51
   1   3   1 1150.07    5.60
   1   3   1 1205.53    5.32
   1   3   1 1144.06    5.79
   1   3   1 1135.08    4.93
   1   3   1 1127.42    5.15
   1   3   1 1175.51    5.41
  -1  -3  -2   45.20    0.85
  -1  -3  -2   46.18    0.85
  -1  -3  -2   46.61    0.95
  -1  -3  -2   45.01    1.06
  -1   3  -2   44.42    1.08
  -1   3  -2   44.62    0.54
  -1   3  -2   42.90    1.05
  -1   3  -2   45.17    1.08
  -1   3  -2   43.14    0.50
  -1   3  -2   45.42    1.07
  -1   3  -2   44.57    1.02
  -1   3  -2   45.24    0.92
  -1   3  -2   46.95    0.98
   1  -3   2   45.29    0.91
   1  -3   2   44.66    1.04
   1   3   2   44.76    0.85
   1   3   2   44.49    1.11
   1   3   2   46.08    0.72
   1   3   2   44.91    0.95
   1   3   2   44.88    0.97
   1   3   2   47.61    0.73
   1   3   2   47.47    1.02
   1   3   2   46.36    1.10
   1   3   2   42.97    1.11
   1   3   2   46.57    1.18
  -1  -3  -3  170.57    1.45
  -1  -3  -3  170.68    1.44
  -1  -3  -3  172.22    1.65
  -1  -3  -3  170.82    1.96
  -1   3  -3  162.78    2.02
  -1   3  -3  165.28    1.16
  -1   3  -3  162.58    2.00
  -1   3  -3  171.25    2.01
  -1   3  -3  165.59    1.94
  -1   3  -3  167.52    1.62
  -1   3  -3  176.15    1.80
   1  -3   3  167.27    1.58
   1  -3   3  169.97    2.00
   1  -3   3  166.98    1.90
   1   3   3  165.70    1.44
   1   3   3  164.03    2.06
   1   3   3  162.66    1.40
   1   3   3  168.44    1.85
   1   3   3  171.52    1.44
   1   3   3  167.69    1.92
   1   3   3  161.83    2.06
   1   3   3  167.91    2.15
  -1  -3  -4    5.85    0.36
  -1  -3  -4    6.15    0.36
  -1  -3  -4    5.54    0.43
  -1  -3  -4    6.02    0.56
  -1   3  -4    5.69    0.59
  -1   3  -4    5.60    0.36
  -1   3  -4    5.82    0.61
  -1   3  -4    6.07    0.58
  -1   3  -4    5.29    0.57
  -1   3  -4    6.07    0.43
  -1   3  -4    5.76    0.47
   1  -3   4    5.76    0.42
   1  -3   4    5.63    0.58
   1  -3   4    5.48    0.54
   1   3   4    5.64    0.37
   1   3   4    5.33    0.42
   1   3   4    6.40    0.57
   1   3   4    5.65    0.41
   1   3   4    5.25    0.54
   1   3   4    5.42    0.59
   1   3   4    5.78    0.60
  -1  -3  -5   47.16    0.65
  -1  -3  -5   47.61    0.65
  -1  -3  -5   48.17    0.84
  -1  -3  -5   52.67    1.17
  -1   3  -5   44.32    1.19
  -1   3  -5   46.08    0.82
  -1   3  -5   46.26    1.20
  -1   3  -5   45.52    1.16
  -1   3  -5   47.96    0.86
  -1   3  -5   48.33    1.02
   1  -3   5   48.60    1.20
   1  -3   5   47.69    1.12
   1   3   5   44.45    0.91
   1   3   5   46.77    1.12
   1   3   5   48.92    0.95
   1   3   5   45.93    1.17
   1   3   5   43.78    1.20
   1   3   5   45.49    1.23
  -1  -3  -6  252.98    1.73
  -1  -3  -6  251.49    2.51
  -1   3  -6  237.34    2.66
  -1   3  -6  237.20    1.94
  -1   3  -6  232.39    2.63
  -1   3  -6  237.60    2.59
  -1   3  -6  247.15    1.87
  -1   3  -6  247.40    2.27
   1  -3   6  235.16    2.65
   1  -3   6  253.66    2.66
   1  -3   6  257.39    2.51
   1   3   6  231.34    2.10
   1   3   6  246.17    2.54
   1   3   6  238.93    2.14
   1   3   6  240.33    2.60
   1   3   6  234.83    2.68
  -1  -3  -7   22.84    0.55
  -1  -3  -7   20.22    0.93
  -1  -3  -7   23.45    0.91
  -1  -3  -7   21.17    0.95
  -1   3  -7   20.77    0.94
  -1   3  -7   20.75    0.70
  -1   3  -7   19.89    0.91
  -1   3  -7   20.09    0.91
  -1   3  -7   21.71    0.62
  -1   3  -7   21.35    0.77
   1  -3   7   21.01    0.96
   1  -3   7   23.02    0.97
   1  -3   7   22.99    0.90
   1   3   7   21.06    0.79
   1   3   7   21.93    0.92
   1   3   7   22.61    0.80
   1   3   7   22.27    0.93
   1   3   7   19.65    0.92
  -1  -3  -8  143.32    1.22
  -1  -3  -8  127.55    2.13
  -1  -3  -8  139.95    2.04
  -1  -3  -8  128.29    2.11
  -1  -3  -8  133.16    2.19
  -1   3  -8  126.13    2.09
  -1   3  -8  130.88    1.70
  -1   3  -8  128.95    2.10
  -1   3  -8  127.82    2.09
  -1   3  -8  132.81    1.41
  -1   3  -8  132.63    1.81
   1  -3   8  126.24    2.09
   1  -3   8  137.86    2.13
   1  -3   8  144.02    2.05
   1   3   8  125.53    1.79
   1   3   8  129.91    2.04
   1   3   8  133.52    1.84
   1   3   8  126.56    2.06
   1   3   8  127.71    2.11
  -1  -3  -9  312.28    3.29
  -1  -3  -9  304.00    3.35
  -1  -3  -9  345.56    3.27
  -1  -3  -9  308.10    3.32
  -1  -3  -9  312.74    3.41
  -1   3  -9  322.27    2.81
  -1   3  -9  312.31    3.32
  -1   3  -9  317.04    3.34
  -1   3  -9  332.54    2.28
  -1   3  -9  322.42    2.90
   1  -3   9  305.90    3.29
   1  -3   9  331.01    3.32
   1  -3   9  338.16    3.18
   1   3   9  315.37    2.94
   1   3   9  315.01    3.25
   1   3   9  320.88    2.98
   1   3   9  313.15    3.31
   1   3   9  311.20    3.34
  -1  -3 -10   69.29    1.65
  -1  -3 -10   69.48    1.72
  -1  -3 -10   74.69    1.63
  -1  -3 -10   67.73    1.67
  -1  -3 -10   69.89    1.73
  -1   3 -10   67.45    1.66
  -1   3 -10   71.23    1.45
  -1   3 -10   69.42    1.68
  -1   3 -10   68.99    1.69
  -1   3 -10   75.28    1.16
  -1   3 -10   68.98    1.45
   1  -3  10   69.21    1.69
   1  -3  10   73.69    1.71
   1  -3  10   74.26    1.60
   1   3  10   68.13    1.51
   1   3  10   70.80    1.68
   1   3  10   73.86    1.56
   1   3  10   67.63    1.67
   1   3  10   70.37    1.71
  -1  -3 -11    1.03    0.44
  -1  -3 -11    1.03    0.43
  -1  -3 -11    0.89    0.44
  -1  -3 -11    0.66    0.41
  -1  -3 -11    0.79    0.43
  -1   3 -11    0.70    0.42
  -1   3 -11    0.82    0.34
  -1   3 -11    1.07    0.46
  -1   3 -11    0.34    0.43
  -1   3 -11    1.38    0.30
  -1   3 -11    1.21    0.37
   1  -3  11    1.13    0.50
   1  -3  11    1.06    0.48
   1  -3  11    0.70    0.42
   1   3  11    1.04    0.41
   1   3  11    0.90    0.46
   1   3  11    0.78    0.49
   1   3  11    1.04    0.49
  -1  -3 -12    8.20    0.79
  -1  -3 -12    9.54    0.85
  -1  -3 -12    9.27    0.80
  -1  -3 -12    8.27    0.81
  -1  -3 -12   10.22    0.87
  -1   3 -12    8.92    0.83
  -1   3 -12    9.35    0.85
  -1   3 -12    9.30    0.91
  -1   3 -12   10.24    0.56
  -1   3 -12    9.70    0.73
   1  -3  12   10.44    0.91
   1  -3  12    9.78    0.87
   1  -3  12   10.29    0.82
   1   3  12    8.78    0.81
   1   3  12    9.03    0.86
   1   3  12    9.08    0.88
   1   3  12    8.03    0.82
  -1  -3 -13   86.82    1.97
  -1  -3 -13   85.30    2.08
  -1  -3 -13   92.03    1.95
  -1  -3 -13   83.51    2.01
  -1  -3 -13   87.85    2.11
  -1   3 -13   83.77    1.98
  -1   3 -13   84.61    1.99
  -1   3 -13   82.70    2.03
  -1   3 -13   90.78    1.42
  -1   3 -13   87.95    1.83
   1  -3  13   87.38    2.04
   1  -3  13   86.23    2.05
   1  -3  13   92.31    2.08
   1  -3  13   92.85    1.93
   1   3  13   84.81    1.92
   1   3  13   86.37    2.05
   1   3  13   87.84    2.09
   1   3  13   85.78    2.02
  -1  -3 -14   82.05    1.97
  -1  -3 -14   81.10    2.09
  -1  -3 -14   84.79    1.93
  -1  -3 -14   80.80    2.04
  -1  -3 -14   81.70    2.12
  -1   3 -14   78.41    1.98
  -1   3 -14   79.61    1.99
  -1   3 -14   76.67    2.05
  -1   3 -14   81.71    1.86
   1  -3  14   81.31    2.06
   1  -3  14   82.64    2.08
   1  -3  14   82.90    2.06
   1  -3  14   85.85    1.93
   1   3  14   81.23    1.97
   1   3  14   80.42    2.07
   1   3  14   75.54    2.03
  -1  -3 -15  164.76    2.81
  -1  -3 -15  156.08    2.92
  -1  -3 -15  171.32    2.75
  -1  -3 -15  156.94    2.85
  -1  -3 -15  162.86    3.00
  -1   3 -15  160.89    2.85
  -1   3 -15  161.00    2.84
  -1   3 -15  159.42    2.93
  -1   3 -15  159.74    2.64
   1  -3  15  165.06    2.91
   1  -3  15  164.83    2.91
   1  -3  15  168.17    2.91
   1  -3  15  168.84    2.70
   1   3  15  160.21    2.80
   1   3  15  160.51    2.94
   1   3  15  161.21    2.96
  -1  -3 -16   15.19    1.06
  -1  -3 -16   15.36    1.20
  -1  -3 -16   15.13    1.07
  -1  -3 -16   14.86    1.10
  -1  -3 -16   14.56    1.15
  -1   3 -16   13.91    1.11
  -1   3 -16   13.62    1.08
  -1   3 -16   14.32    1.19
  -1   3 -16   13.67    0.99
   1  -3  16   15.26    1.16
   1  -3  16   14.36    1.15
   1  -3  16   13.71    1.17
   1  -3  16   15.88    1.10
   1   3  16   15.31    1.16
   1   3  16   13.82    1.14
   1   3  16   15.61    1.20
  -1  -3 -17   -0.11    0.44
  -1  -3 -17    0.29    0.58
  -1  -3 -17    0.14    0.46
  -1  -3 -17    0.15    0.50
  -1  -3 -17   -0.15    0.52
  -1   3 -17    0.18    0.49
  -1   3 -17    0.10    0.48
  -1   3 -17    0.42    0.52
  -1   3 -17   -0.10    0.42
   1  -3  17   -0.04    0.55
   1  -3  17   -0.02    0.53
   1  -3  17   -0.19    0.54
   1  -3  17    0.00    0.50
   1   3  17    0.10    0.53
   1   3  17    0.47    0.57
   1   3  17    0.15    0.59
  -1  -3 -18  125.19    2.66
  -1  -3 -18  124.31    2.88
  -1  -3 -18  133.39    2.66
  -1  -3 -18  121.39    2.73
  -1  -3 -18  123.44    2.90
  -1   3 -18  127.75    2.77
  -1   3 -18  124.22    2.71
  -1   3 -18  125.67    2.88
  -1   3 -18  116.88    2.58
   1  -3  18  127.74    2.81
   1  -3  18  122.94    2.75
   1  -3  18  131.42    2.87
   1  -3  18  131.92    2.64
   1   3  18  123.08    2.78
   1   3  18  125.12    2.91
   1   3  18  123.83    2.87
  -1  -3 -19   -0.15    0.48
  -1  -3 -19    0.02    0.59
  -1  -3 -19   -0.10    0.48
  -1  -3 -19    0.19    0.54
  -1  -3 -19   -0.07    0.62
  -1   3 -19    0.14    0.54
  -1   3 -19    0.30    0.54
  -1   3 -19    0.19    0.60
  -1   3 -19    0.35    0.51
   1  -3  19   -0.39    0.60
   1  -3  19   -0.25    0.60
   1  -3  19    0.44    0.63
   1  -3  19   -0.01    0.56
   1   3  19    0.47    0.60
   1   3  19   -0.04    0.63
   1   3  19   -0.35    0.59
  -1  -3 -20    7.76    0.98
  -1  -3 -20    6.84    1.03
  -1  -3 -20    8.32    0.98
  -1  -3 -20    8.27    1.06
  -1  -3 -20    9.18    1.17
  -1   3 -20    8.22    1.03
  -1   3 -20    7.92    1.09
  -1   3 -20    7.21    0.96
   1  -3  20    8.44    1.09
   1  -3  20    6.11    0.98
   1  -3  20    6.98    1.02
   1  -3  20    8.94    1.04
   1   3  20    7.28    1.00
   1   3  20    7.63    1.10
   1   3  20    7.73    1.11
  -1  -3 -21    1.49    0.68
  -1  -3 -21    0.83    0.70
  -1  -3 -21    1.64    0.64
  -1  -3 -21    1.61    0.70
  -1  -3 -21    2.22    0.81
  -1   3 -21    1.47    0.69
  -1   3 -21    1.42    0.72
  -1   3 -21    2.06    0.69
   1  -3  21    1.34    0.77
   1  -3  21    1.81    0.79
   1  -3  21    1.14    0.76
   1  -3  21    2.42    0.76
   1   3  21    0.61    0.70
   1   3  21    1.25    0.75
   1   3  21    1.36    0.78
  -1  -3 -22   63.27    2.17
  -1  -3 -22   60.61    2.39
  -1  -3 -22   63.46    2.15
  -1  -3 -22   60.92    2.27
  -1  -3 -22   60.17    2.39
  -1   3 -22   60.76    2.18
  -1   3 -22   56.93    2.28
  -1   3 -22   58.63    2.23
   1  -3  22   60.32    2.25
   1  -3  22   59.86    2.25
   1  -3  22   61.99    2.36
   1  -3  22   66.20    2.21
   1   3  22   63.46    2.41
   1   3  22   59.24    2.37
   1   3  22   61.98    2.41
   1   3  22   59.67    2.40
  -1  -3 -23    0.47    0.59
  -1  -3 -23    0.14    0.69
  -1  -3 -23    0.04    0.55
  -1  -3 -23   -0.27    0.62
  -1  -3 -23    0.11    0.69
  -1   3 -23    1.03    0.67
  -1   3 -23   -0.04    0.65
  -1   3 -23    0.75    0.69
   1  -3  23   -0.15    0.68
   1  -3  23   -0.24    0.72
   1  -3  23    0.51    0.75
   1  -3  23   -0.18    0.71
   1   3  23   -0.15    0.70
   1   3  23    0.00    0.73
   1   3  23   -0.42    0.72
   1   3  23    0.08    0.76
  -1  -3 -24   14.78    1.53
  -1  -3 -24   16.28    1.51
  -1  -3 -24   14.18    1.53
  -1   3 -24   15.02    1.42
  -1   3 -24   14.45    1.54
  -1   3 -24   15.79    1.50
   1  -3  24   17.04    1.58
   1  -3  24   16.00    1.54
   1  -3  24   15.49    1.49
   1  -3  24   16.05    1.66
   1   3  24   15.97    1.61
   1   3  24   14.14    1.61
   1   3  24   15.54    1.61
  -1  -3 -25    0.14    0.76
  -1  -3 -25    0.59    0.77
  -1  -3 -25   -0.05    0.77
  -1   3 -25   -0.51    0.62
  -1   3 -25    0.25    0.71
  -1   3 -25    0.31    0.87
   1  -3  25   -0.10    0.76
   1  -3  25   -0.70    0.73
   1  -3  25    0.04    0.72
   1  -3  25    0.56    0.87
   1   3  25   -0.04    0.82
   1   3  25    0.59    0.86
  -1  -4  24    9.83    1.34
  -1  -4  24   11.05    1.40
  -1  -4  24   11.16    1.41
  -1   4  24   12.82    1.58
  -1   4  24   10.46    1.36
  -1   4  24   10.52    1.46
   1  -4 -24   10.36    1.30
   1  -4 -24   10.87    1.44
   1  -4 -24   11.76    1.47
   1  -4 -24    9.10    1.36
   1   4 -24   11.82    1.40
   1   4 -24    9.45    1.36
   1   4 -24   10.49    1.34
  -1  -4  23    6.50    1.16
  -1  -4  23    4.27    1.07
  -1  -4  23    3.61    0.97
  -1   4  23    4.29    1.09
  -1   4  23    5.21    1.05
  -1   4  23    4.30    1.07
   1  -4 -23    5.52    1.04
   1  -4 -23    4.38    1.03
   1  -4 -23    4.18    1.01
   1  -4 -23    4.34    1.05
   1   4 -23    4.78    1.00
   1   4 -23    4.56    1.06
   1   4 -23    4.96    1.03
  -1  -4  22   19.60    1.62
  -1  -4  22   19.43    1.66
  -1  -4  22   21.20    1.64
  -1  -4  22   20.84    1.64
  -1   4  22   19.93    1.66
  -1   4  22   19.66    1.63
  -1   4  22   18.73    1.68
   1  -4 -22   19.65    1.49
   1  -4 -22   17.71    1.58
   1  -4 -22   17.65    1.54
   1  -4 -22   17.71    1.61
   1   4 -22   20.08    1.54
   1   4 -22   17.89    1.56
   1   4 -22   18.81    1.54
  -1  -4  21   31.87    1.85
  -1  -4  21   31.76    1.87
  -1  -4  21   31.01    1.81
  -1  -4  21   34.40    1.72
  -1   4  21   32.88    1.89
  -1   4  21   34.68    1.88
  -1   4  21   33.35    1.89
   1  -4 -21   31.56    1.75
   1  -4 -21   32.38    1.94
   1  -4 -21   32.05    1.87
   1  -4 -21   32.88    1.95
   1   4 -21   31.60    1.76
   1   4 -21   31.74    1.84
   1   4 -21   33.09    1.81
  -1  -4  20   19.01    1.58
  -1  -4  20   16.95    1.47
  -1  -4  20   18.53    1.50
  -1  -4  20   20.52    1.40
  -1   4  20   17.68    1.50
  -1   4  20   19.21    1.48
  -1   4  20   19.20    1.54
   1  -4 -20   16.61    1.38
   1  -4 -20   18.96    1.53
   1  -4 -20   17.60    1.45
   1  -4 -20   19.17    1.54
   1   4 -20   19.00    1.44
   1   4 -20   15.17    1.45
   1   4 -20   18.17    1.42
  -1  -4  19   21.77    1.60
  -1  -4  19   19.65    1.53
  -1  -4  19   19.64    1.44
  -1  -4  19   20.72    1.36
  -1   4  19   21.31    1.57
  -1   4  19   20.10    1.43
  -1   4  19   20.75    1.53
   1  -4 -19   20.95    1.42
   1  -4 -19   19.27    1.47
   1  -4 -19   20.38    1.47
   1  -4 -19   21.14    1.54
   1   4 -19   21.38    1.45
   1   4 -19   20.91    1.53
   1   4 -19   21.37    1.44
  -1  -4  18    2.73    0.83
  -1  -4  18    2.58    0.82
  -1  -4  18    2.26    0.76
  -1  -4  18    2.73    0.69
  -1   4  18    3.28    0.87
  -1   4  18    2.75    0.73
  -1   4  18    2.24    0.78
   1  -4 -18    3.03    0.75
   1  -4 -18    2.93    0.80
   1  -4 -18    3.22    0.82
   1  -4 -18    2.36    0.78
   1   4 -18    2.38    0.71
   1   4 -18    2.14    0.76
   1   4 -18    2.62    0.71
  -1  -4  17   79.90    2.42
  -1  -4  17   80.18    2.39
  -1  -4  17   78.53    2.34
  -1  -4  17   81.63    2.12
  -1   4  17   79.53    2.41
  -1   4  17   78.71    2.21
  -1   4  17   80.45    2.40
   1  -4 -17   78.61    2.33
   1  -4 -17   80.25    2.43
   1  -4 -17   76.62    2.34
   1  -4 -17   79.72    2.42
   1   4 -17   78.29    2.29
   1   4 -17   76.70    2.37
   1   4 -17   78.19    2.27
  -1  -4  16  123.34    2.82
  -1  -4  16  123.00    2.82
  -1  -4  16  126.30    2.82
  -1  -4  16  135.84    2.57
  -1   4  16  125.22    2.86
  -1   4  16  125.40    2.60
  -1   4  16  121.86    2.82
   1  -4 -16  124.81    2.79
   1  -4 -16  124.45    2.88
   1  -4 -16  120.39    2.80
   1  -4 -16  126.80    2.90
   1   4 -16  123.53    2.77
   1   4 -16  129.50    2.89
   1   4 -16  119.12    2.65
  -1  -4  15   28.48    1.55
  -1  -4  15   29.85    1.57
  -1  -4  15   27.90    1.49
  -1  -4  15   32.32    1.37
  -1   4  15   29.09    1.50
  -1   4  15   29.38    1.38
  -1   4  15   29.70    1.52
   1  -4 -15   28.91    1.48
   1  -4 -15   29.50    1.51
   1  -4 -15   28.82    1.48
   1  -4 -15   28.07    1.48
   1   4 -15   27.61    1.46
   1   4 -15   29.81    1.51
   1   4 -15   28.62    1.21
   1   4 -15   26.26    1.36
  -1  -4  14  104.81    2.49
  -1  -4  14  106.98    2.52
  -1  -4  14  107.39    2.50
  -1  -4  14  111.47    2.20
  -1   4  14  106.24    2.50
  -1   4  14  109.07    2.25
  -1   4  14  107.70    2.52
   1  -4 -14  104.38    2.50
   1  -4 -14  115.17    2.02
   1  -4 -14  106.00    2.50
   1  -4 -14  102.46    2.49
   1   4 -14  105.10    2.46
   1   4 -14  103.48    2.47
   1   4 -14  111.14    2.11
   1   4 -14  104.64    2.35
  -1  -4  13   67.54    2.00
  -1  -4  13   69.92    2.04
  -1  -4  13   68.75    2.00
  -1  -4  13   70.92    1.73
  -1  -4  13   74.94    1.55
  -1   4  13   67.69    1.76
  -1   4  13   67.06    1.98
  -1   4  13   69.47    1.76
  -1   4  13   68.41    2.01
   1  -4 -13   67.33    1.99
   1  -4 -13   71.66    1.56
   1  -4 -13   66.92    1.98
   1  -4 -13   67.18    1.99
   1   4 -13   68.61    1.99
   1   4 -13   67.59    1.99
   1   4 -13   71.55    1.68
   1   4 -13   66.62    1.86
  -1  -4  12  264.65    3.66
  -1  -4  12  261.23    3.64
  -1  -4  12  256.78    3.56
  -1  -4  12  273.97    3.13
  -1  -4  12  277.13    2.74
  -1   4  12  256.74    3.11
  -1   4  12  261.00    3.60
  -1   4  12  261.68    3.10
  -1   4  12  253.71    3.56
   1  -4 -12  257.76    3.61
   1  -4 -12  277.22    2.85
   1  -4 -12  256.77    3.60
   1  -4 -12  256.35    3.60
   1   4 -12  255.71    3.58
   1   4 -12  254.60    3.54
   1   4 -12  261.97    3.62
   1   4 -12  273.63    3.10
   1   4 -12  256.98    3.42
  -1  -4  11    6.80    0.83
  -1  -4  11    7.17    0.87
  -1  -4  11    7.42    0.92
  -1  -4  11    7.60    0.73
  -1  -4  11    7.55    0.64
  -1   4  11    7.83    0.76
  -1   4  11    6.41    0.79
  -1   4  11    7.38    0.74
  -1   4  11    7.15    0.87
   1  -4 -11    6.99    0.86
   1  -4 -11    5.58    0.73
   1  -4 -11    8.28    0.69
   1  -4 -11    6.81    0.84
   1  -4 -11    7.81    0.90
   1   4 -11    6.35    0.78
   1   4 -11    7.02    0.52
   1   4 -11    6.14    0.77
   1   4 -11    5.81    0.77
   1   4 -11    7.68    0.69
   1   4 -11    6.90    0.80
  -1  -4  10    0.87    0.52
  -1  -4  10    1.00    0.51
  -1  -4  10    0.74    0.50
  -1  -4  10    1.23    0.40
  -1  -4  10    0.78    0.35
  -1   4  10    1.01    0.25
  -1   4  10    0.55    0.37
  -1   4  10    0.72    0.26
  -1   4  10    0.70    0.48
  -1   4  10    0.78    0.37
  -1   4  10    0.82    0.50
   1  -4 -10    1.07    0.46
   1  -4 -10    0.92    0.46
   1  -4 -10    0.91    0.38
   1  -4 -10    0.61    0.46
   1  -4 -10    0.85    0.47
   1   4 -10    0.59    0.46
   1   4 -10    0.60    0.26
   1   4 -10    0.38    0.45
   1   4 -10    0.90    0.52
   1   4 -10    0.84    0.38
   1   4 -10    0.69    0.43
  -1  -4   9  239.22    3.21
  -1  -4   9  239.31    3.22
  -1  -4   9  231.24    3.15
  -1  -4   9  252.91    2.74
  -1  -4   9  265.12    2.53
  -1   4   9  245.98    1.89
  -1   4   9  238.90    2.57
  -1   4   9  246.57    1.98
  -1   4   9  241.68    3.19
  -1   4   9  255.15    2.66
  -1   4   9  234.98    2.52
  -1   4   9  240.41    3.20
  -1   4   9  235.78    3.20
   1  -4  -9  234.26    3.17
   1  -4  -9  228.97    3.12
   1  -4  -9  264.05    2.63
   1  -4  -9  229.10    3.14
   1  -4  -9  236.98    3.15
   1   4  -9  228.40    3.13
   1   4  -9  239.31    2.27
   1   4  -9  246.62    2.51
   1   4  -9  229.94    3.14
   1   4  -9  230.89    3.15
   1   4  -9  246.82    2.78
   1   4  -9  240.83    3.08
  -1  -4   8   30.69    1.26
  -1  -4   8   31.19    1.29
  -1  -4   8   30.83    1.28
  -1  -4   8   33.19    1.06
  -1  -4   8   36.77    1.02
  -1   4   8   32.00    0.78
  -1   4   8   30.06    0.95
  -1   4   8   32.75    0.81
  -1   4   8   32.41    1.25
  -1   4   8   31.53    0.95
  -1   4   8   30.85    0.95
  -1   4   8   31.20    1.24
  -1   4   8   30.51    1.24
   1  -4  -8   32.17    1.26
   1  -4  -8   31.83    1.23
   1  -4  -8   35.91    1.03
   1  -4  -8   28.99    1.21
   1  -4  -8   32.20    1.23
   1   4  -8   30.02    1.23
   1   4  -8   31.90    0.90
   1   4  -8   32.82    0.94
   1   4  -8   30.69    1.25
   1   4  -8   31.27    1.25
   1   4  -8   33.21    1.09
   1   4  -8   32.54    1.22
  -1  -4   7   44.92    1.44
  -1  -4   7   45.21    1.44
  -1  -4   7   45.50    1.44
  -1  -4   7   47.08    1.19
  -1  -4   7   46.39    1.07
  -1   4   7   44.18    0.92
  -1   4   7   41.99    1.02
  -1   4   7   43.78    0.94
  -1   4   7   42.10    1.35
  -1   4   7   43.14    1.01
  -1   4   7   42.93    1.02
  -1   4   7   44.06    1.40
  -1   4   7   42.87    1.37
   1  -4  -7   42.52    1.37
   1  -4  -7   46.92    0.75
   1  -4  -7   42.31    1.34
   1  -4  -7   45.45    1.09
   1  -4  -7   44.88    1.37
   1   4  -7   43.20    1.40
   1   4  -7   43.44    1.04
   1   4  -7   42.66    0.98
   1   4  -7   44.12    1.41
   1   4  -7   39.66    1.36
   1   4  -7   43.44    1.20
   1   4  -7   44.00    1.33
  -1  -4   6   36.12    1.25
  -1  -4   6   36.17    1.27
  -1  -4   6   38.42    1.32
  -1  -4   6   41.21    1.09
  -1  -4   6   39.65    0.98
  -1   4   6   36.87    0.88
  -1   4   6   35.32    0.88
  -1   4   6   35.89    0.89
  -1   4   6   36.97    0.77
  -1   4   6   37.79    1.26
  -1   4   6   35.93    0.87
  -1   4   6   35.94    1.25
  -1   4   6   35.48    1.23
   1  -4  -6   36.15    1.25
   1  -4  -6   38.59    0.77
   1  -4  -6   35.27    1.20
   1  -4  -6   39.47    1.00
   1  -4  -6   35.21    1.23
   1  -4  -6   36.34    1.23
   1   4  -6   35.87    1.25
   1   4  -6   35.52    0.97
   1   4  -6   36.77    0.85
   1   4  -6   36.29    1.28
   1   4  -6   36.38    1.29
   1   4  -6   35.91    1.10
   1   4  -6   36.43    1.22
  -1  -4   5   52.01    1.41
  -1  -4   5   50.11    1.38
  -1  -4   5   52.82    1.43
  -1  -4   5   56.10    1.22
  -1  -4   5   55.75    1.11
  -1   4   5   52.38    1.06
  -1   4   5   51.66    1.07
  -1   4   5   52.97    0.97
  -1   4   5   49.09    1.39
  -1   4   5   51.29    0.92
  -1   4   5   52.70    1.43
  -1   4   5   49.78    1.38
   1  -4  -5   49.95    1.40
   1  -4  -5   54.48    0.96
   1  -4  -5   52.05    1.40
   1  -4  -5   53.86    1.13
   1  -4  -5   50.00    1.40
   1  -4  -5   51.17    1.36
   1   4  -5   50.53    1.40
   1   4  -5   51.49    1.16
   1   4  -5   51.06    1.42
   1   4  -5   52.06    1.43
   1   4  -5   50.68    1.27
   1   4  -5   52.57    1.41
  -1  -4   4   17.76    0.89
  -1  -4   4   18.04    0.91
  -1  -4   4   18.28    0.92
  -1  -4   4   18.61    0.76
  -1  -4   4   18.35    0.70
  -1   4   4   17.48    0.70
  -1   4   4   17.86    0.72
  -1   4   4   17.96    0.66
  -1   4   4   16.32    0.87
  -1   4   4   17.35    0.53
  -1   4   4   17.05    0.89
  -1   4   4   18.00    0.88
  -1   4   4   18.06    0.86
   1  -4  -4   17.31    0.91
   1  -4  -4   18.02    0.89
   1  -4  -4   18.01    0.73
   1  -4  -4   17.82    0.88
   1   4  -4   18.58    0.90
   1   4  -4   17.72    0.76
   1   4  -4   18.07    0.55
   1   4  -4   17.48    0.91
   1   4  -4   18.64    0.77
   1   4  -4   17.63    0.92
   1   4  -4   17.75    0.83
   1   4  -4   18.42    0.91
  -1  -4   3    2.41    0.46
  -1  -4   3    2.05    0.43
  -1  -4   3    1.71    0.43
  -1  -4   3    2.46    0.40
  -1  -4   3    2.50    0.38
  -1   4   3    2.61    0.40
  -1   4   3    1.81    0.37
  -1   4   3    2.39    0.37
  -1   4   3    2.21    0.47
  -1   4   3    2.50    0.28
  -1   4   3    2.27    0.47
  -1   4   3    1.81    0.36
  -1   4   3    2.83    0.48
  -1   4   3    1.77    0.41
   1  -4  -3    2.52    0.47
   1  -4  -3    2.03    0.37
   1  -4  -3    1.95    0.45
   1   4  -3    2.18    0.46
   1   4  -3    1.86    0.39
   1   4  -3    2.18    0.25
   1   4  -3    1.66    0.44
   1   4  -3    2.62    0.41
   1   4  -3    2.70    0.39
   1   4  -3    2.54    0.50
   1   4  -3    2.38    0.43
   1   4  -3    1.98    0.43
  -1  -4   2    0.23    0.31
  -1  -4   2    0.29    0.32
  -1  -4   2    0.01    0.33
  -1   4   2    0.29    0.29
  -1   4   2    0.54    0.31
  -1   4   2    0.30    0.29
  -1   4   2    0.04    0.34
  -1   4   2    0.31    0.13
  -1   4   2    0.19    0.35
  -1   4   2    0.56    0.30
  -1   4   2   -0.18    0.31
  -1   4   2    0.34    0.32
   1  -4  -2    0.28    0.33
   1  -4  -2    0.13    0.27
   1   4  -2    0.05    0.32
   1   4  -2    0.76    0.33
   1   4  -2    0.15    0.16
   1   4  -2    0.19    0.35
   1   4  -2    0.27    0.29
   1   4  -2    0.36    0.15
   1   4  -2    0.30    0.28
   1   4  -2    0.51    0.38
   1   4  -2    0.34    0.32
   1   4  -2    0.01    0.34
  -1  -4   1   12.13    0.70
  -1  -4   1   13.51    0.72
  -1  -4   1   12.27    0.74
  -1   4   1   12.77    0.71
  -1   4   1   12.85    0.69
  -1   4   1   13.46    0.78
  -1   4   1   13.11    0.77
  -1   4   1   12.10    0.67
  -1   4   1   13.35    0.75
  -1   4   1   12.60    0.73
   1  -4  -1   12.07    0.73
   1   4  -1   12.48    0.74
   1   4  -1   12.94    0.72
   1   4  -1   12.15    0.76
   1   4  -1   13.31    0.67
   1   4  -1   12.77    0.34
   1   4  -1   12.70    0.65
   1   4  -1   12.78    0.79
   1   4  -1   12.26    0.74
   1   4  -1   12.78    0.80
  -1  -4   0   -0.24    0.28
  -1  -4   0    0.31    0.27
  -1  -4   0   -0.35    0.30
  -1  -4   0    0.14    0.33
  -1   4   0   -0.04    0.29
  -1   4   0    0.18    0.31
  -1   4   0    0.38    0.34
  -1   4   0    0.35    0.36
  -1   4   0    0.44    0.32
  -1   4   0    0.10    0.30
  -1   4   0    0.24    0.30
   1  -4   0    0.52    0.32
   1   4   0    0.28    0.32
   1   4   0    0.08    0.31
   1   4   0    0.14    0.16
   1   4   0   -0.02    0.34
   1   4   0    0.33    0.31
   1   4   0    0.18    0.14
   1   4   0   -0.18    0.28
   1   4   0   -0.10    0.32
   1   4   0    0.05    0.31
   1   4   0    0.38    0.36
  -1  -4  -1  121.90    1.67
  -1  -4  -1  121.24    1.65
  -1  -4  -1  121.81    1.76
  -1  -4  -1  121.84    1.91
  -1   4  -1  116.61    1.85
  -1   4  -1  119.09    1.83
  -1   4  -1  120.51    1.89
  -1   4  -1  120.07    1.87
  -1   4  -1  117.99    1.77
  -1   4  -1  118.52    1.74
  -1   4  -1  123.02    1.81
   1  -4   1  117.86    1.73
   1   4   1  120.32    1.67
   1   4   1  117.89    1.92
   1   4   1  122.45    1.07
   1   4   1  117.97    1.75
   1   4   1  122.10    1.72
   1   4   1  124.05    0.99
   1   4   1  122.89    1.77
   1   4   1  118.38    1.89
   1   4   1  115.94    1.94
   1   4   1  127.92    2.10
  -1  -4  -2   11.17    0.59
  -1  -4  -2   10.99    0.58
  -1  -4  -2   11.80    0.64
  -1  -4  -2   11.81    0.75
  -1   4  -2   10.72    0.73
  -1   4  -2   10.89    0.73
  -1   4  -2   10.95    0.75
  -1   4  -2   11.66    0.72
  -1   4  -2   11.35    0.73
  -1   4  -2   10.75    0.62
  -1   4  -2   12.26    0.69
   1  -4   2   11.05    0.64
   1  -4   2   10.44    0.71
   1   4   2   10.76    0.61
   1   4   2   11.21    0.78
   1   4   2   10.80    0.43
   1   4   2   10.99    0.67
   1   4   2   11.15    0.67
   1   4   2   11.78    0.43
   1   4   2   10.91    0.67
   1   4   2   11.24    0.74
   1   4   2   10.51    0.75
   1   4   2   11.07    0.78
  -1  -4  -3  229.12    2.05
  -1  -4  -3  230.59    2.05
  -1  -4  -3  230.66    2.24
  -1  -4  -3  235.80    2.61
  -1   4  -3  219.60    2.63
  -1   4  -3  222.67    1.31
  -1   4  -3  219.99    2.61
  -1   4  -3  232.77    2.63
  -1   4  -3  227.72    2.52
  -1   4  -3  222.50    2.54
  -1   4  -3  223.67    2.25
  -1   4  -3  236.02    2.46
   1  -4   3  224.97    2.21
   1  -4   3  233.23    2.63
   1  -4   3  228.65    2.51
   1   4   3  222.51    2.03
   1   4   3  219.33    1.67
   1   4   3  227.67    2.44
   1   4   3  237.46    1.73
   1   4   3  226.58    2.52
   1   4   3  225.17    2.55
   1   4   3  216.10    2.71
   1   4   3  225.43    2.82
  -1  -4  -4  112.77    1.38
  -1  -4  -4  113.54    1.37
  -1  -4  -4  114.74    1.54
  -1  -4  -4  111.88    1.84
  -1   4  -4  103.95    1.90
  -1   4  -4  107.61    1.07
  -1   4  -4  105.78    1.90
  -1   4  -4  113.85    1.91
  -1   4  -4  110.00    1.88
  -1   4  -4  111.36    1.58
  -1   4  -4  115.67    1.76
   1  -4   4  110.27    1.52
   1  -4   4  111.92    1.88
   1  -4   4  113.26    1.81
   1   4   4  109.43    1.37
   1   4   4  106.05    1.28
   1   4   4  110.18    1.79
   1   4   4  112.63    1.31
   1   4   4  108.27    1.84
   1   4   4  104.35    1.95
   1   4   4  108.76    2.02
  -1  -4  -5  118.39    1.31
  -1  -4  -5  117.40    1.30
  -1  -4  -5  117.81    1.50
  -1  -4  -5  114.98    1.88
  -1   4  -5  112.24    2.02
  -1   4  -5  112.75    1.23
  -1   4  -5  107.73    1.97
  -1   4  -5  118.22    1.98
  -1   4  -5  112.22    1.96
  -1   4  -5  115.53    1.58
  -1   4  -5  115.87    1.78
   1  -4   5  115.16    2.05
   1  -4   5  117.37    1.50
   1  -4   5  115.74    1.96
   1  -4   5  115.87    1.85
   1   4   5  113.31    1.29
   1   4   5  108.22    1.40
   1   4   5  114.54    1.89
   1   4   5  115.54    1.44
   1   4   5  110.66    1.91
   1   4   5  111.23    2.06
   1   4   5  109.95    2.06
  -1  -4  -6   16.39    0.52
  -1  -4  -6   16.62    0.52
  -1  -4  -6   16.34    0.62
  -1  -4  -6   15.86    0.83
  -1   4  -6   14.99    0.90
  -1   4  -6   16.06    0.59
  -1   4  -6   14.31    0.89
  -1   4  -6   15.01    0.91
  -1   4  -6   15.90    0.66
  -1   4  -6   16.76    0.78
   1  -4   6   14.94    0.93
   1  -4   6   15.96    0.63
   1  -4   6   16.88    0.89
   1  -4   6   16.22    0.83
   1   4   6   14.51    0.66
   1   4   6   16.68    0.89
   1   4   6   16.41    0.67
   1   4   6   15.53    0.88
   1   4   6   14.97    0.92
   1   4   6   15.55    0.95
  -1  -4  -7  165.65    1.22
  -1  -4  -7  164.03    1.22
  -1  -4  -7  165.78    1.61
  -1  -4  -7  163.71    2.30
  -1   4  -7  151.92    2.47
  -1   4  -7  157.06    1.73
  -1   4  -7  148.45    2.42
  -1   4  -7  152.03    2.39
  -1   4  -7  159.57    1.81
  -1   4  -7  163.92    2.18
   1  -4   7  153.11    2.47
   1  -4   7  160.44    1.58
   1  -4   7  168.76    2.45
   1  -4   7  167.46    2.30
   1   4   7  153.77    1.90
   1   4   7  156.86    2.34
   1   4   7  155.07    1.89
   1   4   7  157.88    2.43
   1   4   7  150.81    2.48
   1   4   7  151.20    2.51
  -1  -4  -8  115.02    2.22
  -1  -4  -8  128.37    1.34
  -1  -4  -8  121.35    2.30
  -1  -4  -8  129.46    2.12
  -1  -4  -8  122.28    2.32
  -1   4  -8  115.87    2.22
  -1   4  -8  120.24    1.64
  -1   4  -8  116.48    2.22
  -1   4  -8  117.84    2.19
  -1   4  -8  121.53    1.58
  -1   4  -8  126.52    1.98
   1  -4   8  114.85    2.22
   1  -4   8  124.01    1.31
   1  -4   8  126.31    2.22
   1  -4   8  129.23    2.09
   1   4   8  117.32    1.78
   1   4   8  119.88    2.13
   1   4   8  119.24    1.78
   1   4   8  120.91    2.20
   1   4   8  113.69    2.22
  -1  -4  -9    9.20    0.85
  -1  -4  -9    8.44    0.85
  -1  -4  -9   10.07    0.81
  -1  -4  -9    8.56    0.85
  -1  -4  -9    8.82    0.89
  -1   4  -9    9.62    0.87
  -1   4  -9    8.63    0.61
  -1   4  -9    7.60    0.85
  -1   4  -9    9.49    0.87
  -1   4  -9    9.21    0.55
  -1   4  -9    8.86    0.71
   1  -4   9    8.86    0.89
   1  -4   9    9.04    0.43
   1  -4   9    9.72    0.86
   1  -4   9    9.83    0.82
   1   4   9    8.51    0.70
   1   4   9    8.89    0.81
   1   4   9    8.36    0.84
   1   4   9    9.14    0.85
   1   4   9    8.46    0.86
  -1  -4 -10    4.46    0.69
  -1  -4 -10    4.55    0.67
  -1  -4 -10    6.59    0.73
  -1  -4 -10    4.57    0.71
  -1  -4 -10    4.30    0.69
  -1   4 -10    4.03    0.67
  -1   4 -10    5.23    0.72
  -1   4 -10    4.58    0.70
  -1   4 -10    3.66    0.64
  -1   4 -10    4.47    0.47
  -1   4 -10    5.49    0.65
   1  -4  10    3.54    0.65
   1  -4  10    5.83    0.74
   1  -4  10    4.73    0.65
   1   4  10    4.41    0.55
   1   4  10    4.90    0.69
   1   4  10    4.22    0.67
   1   4  10    5.37    0.76
  -1  -4 -11  186.13    2.97
  -1  -4 -11  194.32    3.11
  -1  -4 -11  205.38    2.86
  -1  -4 -11  192.12    3.06
  -1  -4 -11  194.00    3.12
  -1   4 -11  192.23    3.04
  -1   4 -11  186.05    2.99
  -1   4 -11  184.72    2.97
  -1   4 -11  200.41    2.06
  -1   4 -11  202.75    2.72
   1  -4  11  191.79    3.05
   1  -4  11  198.87    2.94
   1  -4  11  206.16    2.81
   1   4  11  186.29    2.58
   1   4  11  188.63    2.94
   1   4  11  195.64    3.04
   1   4  11  183.15    2.99
  -1  -4 -12   46.69    1.63
  -1  -4 -12   48.70    1.69
  -1  -4 -12   52.91    1.59
  -1  -4 -12   50.43    1.69
  -1  -4 -12   47.25    1.68
  -1   4 -12   51.97    1.72
  -1   4 -12   46.89    1.66
  -1   4 -12   48.08    1.66
  -1   4 -12   51.04    1.48
   1  -4  12   49.48    1.72
   1  -4  12   48.77    1.70
   1  -4  12   52.36    1.68
   1  -4  12   54.08    1.57
   1   4  12   47.71    1.47
   1   4  12   49.85    1.66
   1   4  12   48.51    1.67
   1   4  12   47.14    1.67
  -1  -4 -13  102.86    2.35
  -1  -4 -13  104.56    2.45
  -1  -4 -13  112.23    2.25
  -1  -4 -13  104.59    2.41
  -1  -4 -13  104.21    2.46
  -1   4 -13  105.56    2.43
  -1   4 -13  104.73    2.39
  -1   4 -13  102.23    2.41
  -1   4 -13  107.47    2.16
   1  -4  13  105.59    2.43
   1  -4  13  103.36    2.43
   1  -4  13  111.11    2.37
   1  -4  13  112.15    2.21
   1   4  13  103.22    2.15
   1   4  13  103.23    2.36
   1   4  13  101.03    2.38
   1   4  13  101.29    2.39
  -1  -4 -14   21.83    1.26
  -1  -4 -14   23.60    1.35
  -1  -4 -14   24.29    1.24
  -1  -4 -14   23.08    1.31
  -1  -4 -14   24.23    1.38
  -1   4 -14   23.45    1.32
  -1   4 -14   22.29    1.32
  -1   4 -14   21.07    1.34
  -1   4 -14   22.67    1.15
   1  -4  14   23.12    1.41
   1  -4  14   21.50    1.33
   1  -4  14   25.43    1.37
   1  -4  14   23.49    1.21
   1   4  14   23.00    1.23
   1   4  14   23.66    1.34
   1   4  14   22.40    1.34
   1   4  14   22.26    1.32
  -1  -4 -15   20.22    1.26
  -1  -4 -15   22.46    1.37
  -1  -4 -15   23.26    1.25
  -1  -4 -15   24.14    1.37
  -1  -4 -15   21.31    1.36
  -1   4 -15   21.07    1.31
  -1   4 -15   23.00    1.38
  -1   4 -15   22.79    1.37
  -1   4 -15   23.79    1.22
   1  -4  15   19.49    1.34
   1  -4  15   22.75    1.44
   1  -4  15   23.60    1.38
   1  -4  15   24.63    1.26
   1   4  15   21.82    1.28
   1   4  15   23.07    1.37
   1   4  15   21.59    1.36
  -1  -4 -16   78.70    2.22
  -1  -4 -16   78.40    2.34
  -1  -4 -16   86.02    2.15
  -1  -4 -16   80.38    2.31
  -1  -4 -16   77.66    2.34
  -1   4 -16   80.92    2.32
  -1   4 -16   78.13    2.27
  -1   4 -16   76.21    2.31
  -1   4 -16   78.37    2.08
   1  -4  16   79.52    2.31
   1  -4  16   80.70    2.33
   1  -4  16   82.52    2.28
   1  -4  16   86.91    2.12
   1   4  16   80.76    2.19
   1   4  16   77.90    2.29
   1   4  16   78.11    2.32
  -1  -4 -17   27.81    1.46
  -1  -4 -17   31.84    1.66
  -1  -4 -17   34.65    1.50
  -1  -4 -17   30.54    1.58
  -1  -4 -17   30.43    1.66
  -1   4 -17   30.33    1.57
  -1   4 -17   31.37    1.61
  -1   4 -17   27.78    1.58
  -1   4 -17   30.56    1.47
   1  -4  17   31.37    1.67
   1  -4  17   31.56    1.69
   1  -4  17   31.18    1.57
   1  -4  17   33.66    1.51
   1   4  17   32.99    1.60
   1   4  17   31.31    1.63
   1   4  17   32.72    1.69
  -1  -4 -18   21.49    1.41
  -1  -4 -18   20.02    1.45
  -1  -4 -18   22.37    1.33
  -1  -4 -18   19.44    1.38
  -1  -4 -18   18.62    1.43
  -1   4 -18   19.85    1.41
  -1   4 -18   20.67    1.42
  -1   4 -18   20.26    1.46
  -1   4 -18   21.61    1.35
   1  -4  18   19.60    1.45
   1  -4  18   21.22    1.47
   1  -4  18   21.57    1.43
   1  -4  18   23.39    1.37
   1   4  18   21.41    1.43
   1   4  18   19.26    1.44
   1   4  18   20.14    1.48
  -1  -4 -19    3.09    0.78
  -1  -4 -19    3.17    0.86
  -1  -4 -19    3.01    0.71
  -1  -4 -19    3.53    0.86
  -1  -4 -19    3.29    0.87
  -1   4 -19    2.84    0.79
  -1   4 -19    2.35    0.75
  -1   4 -19    2.07    0.78
  -1   4 -19    3.55    0.75
   1  -4  19    3.68    0.90
   1  -4  19    3.06    0.85
   1  -4  19    3.00    0.82
   1  -4  19    3.33    0.77
   1   4  19    3.40    0.79
   1   4  19    3.25    0.88
   1   4  19    1.71    0.80
  -1  -4 -20   42.62    1.91
  -1  -4 -20   43.71    2.05
  -1  -4 -20   47.83    1.85
  -1  -4 -20   44.15    1.98
  -1  -4 -20   42.60    2.09
  -1   4 -20   43.91    1.95
  -1   4 -20   41.63    1.99
  -1   4 -20   45.93    1.93
   1  -4  20   45.67    2.07
   1  -4  20   41.57    2.01
   1  -4  20   43.95    2.00
   1   4  20   42.50    1.96
   1   4  20   41.71    2.01
   1   4  20   43.45    2.05
  -1  -4 -21   14.53    1.37
  -1  -4 -21   13.84    1.43
  -1  -4 -21   16.21    1.42
  -1  -4 -21   16.12    1.58
  -1   4 -21   14.39    1.38
  -1   4 -21   15.08    1.51
  -1   4 -21   16.53    1.45
   1  -4  21   15.19    1.52
   1  -4  21   14.94    1.51
   1  -4  21   16.13    1.53
   1   4  21   16.53    1.52
   1   4  21   15.24    1.48
   1   4  21   15.58    1.50
   1   4  21   17.19    1.54
  -1  -4 -22   13.74    1.40
  -1  -4 -22   12.56    1.44
  -1  -4 -22   13.53    1.38
  -1  -4 -22   12.14    1.42
  -1   4 -22   15.01    1.42
  -1   4 -22   13.38    1.45
   1  -4  22   12.80    1.51
   1  -4  22   13.87    1.54
   1  -4  22   13.74    1.50
   1   4  22   12.79    1.50
   1   4  22   13.25    1.54
   1   4  22   13.48    1.53
   1   4  22   14.44    1.58
  -1  -4 -23    0.15    0.65
  -1  -4 -23    0.50    0.79
  -1  -4 -23   -0.11    0.69
  -1  -4 -23   -0.06    0.76
  -1   4 -23   -0.30    0.63
  -1   4 -23    0.35    0.74
   1  -4  23    0.05    0.77
   1  -4  23   -0.03    0.76
   1  -4  23    0.26    0.75
   1  -4  23    0.07    0.77
   1   4  23   -0.05    0.73
   1   4  23    0.08    0.77
   1   4  23    0.29    0.76
   1   4  23   -0.26    0.75
  -1  -4 -24   14.28    1.42
  -1  -4 -24   14.43    1.62
  -1  -4 -24   13.93    1.57
  -1  -4 -24   13.80    1.61
  -1   4 -24   15.23    1.52
  -1   4 -24   13.30    1.56
   1  -4  24   14.65    1.66
   1  -4  24   13.94    1.61
   1  -4  24   14.87    1.59
   1  -4  24   15.59    1.65
   1   4  24   14.30    1.65
   1   4  24   14.96    1.64
   1   4  24   15.42    1.69
   1   4  24   13.80    1.60
  -1  -5  22   64.90    2.64
  -1  -5  22   63.53    2.67
  -1  -5  22   58.21    2.49
  -1   5  22   62.33    2.65
  -1   5  22   60.16    2.40
  -1   5  22   59.82    2.56
   1  -5 -22   60.27    2.46
   1  -5 -22   58.50    2.61
   1  -5 -22   60.60    2.56
   1  -5 -22   61.09    2.61
   1   5 -22   57.10    2.42
   1   5 -22   55.17    2.46
   1   5 -22   61.36    2.53
  -1  -5  21    4.25    1.09
  -1  -5  21    4.80    1.10
  -1  -5  21    5.26    1.11
  -1   5  21    4.58    1.06
  -1   5  21    5.03    0.96
  -1   5  21    4.18    1.05
   1  -5 -21    5.04    1.01
   1  -5 -21    3.62    1.02
   1  -5 -21    2.90    0.91
   1  -5 -21    4.35    1.04
   1   5 -21    4.33    0.99
   1   5 -21    4.87    1.09
   1   5 -21    5.55    1.07
  -1  -5  20   34.24    2.05
  -1  -5  20   34.63    2.00
  -1  -5  20   32.55    1.93
  -1   5  20   32.97    1.93
  -1   5  20   31.21    1.76
  -1   5  20   30.60    1.90
   1  -5 -20   33.31    1.86
   1  -5 -20   32.22    1.92
   1  -5 -20   35.01    1.95
   1  -5 -20   32.63    1.95
   1   5 -20   31.26    1.86
   1   5 -20   32.09    1.90
   1   5 -20   32.53    1.85
  -1  -5  19   33.21    1.91
  -1  -5  19   32.20    1.95
  -1  -5  19   29.79    1.83
  -1   5  19   33.04    1.87
  -1   5  19   33.24    1.74
  -1   5  19   32.69    1.88
   1  -5 -19   28.59    1.76
   1  -5 -19   30.73    1.84
   1  -5 -19   29.35    1.78
   1  -5 -19   30.69    1.92
   1   5 -19   31.50    1.78
   1   5 -19   29.19    1.84
   1   5 -19   31.02    1.76
  -1  -5  18    1.17    0.79
  -1  -5  18    1.36    0.81
  -1  -5  18    1.42    0.76
  -1   5  18    1.02    0.73
  -1   5  18    1.51    0.65
  -1   5  18    2.00    0.81
   1  -5 -18    1.09    0.71
   1  -5 -18    1.27    0.77
   1  -5 -18    1.26    0.73
   1  -5 -18    0.94    0.77
   1   5 -18    0.52    0.68
   1   5 -18    1.48    0.75
   1   5 -18    1.08    0.66
  -1  -5  17   84.58    2.66
  -1  -5  17   89.90    2.74
  -1  -5  17   86.01    2.62
  -1   5  17   85.67    2.62
  -1   5  17   87.27    2.33
  -1   5  17   82.92    2.63
   1  -5 -17   82.06    2.53
   1  -5 -17   83.34    2.61
   1  -5 -17   81.04    2.57
   1  -5 -17   90.45    2.70
   1   5 -17   85.77    2.59
   1   5 -17   83.42    2.62
   1   5 -17   88.07    2.55
  -1  -5  16    7.15    1.11
  -1  -5  16    7.33    1.12
  -1  -5  16    7.69    1.08
  -1  -5  16    7.25    0.91
  -1   5  16    7.66    1.08
  -1   5  16    6.81    0.88
  -1   5  16    6.93    1.03
   1  -5 -16    6.77    1.00
   1  -5 -16    7.06    1.04
   1  -5 -16    5.87    0.96
   1  -5 -16    6.22    0.98
   1   5 -16    6.76    1.02
   1   5 -16    5.15    0.94
   1   5 -16    7.40    0.98
  -1  -5  15    5.18    0.94
  -1  -5  15    4.25    0.89
  -1  -5  15    5.64    0.96
  -1  -5  15    5.17    0.78
  -1   5  15    5.11    0.90
  -1   5  15    4.98    0.74
  -1   5  15    3.89    0.87
   1  -5 -15    5.10    0.90
   1  -5 -15    4.31    0.83
   1  -5 -15    4.53    0.88
   1  -5 -15    5.06    0.88
   1   5 -15    4.81    0.89
   1   5 -15    4.38    0.86
   1   5 -15    4.89    0.86
  -1  -5  14   61.31    2.16
  -1  -5  14   57.80    2.11
  -1  -5  14   58.56    2.08
  -1  -5  14   60.29    1.76
  -1   5  14   57.35    2.03
  -1   5  14   57.69    1.72
  -1   5  14   56.49    2.04
   1  -5 -14   55.80    2.00
   1  -5 -14   57.60    2.05
   1  -5 -14   58.17    2.06
   1  -5 -14   56.43    2.02
   1   5 -14   56.10    2.03
   1   5 -14   56.54    2.04
   1   5 -14   60.73    1.99
  -1  -5  13    2.78    0.76
  -1  -5  13    2.91    0.78
  -1  -5  13    1.79    0.69
  -1  -5  13    3.06    0.62
  -1   5  13    1.96    0.70
  -1   5  13    2.31    0.55
  -1   5  13    1.50    0.66
   1  -5 -13    2.23    0.67
   1  -5 -13    2.01    0.70
   1  -5 -13    1.50    0.65
   1  -5 -13    2.79    0.74
   1   5 -13    2.77    0.72
   1   5 -13    2.30    0.72
   1   5 -13    3.09    0.57
   1   5 -13    3.31    0.71
  -1  -5  12    0.86    0.63
  -1  -5  12    1.41    0.65
  -1  -5  12    1.07    0.61
  -1  -5  12    1.01    0.49
  -1   5  12    1.41    0.60
  -1   5  12    1.39    0.47
  -1   5  12    1.62    0.64
   1  -5 -12    1.52    0.60
   1  -5 -12    1.19    0.58
   1  -5 -12    1.35    0.64
   1  -5 -12    0.78    0.58
   1   5 -12    0.96    0.59
   1   5 -12    1.71    0.64
   1   5 -12    1.46    0.65
   1   5 -12    1.78    0.51
   1   5 -12    1.53    0.57
  -1  -5  11   10.32    1.13
  -1  -5  11   10.46    1.08
  -1  -5  11   10.01    1.06
  -1  -5  11   10.84    0.87
  -1   5  11   10.54    1.03
  -1   5  11    9.80    0.81
  -1   5  11   10.14    1.05
   1  -5 -11    9.91    1.01
   1  -5 -11   11.25    1.04
   1  -5 -11    9.88    1.01
   1  -5 -11   10.04    1.01
   1   5 -11   10.15    1.08
   1   5 -11    9.33    1.02
   1   5 -11   10.17    1.10
   1   5 -11   10.70    0.83
   1   5 -11   10.42    0.99
  -1  -5  10   40.00    1.65
  -1  -5  10   40.27    1.62
  -1  -5  10   38.16    1.58
  -1  -5  10   42.22    1.35
  -1   5  10   39.14    1.56
  -1   5  10   38.99    1.20
  -1   5  10   37.57    1.56
   1  -5 -10   40.79    1.60
   1  -5 -10   38.87    1.58
   1  -5 -10   44.35    1.32
   1  -5 -10   38.17    1.56
   1  -5 -10   38.62    1.55
   1   5 -10   37.21    1.57
   1   5 -10   40.76    1.17
   1   5 -10   38.28    1.57
   1   5 -10   37.82    1.57
   1   5 -10   40.27    1.32
   1   5 -10   41.40    1.54
  -1  -5   9    0.35    0.52
  -1  -5   9    0.90    0.54
  -1  -5   9    0.82    0.54
  -1  -5   9    0.91    0.43
  -1  -5   9    0.40    0.39
  -1   5   9    0.75    0.51
  -1   5   9    0.61    0.34
  -1   5   9    0.65    0.54
  -1   5   9    0.62    0.53
   1  -5  -9    0.18    0.48
   1  -5  -9    0.73    0.51
   1  -5  -9    0.71    0.40
   1  -5  -9    0.60    0.51
   1  -5  -9    0.25    0.47
   1   5  -9    0.66    0.51
   1   5  -9    0.57    0.33
   1   5  -9    0.83    0.53
   1   5  -9    0.42    0.54
   1   5  -9    0.72    0.41
   1   5  -9    0.48    0.45
  -1  -5   8   20.05    1.19
  -1  -5   8   20.61    1.21
  -1  -5   8   20.38    1.22
  -1  -5   8   23.61    1.04
  -1  -5   8   23.50    0.97
  -1   5   8   21.58    0.87
  -1   5   8   19.72    1.14
  -1   5   8   21.81    0.93
  -1   5   8   20.13    0.82
  -1   5   8   20.89    1.18
  -1   5   8   21.29    1.20
   1  -5  -8   19.18    1.15
   1  -5  -8   19.70    1.17
   1  -5  -8   22.82    0.96
   1  -5  -8   19.49    1.15
   1  -5  -8   19.45    1.13
   1   5  -8   20.45    1.18
   1   5  -8   20.68    0.87
   1   5  -8   22.22    0.81
   1   5  -8   18.90    1.19
   1   5  -8   21.25    1.23
   1   5  -8   20.44    0.99
   1   5  -8   21.17    1.15
  -1  -5   7   16.82    1.12
  -1  -5   7   17.58    1.12
  -1  -5   7   18.05    1.14
  -1  -5   7   17.79    0.93
  -1  -5   7   19.77    0.88
  -1   5   7   17.82    0.75
  -1   5   7   16.97    1.06
  -1   5   7   17.82    0.72
  -1   5   7   16.88    0.71
  -1   5   7   17.17    1.08
  -1   5   7   15.58    1.04
   1  -5  -7   17.34    1.09
   1  -5  -7   18.10    1.07
   1  -5  -7   19.32    0.89
   1  -5  -7   16.54    1.06
   1  -5  -7   18.83    1.10
   1   5  -7   15.52    1.05
   1   5  -7   18.41    0.85
   1   5  -7   16.89    0.69
   1   5  -7   16.21    1.10
   1   5  -7   17.70    1.12
   1   5  -7   17.57    0.94
   1   5  -7   17.14    1.02
  -1  -5   6    0.69    0.47
  -1  -5   6    0.11    0.45
  -1  -5   6    1.06    0.51
  -1  -5   6    0.82    0.41
  -1  -5   6    0.72    0.37
  -1   5   6    0.34    0.32
  -1   5   6    0.43    0.32
  -1   5   6    0.83    0.47
  -1   5   6    0.32    0.25
  -1   5   6    0.58    0.27
  -1   5   6    0.24    0.46
  -1   5   6    0.36    0.46
   1  -5  -6    0.89    0.47
   1  -5  -6    0.80    0.32
   1  -5  -6    0.74    0.48
   1  -5  -6    0.19    0.34
   1  -5  -6    0.68    0.47
   1  -5  -6    0.53    0.44
   1   5  -6    0.85    0.49
   1   5  -6    0.76    0.35
   1   5  -6    0.62    0.25
   1   5  -6    0.37    0.27
   1   5  -6    0.55    0.49
   1   5  -6    0.45    0.49
   1   5  -6    0.55    0.38
   1   5  -6    0.70    0.44
  -1  -5   5   32.33    1.27
  -1  -5   5   29.88    1.25
  -1  -5   5   31.79    1.29
  -1  -5   5   35.34    1.14
  -1  -5   5   33.41    1.04
  -1   5   5   32.30    1.00
  -1   5   5   32.15    0.95
  -1   5   5   32.66    1.31
  -1   5   5   32.79    0.75
  -1   5   5   31.45    0.73
  -1   5   5   32.45    1.32
  -1   5   5   31.85    1.27
   1  -5  -5   31.13    1.30
   1  -5  -5   33.55    0.95
   1  -5  -5   32.79    1.29
   1  -5  -5   33.45    1.08
   1  -5  -5   31.60    1.28
   1  -5  -5   32.85    1.26
   1   5  -5   31.79    1.28
   1   5  -5   31.21    1.08
   1   5  -5   32.39    0.75
   1   5  -5   31.65    0.75
   1   5  -5   32.10    1.31
   1   5  -5   34.36    1.12
   1   5  -5   32.54    1.33
   1   5  -5   31.92    1.18
   1   5  -5   34.19    1.31
  -1  -5   4    1.29    0.48
  -1  -5   4    0.81    0.44
  -1  -5   4    1.63    0.50
  -1  -5   4    1.31    0.41
  -1  -5   4    1.01    0.38
  -1   5   4    1.08    0.38
  -1   5   4    0.99    0.36
  -1   5   4    0.65    0.45
  -1   5   4    1.05    0.22
  -1   5   4    0.97    0.21
  -1   5   4    0.82    0.45
  -1   5   4    1.33    0.41
  -1   5   4    1.12    0.48
  -1   5   4    0.65    0.44
   1  -5  -4    0.77    0.44
   1  -5  -4    1.36    0.36
   1  -5  -4    1.29    0.40
   1  -5  -4    1.42    0.49
   1   5  -4    0.95    0.47
   1   5  -4    0.97    0.38
   1   5  -4    1.02    0.24
   1   5  -4    1.11    0.48
   1   5  -4    1.08    0.41
   1   5  -4    0.77    0.47
   1   5  -4    0.73    0.40
   1   5  -4    1.22    0.49
  -1  -5   3    4.32    0.61
  -1  -5   3    4.59    0.62
  -1  -5   3    4.45    0.63
  -1  -5   3    4.74    0.56
  -1  -5   3    5.09    0.59
  -1   5   3    4.20    0.53
  -1   5   3    4.41    0.53
  -1   5   3    4.93    0.66
  -1   5   3    4.83    0.28
  -1   5   3    4.43    0.64
  -1   5   3    5.24    0.58
  -1   5   3    4.33    0.61
  -1   5   3    4.29    0.62
   1  -5  -3    3.85    0.61
   1  -5  -3    4.85    0.53
   1  -5  -3    5.21    0.58
   1  -5  -3    4.06    0.61
   1   5  -3    3.86    0.60
   1   5  -3    4.54    0.57
   1   5  -3    4.49    0.65
   1   5  -3    5.27    0.64
   1   5  -3    5.13    0.61
   1   5  -3    5.48    0.71
   1   5  -3    5.05    0.64
   1   5  -3    4.49    0.64
  -1  -5   2    0.10    0.38
  -1  -5   2   -0.04    0.34
  -1  -5   2    0.26    0.40
  -1   5   2    0.34    0.37
  -1   5   2   -0.12    0.33
  -1   5   2   -0.35    0.40
  -1   5   2    0.00    0.40
  -1   5   2    0.06    0.36
  -1   5   2    0.30    0.39
  -1   5   2    0.18    0.39
   1  -5  -2    0.26    0.40
   1  -5  -2    0.22    0.34
   1   5  -2   -0.17    0.41
   1   5  -2    0.82    0.39
   1   5  -2    0.16    0.42
   1   5  -2    0.50    0.37
   1   5  -2    0.14    0.35
   1   5  -2    0.36    0.43
   1   5  -2    0.43    0.39
   1   5  -2    0.41    0.43
  -1  -5   1  117.09    2.00
  -1  -5   1  115.42    1.98
  -1  -5   1  116.77    2.07
  -1  -5   1  114.64    2.14
  -1   5   1  114.32    1.95
  -1   5   1  113.83    1.90
  -1   5   1  114.51    2.10
  -1   5   1  115.70    2.12
  -1   5   1  116.72    1.94
  -1   5   1  110.92    2.02
  -1   5   1  116.40    2.06
   1  -5  -1  112.57    2.04
   1  -5  -1  118.95    1.94
   1   5  -1  114.37    1.99
   1   5  -1  111.44    2.04
   1   5  -1  111.95    2.05
   1   5  -1  116.71    1.88
   1   5  -1  115.09    1.87
   1   5  -1  114.92    2.14
   1   5  -1  113.93    2.12
   1   5  -1  115.35    2.24
  -1  -5   0    2.95    0.50
  -1  -5   0    3.22    0.49
  -1  -5   0    3.06    0.52
  -1  -5   0    3.29    0.56
  -1   5   0    3.35    0.54
  -1   5   0    2.98    0.52
  -1   5   0    2.87    0.56
  -1   5   0    2.62    0.56
  -1   5   0    3.13    0.53
  -1   5   0    3.15    0.54
  -1   5   0    3.61    0.58
   1  -5   0    2.45    0.48
   1   5   0    2.91    0.50
   1   5   0    2.54    0.52
   1   5   0    2.49    0.49
   1   5   0    3.15    0.52
   1   5   0    2.20    0.52
   1   5   0    3.31    0.58
   1   5   0    4.20    0.66
  -1  -5  -1  444.62    3.57
  -1  -5  -1  440.07    3.53
  -1  -5  -1  450.12    3.76
  -1  -5  -1  445.20    4.01
  -1   5  -1  432.53    3.89
  -1   5  -1  429.83    3.82
  -1   5  -1  438.83    3.98
  -1   5  -1  439.42    3.93
  -1   5  -1  432.36    3.77
  -1   5  -1  426.18    3.70
  -1   5  -1  444.80    3.86
   1  -5   1  436.47    3.90
   1  -5   1  428.69    3.71
   1   5   1  427.61    3.52
   1   5   1  437.86    3.72
   1   5   1  440.26    3.65
   1   5   1  448.67    3.75
   1   5   1  431.31    3.96
   1   5   1  428.08    4.11
   1   5   1  438.29    4.28
  -1  -5  -2   11.03    0.69
  -1  -5  -2   11.40    0.70
  -1  -5  -2   10.45    0.74
  -1  -5  -2   11.12    0.85
  -1   5  -2   10.65    0.85
  -1   5  -2   10.48    0.84
  -1   5  -2   10.62    0.86
  -1   5  -2    9.63    0.83
  -1   5  -2   10.26    0.81
  -1   5  -2   11.03    0.75
  -1   5  -2   11.40    0.79
   1  -5   2   10.45    0.83
   1  -5   2   10.18    0.74
   1  -5   2   10.75    0.83
   1   5   2    9.79    0.71
   1   5   2   10.44    0.44
   1   5   2   10.40    0.78
   1   5   2   10.92    0.79
   1   5   2   10.96    0.38
   1   5   2   11.05    0.81
   1   5   2   10.26    0.86
   1   5   2   10.24    0.85
   1   5   2   10.78    0.91
  -1  -5  -3   15.52    0.75
  -1  -5  -3   15.39    0.73
  -1  -5  -3   13.88    0.77
  -1  -5  -3   17.05    0.95
  -1   5  -3   13.80    0.93
  -1   5  -3   14.32    0.93
  -1   5  -3   15.67    0.96
  -1   5  -3   14.85    0.88
  -1   5  -3   14.43    0.93
  -1   5  -3   14.69    0.80
  -1   5  -3   15.38    0.87
   1  -5   3   14.76    0.95
   1  -5   3   14.34    0.80
   1  -5   3   14.46    0.89
   1  -5   3   15.12    0.90
   1   5   3   15.14    0.77
   1   5   3   14.48    0.53
   1   5   3   15.59    0.88
   1   5   3   16.70    0.53
   1   5   3   15.64    0.92
   1   5   3   15.51    0.96
   1   5   3   15.07    0.97
   1   5   3   16.15    1.01
  -1  -5  -4    0.16    0.28
  -1  -5  -4    0.30    0.28
  -1  -5  -4    0.12    0.30
  -1  -5  -4   -0.03    0.37
  -1   5  -4    0.29    0.40
  -1   5  -4    0.22    0.41
  -1   5  -4    0.25    0.41
  -1   5  -4   -0.19    0.39
  -1   5  -4    0.11    0.32
  -1   5  -4    0.02    0.34
   1  -5   4    0.05    0.40
   1  -5   4    0.02    0.32
   1  -5   4    0.17    0.42
   1  -5   4   -0.39    0.33
   1   5   4    0.15    0.32
   1   5   4    0.13    0.24
   1   5   4    0.36    0.38
   1   5   4    0.05    0.22
   1   5   4    0.23    0.40
   1   5   4    0.43    0.46
   1   5   4    0.09    0.44
  -1  -5  -5   29.03    0.85
  -1  -5  -5   27.85    0.83
  -1  -5  -5   29.07    0.93
  -1  -5  -5   28.52    1.14
  -1   5  -5   26.60    1.23
  -1   5  -5   26.89    0.64
  -1   5  -5   27.20    1.23
  -1   5  -5   27.70    1.19
  -1   5  -5   27.39    1.21
  -1   5  -5   27.65    0.98
  -1   5  -5   27.47    1.07
   1  -5   5   28.72    1.26
   1  -5   5   27.43    0.95
   1  -5   5   27.83    1.17
   1  -5   5   26.36    1.09
   1   5   5   28.03    0.86
   1   5   5   26.36    0.78
   1   5   5   27.86    1.15
   1   5   5   28.37    0.78
   1   5   5   28.33    1.17
   1   5   5   26.32    1.23
   1   5   5   26.82    1.28
  -1  -5  -6   21.38    0.71
  -1  -5  -6   21.34    0.71
  -1  -5  -6   23.63    0.83
  -1  -5  -6   21.68    1.05
  -1   5  -6   19.95    1.11
  -1   5  -6   20.61    0.64
  -1   5  -6   20.61    1.12
  -1   5  -6   19.65    1.11
  -1   5  -6   21.59    0.87
  -1   5  -6   21.62    1.00
   1  -5   6   19.98    1.11
   1  -5   6   21.51    0.82
   1  -5   6   21.58    1.10
   1  -5   6   20.94    1.02
   1   5   6   20.47    0.77
   1   5   6   21.24    1.07
   1   5   6   21.08    0.75
   1   5   6   19.61    1.05
   1   5   6   19.13    1.12
   1   5   6   20.67    1.15
  -1  -5  -7    6.78    0.84
  -1  -5  -7    7.18    0.54
  -1  -5  -7    6.77    0.75
  -1   5  -7    6.47    0.81
  -1   5  -7    6.61    0.50
  -1   5  -7    6.97    0.83
  -1   5  -7    5.83    0.75
  -1   5  -7    6.64    0.60
  -1   5  -7    5.99    0.69
   1  -5   7    5.58    0.76
   1  -5   7    6.75    0.58
   1  -5   7    7.78    0.85
   1  -5   7    7.15    0.78
   1   5   7    5.59    0.58
   1   5   7    6.41    0.80
   1   5   7    6.62    0.56
   1   5   7    6.53    0.80
   1   5   7    5.84    0.78
   1   5   7    6.49    0.82
  -1  -5  -8   36.24    1.48
  -1  -5  -8   34.95    1.47
  -1  -5  -8   39.74    1.37
  -1  -5  -8   34.45    1.45
  -1  -5  -8   36.83    1.51
  -1   5  -8   33.68    1.45
  -1   5  -8   35.62    0.95
  -1   5  -8   35.09    1.44
  -1   5  -8   37.47    1.46
  -1   5  -8   35.52    1.04
  -1   5  -8   38.37    1.29
   1  -5   8   36.27    1.52
   1  -5   8   39.59    1.27
   1  -5   8   37.24    1.43
   1  -5   8   40.08    1.36
   1   5   8   35.99    1.08
   1   5   8   37.12    1.41
   1   5   8   36.35    1.42
   1   5   8   32.68    1.44
  -1  -5  -9   45.10    1.64
  -1  -5  -9   47.57    1.71
  -1  -5  -9   53.25    1.60
  -1  -5  -9   46.69    1.68
  -1  -5  -9   49.75    1.74
  -1   5  -9   46.84    1.70
  -1   5  -9   47.60    1.70
  -1   5  -9   46.17    1.62
  -1   5  -9   50.09    1.21
  -1   5  -9   49.89    1.47
   1  -5   9   48.45    1.71
   1  -5   9   51.62    1.66
   1  -5   9   52.54    1.57
   1   5   9   48.66    1.31
   1   5   9   49.74    1.61
   1   5   9   48.90    1.65
   1   5   9   43.90    1.65
  -1  -5 -10    1.99    0.63
  -1  -5 -10    2.35    0.66
  -1  -5 -10    2.15    0.57
  -1  -5 -10    1.23    0.58
  -1  -5 -10    2.12    0.65
  -1   5 -10    1.27    0.57
  -1   5 -10    1.68    0.60
  -1   5 -10    1.69    0.61
  -1   5 -10    2.21    0.51
   1  -5  10    1.43    0.64
   1  -5  10    2.63    0.65
   1  -5  10    1.91    0.58
   1   5  10    1.84    0.47
   1   5  10    1.17    0.55
   1   5  10    2.32    0.65
   1   5  10    2.18    0.66
  -1  -5 -11   12.77    1.14
  -1  -5 -11   12.88    1.11
  -1  -5 -11   15.53    1.07
  -1  -5 -11   13.14    1.11
  -1  -5 -11   13.41    1.12
  -1   5 -11   13.22    1.12
  -1   5 -11   12.97    1.11
  -1   5 -11   13.38    1.16
  -1   5 -11   15.53    1.00
   1  -5  11   14.90    1.19
   1  -5  11   13.44    1.09
   1  -5  11   15.32    1.06
   1   5  11   13.11    0.91
   1   5  11   11.95    1.05
   1   5  11   12.06    1.06
   1   5  11   12.57    1.11
  -1  -5 -12   19.86    1.29
  -1  -5 -12   19.93    1.33
  -1  -5 -12   22.18    1.25
  -1  -5 -12   20.90    1.31
  -1  -5 -12   19.92    1.32
  -1   5 -12   19.08    1.28
  -1   5 -12   19.96    1.30
  -1   5 -12   19.15    1.32
  -1   5 -12   21.43    1.13
   1  -5  12   21.46    1.41
   1  -5  12   20.95    1.39
   1  -5  12   20.86    1.28
   1  -5  12   21.10    1.21
   1   5  12   20.52    1.10
   1   5  12   21.21    1.28
   1   5  12   19.76    1.28
   1   5  12   19.32    1.31
  -1  -5 -13   16.24    1.27
  -1  -5 -13   16.07    1.24
  -1  -5 -13   17.11    1.19
  -1  -5 -13   14.94    1.21
  -1  -5 -13   16.76    1.27
  -1   5 -13   17.30    1.27
  -1   5 -13   17.47    1.28
  -1   5 -13   17.53    1.28
  -1   5 -13   19.42    1.15
   1  -5  13   16.06    1.35
   1  -5  13   17.81    1.38
   1  -5  13   18.39    1.26
   1  -5  13   19.13    1.17
   1   5  13   17.21    1.10
   1   5  13   17.63    1.25
   1   5  13   16.05    1.25
   1   5  13   18.30    1.32
  -1  -5 -14   23.22    1.42
  -1  -5 -14   23.06    1.48
  -1  -5 -14   26.65    1.39
  -1  -5 -14   22.81    1.43
  -1  -5 -14   24.12    1.49
  -1   5 -14   22.81    1.46
  -1   5 -14   24.78    1.51
  -1   5 -14   24.63    1.52
  -1   5 -14   24.83    1.30
   1  -5  14   23.16    1.54
   1  -5  14   24.52    1.56
   1  -5  14   24.48    1.43
   1  -5  14   25.43    1.30
   1   5  14   24.83    1.31
   1   5  14   23.43    1.41
   1   5  14   23.89    1.46
   1   5  14   25.03    1.51
  -1  -5 -15   73.10    2.32
  -1  -5 -15   74.17    2.38
  -1  -5 -15   80.29    2.15
  -1  -5 -15   73.60    2.33
  -1  -5 -15   73.33    2.38
  -1   5 -15   72.89    2.35
  -1   5 -15   72.70    2.31
  -1   5 -15   69.95    2.32
  -1   5 -15   78.36    2.12
   1  -5  15   73.80    2.40
   1  -5  15   73.90    2.40
   1  -5  15   81.51    2.31
   1  -5  15   79.53    2.09
   1   5  15   75.37    2.08
   1   5  15   73.40    2.28
   1   5  15   74.23    2.34
   1   5  15   69.28    2.29
  -1  -5 -16    4.35    0.89
  -1  -5 -16    2.87    0.79
  -1  -5 -16    3.84    0.79
  -1  -5 -16    2.95    0.77
  -1  -5 -16    4.19    0.87
  -1   5 -16    2.03    0.77
  -1   5 -16    3.49    0.83
  -1   5 -16    3.72    0.85
  -1   5 -16    3.96    0.76
   1  -5  16    4.45    0.94
   1  -5  16    3.03    0.87
   1  -5  16    3.99    0.88
   1  -5  16    4.15    1.28
   1   5  16    3.01    0.71
   1   5  16    2.40    0.78
   1   5  16    3.25    0.85
  -1  -5 -17    0.14    0.58
  -1  -5 -17    0.34    0.62
  -1  -5 -17    0.49    0.95
  -1  -5 -17    0.33    0.61
  -1  -5 -17    0.56    0.68
  -1   5 -17   -0.28    0.62
  -1   5 -17    0.44    0.64
  -1   5 -17   -0.04    0.64
  -1   5 -17    0.14    0.57
   1  -5  17    0.83    0.75
   1  -5  17    0.57    0.72
   1  -5  17    0.92    0.69
   1   5  17    0.52    0.60
   1   5  17    0.74    0.67
   1   5  17    0.82    0.69
  -1  -5 -18   67.76    2.36
  -1  -5 -18   69.33    2.52
  -1  -5 -18   67.93    2.41
  -1  -5 -18   65.30    2.46
  -1   5 -18   68.56    2.44
  -1   5 -18   65.21    2.35
  -1   5 -18   68.76    2.45
   1  -5  18   69.86    2.52
   1  -5  18   72.85    2.53
   1  -5  18   76.55    2.43
   1   5  18   70.87    2.28
   1   5  18   64.85    2.37
   1   5  18   66.42    2.41
  -1  -5 -19    0.04    0.62
  -1  -5 -19    0.71    0.73
  -1  -5 -19   -0.18    0.63
  -1  -5 -19    0.42    0.70
  -1   5 -19    0.44    0.69
  -1   5 -19    0.52    0.69
  -1   5 -19    1.00    0.77
   1  -5  19    0.17    0.81
   1  -5  19   -0.15    0.75
   1  -5  19    0.83    0.75
   1   5  19    0.41    0.67
   1   5  19    0.24    0.72
   1   5  19    0.65    0.67
   1   5  19   -0.49    0.64
  -1  -5 -20   11.46    1.39
  -1  -5 -20   11.36    1.42
  -1  -5 -20   13.98    1.43
  -1  -5 -20   12.79    1.46
  -1   5 -20   12.50    1.41
  -1   5 -20   13.98    1.48
   1  -5  20   14.76    1.62
   1  -5  20   12.36    1.44
   1  -5  20   13.43    1.45
   1   5  20   11.95    1.42
   1   5  20   14.33    1.49
   1   5  20   13.19    1.40
   1   5  20   12.08    1.50
  -1  -5 -21    2.25    0.87
  -1  -5 -21    2.58    0.95
  -1  -5 -21    3.17    0.93
  -1  -5 -21    3.79    1.05
  -1   5 -21    3.60    0.94
  -1   5 -21    3.26    0.98
   1  -5  21    2.60    0.99
   1  -5  21    2.41    0.97
   1  -5  21    3.22    0.97
   1  -5  21    2.98    0.92
   1   5  21    2.72    0.88
   1   5  21    2.73    0.97
   1   5  21    1.77    0.80
   1   5  21    3.11    0.97
  -1  -5 -22   25.60    1.77
  -1  -5 -22   26.02    1.90
  -1  -5 -22   24.89    1.84
  -1  -5 -22   23.72    1.88
  -1   5 -22   24.85    1.80
  -1   5 -22   23.10    1.87
   1  -5  22   25.57    1.90
   1  -5  22   26.30    1.99
   1  -5  22   24.51    1.86
   1  -5  22   24.71    1.83
   1   5  22   25.24    1.83
   1   5  22   25.40    1.88
   1   5  22   23.80    1.78
   1   5  22   22.85    1.83
  -1  -6  20   15.73    1.78
  -1  -6  20   14.14    1.68
  -1  -6  20   14.21    1.61
  -1   6  20   14.69    1.62
  -1   6  20   12.77    1.36
  -1   6  20   15.80    1.66
   1  -6 -20   14.46    1.54
   1  -6 -20   14.63    1.67
   1  -6 -20   13.22    1.53
   1  -6 -20   13.56    1.60
   1   6 -20   13.75    1.56
   1   6 -20   14.34    1.66
   1   6 -20   17.89    1.64
  -1  -6  19   13.89    1.71
  -1  -6  19   14.37    1.71
  -1  -6  19   14.08    1.61
  -1   6  19   12.40    1.49
  -1   6  19   12.92    1.31
  -1   6  19   12.63    1.52
   1  -6 -19   13.79    1.56
   1  -6 -19   12.44    1.49
   1  -6 -19   13.66    1.49
   1  -6 -19   10.95    1.41
   1   6 -19   12.78    1.50
   1   6 -19   12.76    1.51
   1   6 -19   14.49    1.49
  -1  -6  18    2.16    0.93
  -1  -6  18    0.48    0.84
  -1  -6  18    1.36    0.86
  -1   6  18    0.57    0.77
  -1   6  18    0.92    0.61
  -1   6  18    1.17    0.85
   1  -6 -18    1.04    0.80
   1  -6 -18    1.45    0.84
   1  -6 -18    1.16    0.80
   1  -6 -18    0.54    0.80
   1   6 -18    1.35    0.80
   1   6 -18    1.29    0.84
   1   6 -18    1.35    0.79
  -1  -6  17   63.21    2.50
  -1  -6  17   62.23    2.52
  -1  -6  17   60.54    2.46
  -1   6  17   60.00    2.39
  -1   6  17   61.64    2.02
  -1   6  17   64.27    2.49
   1  -6 -17   63.22    2.44
   1  -6 -17   64.04    2.51
   1  -6 -17   60.02    2.40
   1  -6 -17   61.19    2.42
   1   6 -17   60.00    2.41
   1   6 -17   61.73    2.47
   1   6 -17   63.02    2.35
  -1  -6  16   79.77    2.69
  -1  -6  16   80.47    2.74
  -1  -6  16   80.94    2.71
  -1   6  16   83.35    2.68
  -1   6  16   83.99    2.21
  -1   6  16   79.74    2.66
   1  -6 -16   80.56    2.65
   1  -6 -16   81.80    2.69
   1  -6 -16   80.86    2.68
   1  -6 -16   78.86    2.64
   1   6 -16   77.42    2.63
   1   6 -16   79.30    2.70
   1   6 -16   85.86    2.62
  -1  -6  15   18.49    1.61
  -1  -6  15   21.05    1.68
  -1  -6  15   19.64    1.61
  -1   6  15   20.22    1.57
  -1   6  15   19.30    1.21
  -1   6  15   19.72    1.53
   1  -6 -15   19.24    1.55
   1  -6 -15   19.79    1.53
   1  -6 -15   20.42    1.54
   1  -6 -15   19.76    1.53
   1   6 -15   20.69    1.58
   1   6 -15   19.97    1.55
   1   6 -15   20.89    1.48
  -1  -6  14   55.49    2.24
  -1  -6  14   55.95    2.22
  -1  -6  14   54.97    2.20
  -1   6  14   54.06    2.12
  -1   6  14   57.29    1.73
  -1   6  14   56.44    2.21
   1  -6 -14   54.06    2.15
   1  -6 -14   57.53    2.21
   1  -6 -14   56.91    2.21
   1  -6 -14   55.26    2.16
   1   6 -14   54.17    2.15
   1   6 -14   55.66    2.23
   1   6 -14   60.38    2.15
  -1  -6  13   47.07    2.03
  -1  -6  13   49.46    2.07
  -1  -6  13   48.88    2.09
  -1   6  13   47.70    1.97
  -1   6  13   48.12    1.53
  -1   6  13   47.68    2.01
   1  -6 -13   46.60    1.98
   1  -6 -13   48.12    1.99
   1  -6 -13   46.45    1.99
   1  -6 -13   46.42    1.99
   1   6 -13   46.96    2.02
   1   6 -13   45.90    2.00
   1   6 -13   50.13    1.96
  -1  -6  12  138.64    3.15
  -1  -6  12  137.91    3.16
  -1  -6  12  137.44    3.15
  -1   6  12  137.29    3.05
  -1   6  12  135.48    2.29
  -1   6  12  138.23    3.11
   1  -6 -12  133.41    3.07
   1  -6 -12  137.87    3.09
   1  -6 -12  132.37    3.09
   1  -6 -12  137.99    3.08
   1   6 -12  136.60    3.12
   1   6 -12  137.06    3.15
   1   6 -12  146.49    3.07
  -1  -6  11    4.33    0.89
  -1  -6  11    4.08    0.86
  -1  -6  11    4.15    0.88
  -1   6  11    4.32    0.86
  -1   6  11    3.64    0.55
  -1   6  11    3.66    0.83
   1  -6 -11    3.38    0.77
   1  -6 -11    5.36    0.89
   1  -6 -11    4.87    0.92
   1  -6 -11    4.15    0.82
   1   6 -11    4.26    0.86
   1   6 -11    3.87    0.85
   1   6 -11    4.10    0.86
   1   6 -11    4.04    0.69
   1   6 -11    5.06    0.85
  -1  -6  10    0.50    0.64
  -1  -6  10    0.57    0.63
  -1  -6  10    0.80    0.63
  -1   6  10    0.56    0.59
  -1   6  10    0.13    0.36
  -1   6  10    0.44    0.64
  -1   6  10    0.38    0.58
   1  -6 -10    0.69    0.59
   1  -6 -10    0.99    0.60
   1  -6 -10    1.28    0.62
   1  -6 -10    0.85    0.61
   1   6 -10    0.46    0.60
   1   6 -10    0.40    0.37
   1   6 -10    0.22    0.59
   1   6 -10    0.16    0.64
   1   6 -10    0.82    0.48
   1   6 -10   -0.09    0.52
  -1  -6   9  127.89    2.82
  -1  -6   9  124.99    2.79
  -1  -6   9  124.58    2.83
  -1  -6   9  137.55    2.50
  -1   6   9  124.98    2.74
  -1   6   9  124.04    1.85
  -1   6   9  123.31    2.76
  -1   6   9  119.12    2.75
   1  -6  -9  127.58    2.84
   1  -6  -9  125.88    2.78
   1  -6  -9  124.03    2.79
   1  -6  -9  129.39    2.79
   1   6  -9  123.27    2.77
   1   6  -9  122.08    1.81
   1   6  -9  121.62    2.79
   1   6  -9  126.26    2.85
   1   6  -9  125.87    2.39
   1   6  -9  131.44    2.77
  -1  -6   8   18.55    1.32
  -1  -6   8   17.92    1.29
  -1  -6   8   16.76    1.30
  -1  -6   8   19.31    1.10
  -1   6   8   17.87    1.26
  -1   6   8   17.96    0.77
  -1   6   8   17.28    1.24
  -1   6   8   17.85    1.29
   1  -6  -8   17.08    1.24
   1  -6  -8   17.94    1.21
   1  -6  -8   18.03    1.25
   1  -6  -8   15.05    1.15
   1   6  -8   16.18    1.22
   1   6  -8   17.45    0.94
   1   6  -8   16.99    0.76
   1   6  -8   18.25    1.31
   1   6  -8   17.48    1.28
   1   6  -8   17.64    1.04
   1   6  -8   18.07    1.19
  -1  -6   7   29.87    1.49
  -1  -6   7   29.13    1.43
  -1  -6   7   28.70    1.45
  -1  -6   7   32.23    1.29
  -1   6   7   26.96    1.42
  -1   6   7   29.81    0.86
  -1   6   7   28.06    0.83
  -1   6   7   29.15    1.48
  -1   6   7   28.31    1.43
   1  -6  -7   28.89    1.45
   1  -6  -7   29.46    1.42
   1  -6  -7   31.64    1.20
   1  -6  -7   28.37    1.42
   1  -6  -7   30.52    1.43
   1   6  -7   28.85    1.47
   1   6  -7   30.58    0.87
   1   6  -7   28.63    0.85
   1   6  -7   26.56    1.42
   1   6  -7   29.39    1.49
   1   6  -7   31.13    1.29
   1   6  -7   29.18    1.42
  -1  -6   6   11.15    1.06
  -1  -6   6    9.49    1.01
  -1  -6   6   10.31    1.06
  -1  -6   6    9.67    0.86
  -1  -6   6   10.15    0.91
  -1   6   6    9.88    1.04
  -1   6   6    9.38    0.52
  -1   6   6    9.29    0.52
  -1   6   6    9.55    0.99
  -1   6   6    9.75    0.98
   1  -6  -6   10.20    1.01
   1  -6  -6    9.78    0.97
   1  -6  -6    9.98    0.82
   1  -6  -6    9.38    0.98
   1  -6  -6    8.65    0.97
   1   6  -6    9.45    1.04
   1   6  -6   10.13    0.54
   1   6  -6    9.37    0.54
   1   6  -6    8.58    0.98
   1   6  -6    9.94    1.06
   1   6  -6   10.53    0.90
   1   6  -6   10.13    1.02
  -1  -6   5   19.64    1.20
  -1  -6   5   19.45    1.19
  -1  -6   5   18.75    1.20
  -1  -6   5   21.70    1.07
  -1  -6   5   21.41    1.00
  -1   6   5   19.17    0.95
  -1   6   5   20.59    1.44
  -1   6   5   18.74    1.17
  -1   6   5   20.62    0.58
  -1   6   5   19.66    0.55
  -1   6   5   19.34    1.19
  -1   6   5   18.01    1.15
   1  -6  -5   20.96    0.95
   1  -6  -5   19.32    1.20
   1  -6  -5   20.69    1.22
   1  -6  -5   21.64    1.05
   1  -6  -5   19.69    1.19
   1  -6  -5   19.44    1.16
   1   6  -5   18.64    1.21
   1   6  -5   20.10    0.61
   1   6  -5   19.42    0.61
   1   6  -5   18.92    1.24
   1   6  -5   21.63    1.09
   1   6  -5   20.61    1.26
   1   6  -5   19.53    1.10
   1   6  -5   19.97    1.22
  -1  -6   4    2.83    0.63
  -1  -6   4    2.95    0.63
  -1  -6   4    3.60    0.68
  -1  -6   4    2.87    0.56
  -1  -6   4    3.25    0.57
  -1   6   4    2.66    0.52
  -1   6   4    3.10    0.55
  -1   6   4    2.23    0.62
  -1   6   4    2.95    0.68
  -1   6   4    2.37    0.62
  -1   6   4    2.71    0.62
   1  -6  -4    3.51    0.55
   1  -6  -4    3.13    0.67
   1  -6  -4    2.69    0.50
   1  -6  -4    2.69    0.54
   1  -6  -4    3.06    0.68
   1   6  -4    2.79    0.64
   1   6  -4    2.66    0.66
   1   6  -4    2.63    0.56
   1   6  -4    3.16    0.71
   1   6  -4    3.70    0.64
   1   6  -4    2.70    0.63
  -1  -6   3    2.29    0.58
  -1  -6   3    1.38    0.52
  -1  -6   3    2.52    0.61
  -1  -6   3    2.46    0.53
  -1  -6   3    2.25    0.50
  -1   6   3    2.24    0.51
  -1   6   3    2.59    0.53
  -1   6   3    1.90    0.60
  -1   6   3    2.15    0.61
  -1   6   3    2.33    0.55
  -1   6   3    2.00    0.59
  -1   6   3    2.02    0.58
   1  -6  -3    1.94    0.49
   1  -6  -3    2.04    0.59
   1  -6  -3    2.30    0.49
   1  -6  -3    2.59    0.54
   1  -6  -3    2.26    0.61
   1   6  -3    1.73    0.58
   1   6  -3    1.63    0.59
   1   6  -3    2.30    0.56
   1   6  -3    2.52    0.53
   1   6  -3    2.16    0.63
   1   6  -3    2.34    0.59
   1   6  -3    1.36    0.55
  -1  -6   2    0.58    0.45
  -1  -6   2    0.35    0.42
  -1  -6   2    0.12    0.45
  -1  -6   2    0.43    0.42
  -1  -6   2    0.67    0.50
  -1   6   2    0.37    0.42
  -1   6   2    0.17    0.43
  -1   6   2    1.02    0.52
  -1   6   2    0.61    0.51
  -1   6   2    0.68    0.46
  -1   6   2    0.26    0.48
  -1   6   2    0.33    0.47
   1  -6  -2    0.29    0.39
   1  -6  -2    0.46    0.47
   1  -6  -2    0.65    0.41
   1  -6  -2    0.44    0.41
   1  -6  -2    0.21    0.47
   1   6  -2    0.21    0.47
   1   6  -2    0.21    0.49
   1   6  -2    0.23    0.42
   1   6  -2    0.24    0.43
   1   6  -2    1.12    0.56
   1   6  -2    0.24    0.46
   1   6  -2    0.26    0.49
  -1  -6   1   15.91    0.99
  -1  -6   1   15.09    0.97
  -1  -6   1   16.69    1.04
  -1  -6   1   16.21    1.09
  -1   6   1   16.92    1.00
  -1   6   1   15.75    0.98
  -1   6   1   17.22    1.08
  -1   6   1   16.36    1.10
  -1   6   1   16.01    1.02
  -1   6   1   15.28    1.04
  -1   6   1   15.95    1.04
   1  -6  -1   14.29    0.95
   1  -6  -1   14.19    1.04
   1  -6  -1   16.17    0.96
   1  -6  -1   17.42    0.99
   1   6  -1   14.76    1.04
   1   6  -1   15.18    1.06
   1   6  -1   16.28    0.96
   1   6  -1   16.72    0.98
   1   6  -1   15.53    1.08
   1   6  -1   15.58    1.07
   1   6  -1   16.95    1.16
  -1  -6   0   -0.12    0.40
  -1  -6   0    0.10    0.39
  -1  -6   0   -0.36    0.43
  -1  -6   0   -0.03    0.45
  -1   6   0    0.01    0.43
  -1   6   0    0.37    0.48
  -1   6   0    0.48    0.50
  -1   6   0    0.16    0.50
  -1   6   0    0.71    0.46
  -1   6   0    0.67    0.47
  -1   6   0    0.66    0.48
   1  -6   0    0.24    0.43
   1  -6   0   -0.23    0.41
   1  -6   0   -0.30    0.40
   1  -6   0    0.24    0.41
   1   6   0    0.24    0.47
   1   6   0   -0.43    0.46
   1   6   0    0.25    0.44
   1   6   0    0.19    0.44
   1   6   0    0.54    0.51
   1   6   0    0.21    0.48
   1   6   0    0.30    0.50
  -1  -6  -1   40.92    1.31
  -1  -6  -1   40.28    1.29
  -1  -6  -1   39.32    1.37
  -1  -6  -1   41.57    1.51
  -1   6  -1   40.84    1.46
  -1   6  -1   40.43    1.45
  -1   6  -1   39.91    1.49
  -1   6  -1   39.84    1.45
  -1   6  -1   40.28    1.44
  -1   6  -1   40.78    1.40
  -1   6  -1   40.59    1.44
   1  -6   1   39.21    1.41
   1  -6   1   40.41    1.39
   1  -6   1   40.71    1.46
   1   6   1   40.88    1.35
   1   6   1   38.33    1.38
   1   6   1   44.22    1.41
   1   6   1   40.13    1.39
   1   6   1   40.00    1.49
   1   6   1   39.99    1.54
   1   6   1   41.97    1.60
  -1  -6  -2    4.71    0.61
  -1  -6  -2    4.53    0.59
  -1  -6  -2    4.50    0.62
  -1  -6  -2    3.76    0.68
  -1   6  -2    3.70    0.66
  -1   6  -2    3.94    0.68
  -1   6  -2    4.49    0.74
  -1   6  -2    4.52    0.72
  -1   6  -2    4.11    0.68
  -1   6  -2    5.20    0.68
  -1   6  -2    5.35    0.70
   1  -6   2    4.29    0.68
   1  -6   2    5.23    0.66
   1  -6   2    3.71    0.65
   1   6   2    4.42    0.62
   1   6   2    4.38    0.65
   1   6   2    4.75    0.67
   1   6   2    4.35    0.68
   1   6   2    3.73    0.72
   1   6   2    5.20    0.78
   1   6   2    3.71    0.73
  -1  -6  -3  172.08    2.35
  -1  -6  -3  170.33    2.33
  -1  -6  -3  174.98    2.51
  -1  -6  -3  166.96    2.76
  -1   6  -3  158.87    2.77
  -1   6  -3  163.60    2.80
  -1   6  -3  169.04    2.79
  -1   6  -3  164.21    2.75
  -1   6  -3  163.21    2.53
  -1   6  -3  169.59    2.69
   1  -6   3  160.30    2.78
   1  -6   3  164.54    2.50
   1  -6   3  170.02    2.80
   1  -6   3  171.22    2.73
   1   6   3  167.23    2.34
   1   6   3  161.57    1.47
   1   6   3  167.28    2.65
   1   6   3  164.46    2.70
   1   6   3  166.52    2.77
   1   6   3  158.08    2.88
   1   6   3  168.16    3.02
  -1  -6  -4   53.51    1.32
  -1  -6  -4   51.37    1.30
  -1  -6  -4   52.23    1.41
  -1  -6  -4   51.23    1.61
  -1   6  -4   48.61    1.65
  -1   6  -4   49.85    1.69
  -1   6  -4   52.26    1.68
  -1   6  -4   50.35    1.67
  -1   6  -4   51.82    1.47
  -1   6  -4   50.44    1.57
   1  -6   4   49.32    1.66
   1  -6   4   50.63    1.42
   1  -6   4   51.72    1.66
   1  -6   4   49.28    1.56
   1   6   4   48.81    1.31
   1   6   4   47.98    0.94
   1   6   4   52.02    1.60
   1   6   4   53.48    0.84
   1   6   4   51.03    1.64
   1   6   4   49.17    1.73
   1   6   4   49.83    1.76
  -1  -6  -5   65.65    1.98
  -1  -6  -5   68.87    1.54
  -1  -6  -5   66.16    1.80
  -1   6  -5   63.86    1.91
  -1   6  -5   64.26    1.92
  -1   6  -5   67.02    1.88
  -1   6  -5   64.09    1.87
  -1   6  -5   67.09    1.63
  -1   6  -5   68.57    1.78
   1  -6   5   63.80    1.90
   1  -6   5   65.26    1.56
   1  -6   5   66.41    1.86
   1  -6   5   67.04    1.78
   1   6   5   63.75    1.15
   1   6   5   67.72    1.83
   1   6   5   70.06    1.12
   1   6   5   64.09    1.82
   1   6   5   60.72    1.93
   1   6   5   64.79    2.00
  -1  -6  -6    7.11    0.94
  -1  -6  -6    8.21    0.89
  -1   6  -6    7.68    0.96
  -1   6  -6    7.21    0.45
  -1   6  -6    6.92    0.88
  -1   6  -6    6.28    0.85
  -1   6  -6    7.22    0.73
  -1   6  -6    7.31    0.83
   1  -6   6    6.72    0.89
   1  -6   6    6.59    0.71
   1  -6   6    6.35    0.80
   1  -6   6    8.27    0.88
   1   6   6    6.37    0.58
   1   6   6    7.38    0.91
   1   6   6    7.23    0.55
   1   6   6    6.74    0.84
   1   6   6    6.35    0.87
   1   6   6    6.41    0.89
  -1  -6  -7   91.06    2.37
  -1  -6  -7  100.15    2.20
  -1   6  -7   94.80    2.38
  -1   6  -7   94.68    1.33
  -1   6  -7   93.06    2.36
  -1   6  -7   93.52    2.31
  -1   6  -7   95.28    1.86
  -1   6  -7   97.14    2.12
   1  -6   7   94.33    2.38
   1  -6   7  103.61    2.34
   1  -6   7  101.30    2.18
   1   6   7   90.29    1.55
   1   6   7   94.82    2.22
   1   6   7   94.58    2.28
   1   6   7   88.43    2.35
   1   6   7   93.85    2.46
  -1  -6  -8   65.02    2.09
  -1  -6  -8   68.19    2.14
  -1  -6  -8   72.41    1.95
  -1  -6  -8   66.89    2.13
  -1  -6  -8   67.33    2.13
  -1   6  -8   64.21    2.05
  -1   6  -8   63.78    2.03
  -1   6  -8   62.74    1.98
  -1   6  -8   72.91    1.88
   1  -6   8   70.04    2.15
   1  -6   8   70.72    2.01
   1  -6   8   72.26    1.90
   1   6   8   63.49    1.41
   1   6   8   68.74    1.98
   1   6   8   66.96    2.00
   1   6   8   65.21    2.10
  -1  -6  -9    6.39    0.90
  -1  -6  -9    9.26    1.10
  -1  -6  -9    9.48    0.96
  -1  -6  -9    8.43    1.08
  -1  -6  -9    7.66    0.97
  -1   6  -9    5.75    0.89
  -1   6  -9    8.22    1.02
  -1   6  -9    8.51    1.05
  -1   6  -9    9.03    0.89
   1  -6   9    7.57    1.01
   1  -6   9    9.67    1.06
   1  -6   9    9.47    0.98
   1   6   9    7.82    0.74
   1   6   9    8.23    0.96
   1   6   9    7.89    0.98
   1   6   9    8.35    1.05
  -1  -6 -10    0.31    0.59
  -1  -6 -10    0.68    0.63
  -1  -6 -10    0.86    0.56
  -1  -6 -10    0.30    0.61
  -1  -6 -10    0.88    0.63
  -1   6 -10    0.58    0.60
  -1   6 -10    0.78    0.64
  -1   6 -10    1.01    0.63
  -1   6 -10    0.65    0.50
   1  -6  10    0.99    0.68
   1  -6  10    1.21    0.67
   1  -6  10    0.74    0.60
   1  -6  10    0.75    0.55
   1   6  10    0.87    0.43
   1   6  10    0.99    0.61
   1   6  10    1.42    0.66
   1   6  10    0.87    0.70
  -1  -6 -11  108.51    2.75
  -1  -6 -11  115.01    2.87
  -1  -6 -11  123.83    2.60
  -1  -6 -11  107.69    2.76
  -1  -6 -11  117.13    2.88
  -1   6 -11  112.01    2.79
  -1   6 -11  109.96    2.76
  -1   6 -11  107.41    2.70
  -1   6 -11  117.48    2.45
   1  -6  11  112.87    2.83
   1  -6  11  110.29    2.81
   1  -6  11  119.70    2.66
   1  -6  11  126.72    2.59
   1   6  11  111.21    2.12
   1   6  11  115.74    2.67
   1   6  11  112.21    2.74
   1   6  11  104.72    2.75
  -1  -6 -12   44.15    1.90
  -1  -6 -12   48.61    2.01
  -1  -6 -12   50.89    1.82
  -1  -6 -12   46.40    1.95
  -1  -6 -12   43.89    1.94
  -1   6 -12   44.66    1.95
  -1   6 -12   43.98    1.92
  -1   6 -12   45.40    1.91
  -1   6 -12   48.13    1.68
   1  -6  12   45.68    2.02
   1  -6  12   45.16    1.96
   1  -6  12   51.55    1.90
   1  -6  12   55.50    2.16
   1   6  12   45.98    1.53
   1   6  12   45.07    1.82
   1   6  12   46.04    1.90
   1   6  12   44.24    1.94
  -1  -6 -13   63.16    2.27
  -1  -6 -13   63.13    2.31
  -1  -6 -13   69.24    2.09
  -1  -6 -13   61.20    2.23
  -1  -6 -13   59.76    2.23
  -1   6 -13   61.26    2.23
  -1   6 -13   59.91    2.23
  -1   6 -13   63.03    2.23
  -1   6 -13   69.25    3.16
   1  -6  13   65.86    2.33
   1  -6  13   59.79    2.27
   1  -6  13   68.76    2.17
   1   6  13   60.78    1.79
   1   6  13   63.34    2.15
   1   6  13   64.19    2.26
   1   6  13   62.08    2.29
  -1  -6 -14   14.75    1.40
  -1  -6 -14   15.99    1.41
  -1  -6 -14   15.71    1.38
  -1  -6 -14   15.78    1.45
  -1   6 -14   15.23    1.39
  -1   6 -14   15.27    1.42
  -1   6 -14   14.86    1.43
   1  -6  14   15.99    1.51
   1  -6  14   16.20    1.51
   1  -6  14   18.25    1.38
   1   6  14   15.32    1.14
   1   6  14   15.56    1.33
   1   6  14   15.75    1.13
   1   6  14   14.56    1.37
   1   6  14   14.94    1.40
  -1  -6 -15   13.22    1.34
  -1  -6 -15   16.21    1.49
  -1  -6 -15   13.18    1.36
  -1  -6 -15   13.84    1.40
  -1   6 -15   14.22    1.44
  -1   6 -15   12.07    1.36
  -1   6 -15   12.86    1.39
   1  -6  15   13.39    1.44
   1  -6  15   14.09    1.47
   1  -6  15   15.19    1.34
   1   6  15   14.20    1.18
   1   6  15   13.32    1.32
   1   6  15   14.40    1.17
   1   6  15   13.55    1.38
   1   6  15   12.31    1.37
  -1  -6 -16   55.59    2.26
  -1  -6 -16   52.42    2.25
  -1  -6 -16   53.57    2.26
  -1  -6 -16   57.30    2.38
  -1   6 -16   51.96    2.23
  -1   6 -16   57.42    2.29
  -1   6 -16   54.96    2.29
   1  -6  16   57.22    2.37
   1  -6  16   54.93    2.37
   1  -6  16   62.56    2.25
   1   6  16   59.17    2.00
   1   6  16   54.89    2.20
   1   6  16   55.58    1.89
   1   6  16   57.24    2.29
  -1  -6 -17   22.25    1.63
  -1  -6 -17   24.91    1.75
  -1  -6 -17   22.45    1.66
  -1  -6 -17   22.91    1.71
  -1   6 -17   22.50    1.71
  -1   6 -17   23.68    1.70
  -1   6 -17   23.73    1.75
   1  -6  17   24.16    1.85
   1  -6  17   23.05    1.80
   1  -6  17   27.02    1.69
   1   6  17   20.44    1.43
   1   6  17   22.83    1.64
   1   6  17   21.20    1.41
   1   6  17   19.80    1.62
  -1  -6 -18   15.24    1.53
  -1  -6 -18   14.62    1.56
  -1  -6 -18   15.18    1.51
  -1  -6 -18   15.74    1.57
  -1   6 -18   15.43    1.59
  -1   6 -18   16.10    1.55
  -1   6 -18   13.48    1.48
   1  -6  18   13.88    1.59
   1  -6  18   14.16    1.65
   1  -6  18   13.59    1.56
   1  -6  18   14.91    1.46
   1   6  18   15.02    1.36
   1   6  18   15.53    1.50
   1   6  18   13.37    1.32
   1   6  18   13.87    1.50
  -1  -6 -19    2.88    0.90
  -1  -6 -19    2.69    0.96
  -1  -6 -19    4.10    1.00
  -1  -6 -19    3.07    0.98
  -1   6 -19    3.02    0.97
  -1   6 -19    2.81    0.93
  -1   6 -19    3.28    0.98
   1  -6  19    2.02    0.98
   1  -6  19    3.61    1.08
   1  -6  19    3.14    0.99
   1  -6  19    4.06    1.21
   1   6  19    2.92    0.82
   1   6  19    3.15    0.97
   1   6  19    3.57    0.85
   1   6  19    3.75    1.08
  -1  -6 -20   24.60    1.80
  -1  -6 -20   25.76    1.97
  -1  -6 -20   24.70    1.88
  -1  -6 -20   22.49    1.88
  -1   6 -20   25.91    1.87
  -1   6 -20   24.15    1.86
   1  -6  20   24.58    1.93
   1  -6  20   29.46    2.06
   1  -6  20   23.16    1.86
   1   6  20   24.55    1.68
   1   6  20   26.23    1.86
   1   6  20   27.53    1.73
   1   6  20   24.38    1.88
  -1  -7  17   50.06    2.43
  -1  -7  17   49.53    2.50
  -1  -7  17   47.22    2.42
  -1   7  17   46.53    2.34
  -1   7  17   46.28    1.80
  -1   7  17   45.78    2.37
   1  -7 -17   47.89    2.38
   1  -7 -17   49.34    2.42
   1  -7 -17   45.00    2.29
   1  -7 -17   46.81    2.31
   1   7 -17   44.92    1.73
   1   7 -17   49.74    2.41
   1   7 -17   45.41    2.35
  -1  -7  16    2.82    1.00
  -1  -7  16    2.71    1.03
  -1  -7  16    2.40    0.98
  -1   7  16    2.29    0.93
  -1   7  16    2.04    0.65
  -1   7  16    2.28    0.91
   1  -7 -16    2.02    0.87
   1  -7 -16    1.86    0.91
   1  -7 -16    3.27    0.98
   1  -7 -16    2.79    0.96
   1   7 -16    1.54    0.60
   1   7 -16    1.69    0.86
   1   7 -16    3.01    1.03
   1   7 -16    2.73    0.91
  -1  -7  15   27.61    1.92
  -1  -7  15   27.48    1.97
  -1  -7  15   26.79    1.87
  -1   7  15   28.68    1.84
  -1   7  15   28.35    1.38
  -1   7  15   28.55    1.88
   1  -7 -15   27.17    1.89
   1  -7 -15   27.18    1.87
   1  -7 -15   28.62    1.88
   1  -7 -15   28.57    1.85
   1   7 -15   27.84    1.33
   1   7 -15   28.27    1.86
   1   7 -15   29.14    1.99
   1   7 -15   31.21    1.84
  -1  -7  14   85.52    2.85
  -1  -7  14   82.72    2.85
  -1  -7  14   86.24    2.89
  -1   7  14   77.96    2.65
  -1   7  14   83.11    2.01
  -1   7  14   81.90    2.74
   1  -7 -14   85.06    2.81
   1  -7 -14   86.05    2.84
   1  -7 -14   85.90    2.83
   1  -7 -14   85.22    2.78
   1   7 -14   82.02    1.96
   1   7 -14   81.78    2.80
   1   7 -14   81.62    2.79
   1   7 -14   94.47    2.80
  -1  -7  13    2.56    0.94
  -1  -7  13    2.77    0.93
  -1  -7  13    2.07    0.88
  -1   7  13    2.57    0.86
  -1   7  13    1.96    0.54
  -1   7  13    2.47    0.90
   1  -7 -13    3.15    0.89
   1  -7 -13    2.49    0.87
   1  -7 -13    3.73    0.98
   1  -7 -13    2.77    0.87
   1   7 -13    2.30    0.57
   1   7 -13    3.25    0.94
   1   7 -13    3.44    1.01
   1   7 -13    3.45    0.89
  -1  -7  12   22.75    1.66
  -1  -7  12   21.78    1.63
  -1  -7  12   22.10    1.63
  -1   7  12   23.20    1.63
  -1   7  12   22.88    1.08
  -1   7  12   21.96    1.59
   1  -7 -12   22.63    1.65
   1  -7 -12   21.48    1.56
   1  -7 -12   22.03    1.61
   1  -7 -12   24.45    1.63
   1   7 -12   21.98    1.07
   1   7 -12   20.92    1.59
   1   7 -12   23.36    1.67
   1   7 -12   23.49    1.57
  -1  -7  11   49.77    2.17
  -1  -7  11   51.82    2.20
  -1  -7  11   49.10    2.12
  -1   7  11   50.33    2.11
  -1   7  11   49.47    1.36
  -1   7  11   48.85    2.09
   1  -7 -11   48.97    2.14
   1  -7 -11   50.76    2.09
   1  -7 -11   47.84    2.08
   1  -7 -11   50.59    2.12
   1   7 -11   48.03    1.34
   1   7 -11   50.00    2.14
   1   7 -11   49.13    2.19
   1   7 -11   53.33    2.10
  -1  -7  10   90.16    2.67
  -1  -7  10   86.46    2.62
  -1  -7  10   87.80    2.69
  -1   7  10   88.89    2.59
  -1   7  10   83.64    1.59
  -1   7  10   85.03    2.58
  -1   7  10   83.04    2.58
   1  -7 -10   84.42    2.63
   1  -7 -10   87.65    2.62
   1  -7 -10   83.63    2.61
   1  -7 -10   87.72    2.61
   1   7 -10   82.70    1.59
   1   7 -10   82.51    2.61
   1   7 -10   86.43    2.64
   1   7 -10   90.83    2.59
  -1  -7   9    0.64    0.68
  -1  -7   9    0.40    0.65
  -1  -7   9    0.02    0.64
  -1   7   9    1.05    0.69
  -1   7   9    0.33    0.32
  -1   7   9    0.59    0.69
  -1   7   9    0.86    0.71
   1  -7  -9    1.34    0.72
   1  -7  -9    0.73    0.67
   1  -7  -9    0.70    0.67
   1  -7  -9    0.70    0.63
   1   7  -9    0.37    0.66
   1   7  -9    0.12    0.34
   1   7  -9    0.43    0.67
   1   7  -9    1.04    0.72
   1   7  -9   -0.08    0.61
  -1  -7   8   13.92    1.33
  -1  -7   8   14.04    1.27
  -1  -7   8   12.48    1.33
  -1   7   8   14.26    1.32
  -1   7   8   13.78    0.66
  -1   7   8   14.29    1.28
  -1   7   8   14.97    1.30
   1  -7  -8   13.54    1.32
   1  -7  -8   14.72    1.30
   1  -7  -8   13.45    1.26
   1  -7  -8   14.29    1.29
   1   7  -8   13.97    1.33
   1   7  -8   12.78    0.68
   1   7  -8   13.91    1.36
   1   7  -8   13.43    1.39
   1   7  -8   13.60    1.08
   1   7  -8   15.05    1.29
  -1  -7   7   63.00    2.15
  -1  -7   7   58.42    2.05
  -1  -7   7   59.20    2.14
  -1   7   7   59.80    2.07
  -1   7   7   61.48    1.10
  -1   7   7   57.34    0.97
  -1   7   7   57.82    2.07
  -1   7   7   56.51    2.06
   1  -7  -7   57.46    2.09
   1  -7  -7   56.47    2.02
   1  -7  -7   56.25    2.05
   1  -7  -7   59.31    2.08
   1   7  -7   59.52    2.11
   1   7  -7   56.99    1.06
   1   7  -7   60.30    2.16
   1   7  -7   55.75    2.08
   1   7  -7   59.27    1.86
   1   7  -7   63.30    2.14
  -1  -7   6    0.43    0.60
  -1  -7   6    0.42    0.57
  -1  -7   6    0.24    0.59
  -1   7   6    0.67    0.63
  -1   7   6    0.80    0.64
  -1   7   6    0.57    0.60
   1  -7  -6    0.44    0.60
   1  -7  -6    0.98    0.62
   1  -7  -6    1.17    0.66
   1  -7  -6    0.56    0.57
   1   7  -6    0.79    0.61
   1   7  -6    0.33    0.64
   1   7  -6    0.17    0.62
   1   7  -6    0.32    0.50
   1   7  -6    0.43    0.57
  -1  -7   5   19.76    1.32
  -1  -7   5   18.32    1.27
  -1  -7   5   18.01    1.31
  -1   7   5   19.86    1.32
  -1   7   5   18.24    1.34
  -1   7   5   17.34    1.30
   1  -7  -5   18.29    1.34
   1  -7  -5   17.65    1.25
   1  -7  -5   19.15    1.31
   1  -7  -5   19.52    1.28
   1   7  -5   18.57    1.34
   1   7  -5   18.65    1.37
   1   7  -5   18.03    1.40
   1   7  -5   19.88    1.23
   1   7  -5   18.99    1.33
  -1  -7   4    0.14    0.53
  -1  -7   4    0.21    0.52
  -1  -7   4    0.16    0.52
  -1   7   4    0.42    0.60
  -1   7   4    0.80    0.61
  -1   7   4    0.19    0.59
  -1   7   4    0.29    0.59
   1  -7  -4    0.14    0.54
   1  -7  -4   -0.01    0.56
   1  -7  -4    0.05    0.46
   1  -7  -4    0.15    0.55
   1   7  -4    0.07    0.57
   1   7  -4    0.27    0.61
   1   7  -4   -0.03    0.57
   1   7  -4    0.04    0.51
   1   7  -4    0.17    0.57
  -1  -7   3   34.74    1.53
  -1  -7   3   35.50    1.52
  -1  -7   3   36.08    1.58
  -1  -7   3   39.17    1.62
  -1  -7   3   36.51    1.66
  -1   7   3   34.35    1.39
  -1   7   3   35.38    1.62
  -1   7   3   34.11    1.60
  -1   7   3   36.52    1.48
  -1   7   3   35.98    1.63
  -1   7   3   34.22    1.58
   1  -7  -3   34.38    1.36
   1  -7  -3   34.93    1.58
   1  -7  -3   36.46    1.44
   1  -7  -3   34.55    1.56
   1   7  -3   35.02    1.58
   1   7  -3   36.67    1.67
   1   7  -3   37.38    1.50
   1   7  -3   37.16    1.68
   1   7  -3   32.58    1.58
   1   7  -3   35.95    1.56
   1   7  -3   34.53    1.61
  -1  -7   2    2.35    0.65
  -1  -7   2    1.73    0.60
  -1  -7   2    2.80    0.70
  -1  -7   2    2.94    0.65
  -1  -7   2    3.00    0.64
  -1  -7   2    2.25    0.69
  -1   7   2    2.49    0.65
  -1   7   2    2.67    0.66
  -1   7   2    2.28    0.68
  -1   7   2    2.03    0.69
  -1   7   2    2.29    0.65
  -1   7   2    2.25    0.66
  -1   7   2    2.53    0.70
   1  -7  -2    2.31    0.60
   1  -7  -2    2.18    0.66
   1  -7  -2    2.73    0.62
   1  -7  -2    2.45    0.61
   1  -7  -2    3.62    0.76
   1   7  -2    2.55    0.69
   1   7  -2    1.76    0.68
   1   7  -2    2.36    0.67
   1   7  -2    2.50    0.63
   1   7  -2    2.17    0.69
   1   7  -2    2.55    0.69
   1   7  -2    2.12    0.69
  -1  -7   1  102.09    2.29
  -1  -7   1  103.43    2.29
  -1  -7   1  102.61    2.39
  -1  -7   1  108.56    2.27
  -1  -7   1  105.48    2.53
  -1   7   1  100.27    2.27
  -1   7   1   98.84    2.23
  -1   7   1  103.16    2.45
  -1   7   1   99.94    2.44
  -1   7   1   99.80    2.28
  -1   7   1   98.70    2.38
  -1   7   1  100.55    2.41
   1  -7  -1  101.39    2.26
   1  -7  -1   95.15    2.34
   1  -7  -1  102.50    2.23
   1  -7  -1  103.40    2.28
   1  -7  -1   99.82    2.39
   1   7  -1   98.48    2.28
   1   7  -1  103.05    2.42
   1   7  -1  104.53    2.26
   1   7  -1  105.09    2.25
   1   7  -1   98.63    2.47
   1   7  -1   95.80    2.39
   1   7  -1  101.82    2.59
  -1  -7   0    2.25    0.59
  -1  -7   0    2.02    0.56
  -1  -7   0    2.50    0.64
  -1  -7   0    1.01    0.64
  -1   7   0    2.36    0.64
  -1   7   0    2.48    0.66
  -1   7   0    1.68    0.67
  -1   7   0    2.16    0.69
  -1   7   0    2.16    0.66
  -1   7   0    2.13    0.65
  -1   7   0    2.19    0.66
   1  -7   0    2.45    0.63
   1  -7   0    1.97    0.62
   1  -7   0    2.43    0.62
   1  -7   0    1.66    0.64
   1  -7   0    2.07    0.62
   1   7   0    1.94    0.62
   1   7   0    2.14    0.65
   1   7   0    2.07    0.62
   1   7   0    2.29    0.64
   1   7   0    2.06    0.70
   1   7   0    2.18    0.69
   1   7   0    1.87    0.72
  -1  -7  -1  261.45    3.40
  -1  -7  -1  257.49    3.36
  -1  -7  -1  262.60    3.55
  -1  -7  -1  261.44    3.79
  -1   7  -1  247.52    3.60
  -1   7  -1  253.92    3.62
  -1   7  -1  260.55    3.77
  -1   7  -1  259.14    3.72
  -1   7  -1  250.26    3.58
  -1   7  -1  252.97    3.58
  -1   7  -1  253.89    3.65
   1  -7   1  254.12    3.63
   1  -7   1  255.21    3.58
   1  -7   1  259.21    3.63
   1  -7   1  260.36    3.70
   1  -7   1  264.11    3.65
   1   7   1  255.99    3.39
   1   7   1  259.14    3.55
   1   7   1  265.73    3.55
   1   7   1  258.36    3.54
   1   7   1  256.91    3.78
   1   7   1  244.05    3.81
   1   7   1  256.86    4.01
  -1  -7  -2    8.73    0.95
  -1  -7  -2    8.38    1.00
  -1  -7  -2    9.15    1.14
  -1  -7  -2    8.18    0.91
  -1  -7  -2    8.18    0.96
  -1   7  -2    8.22    0.96
  -1   7  -2    8.91    1.06
  -1   7  -2    8.61    1.07
  -1   7  -2    8.36    1.04
  -1   7  -2    8.64    1.05
  -1   7  -2    8.87    0.94
  -1   7  -2    8.81    0.99
   1  -7   2    8.61    1.01
   1  -7   2    8.37    0.95
   1  -7   2    7.63    0.91
   1  -7   2    9.49    1.05
   1  -7   2    7.80    0.94
   1   7   2    7.72    0.96
   1   7   2    7.91    0.96
   1   7   2    7.91    0.93
   1   7   2    8.51    1.01
   1   7   2    8.22    1.03
   1   7   2    7.86    1.04
  -1  -7  -3   38.10    1.71
  -1  -7  -3   40.91    1.45
  -1  -7  -3   41.45    1.65
  -1   7  -3   38.23    1.64
  -1   7  -3   38.26    1.65
  -1   7  -3   40.77    1.69
  -1   7  -3   38.80    1.64
  -1   7  -3   38.48    1.48
  -1   7  -3   40.39    1.58
   1  -7   3   40.47    1.67
   1  -7   3   39.54    1.49
   1  -7   3   40.01    1.63
   1  -7   3   40.74    1.65
   1  -7   3   41.61    1.63
   1   7   3   41.82    1.59
   1   7   3   38.91    1.59
   1   7   3   38.40    1.73
   1   7   3   38.54    1.74
  -1  -7  -4    2.17    0.70
  -1  -7  -4    2.29    0.66
  -1   7  -4    2.10    0.70
  -1   7  -4    1.54    0.66
  -1   7  -4    1.96    0.69
  -1   7  -4    1.84    0.67
  -1   7  -4    2.77    0.62
  -1   7  -4    2.81    0.66
   1  -7   4    2.18    0.68
   1  -7   4    2.32    0.57
   1  -7   4    1.82    0.65
   1  -7   4    1.49    0.64
   1  -7   4    2.45    0.67
   1   7   4    1.79    0.64
   1   7   4    2.01    0.68
   1   7   4    2.01    0.71
   1   7   4    2.75    0.76
  -1  -7  -5   27.37    1.52
  -1  -7  -5   29.47    1.43
  -1   7  -5   26.85    1.52
  -1   7  -5   27.40    1.53
  -1   7  -5   26.06    1.45
  -1   7  -5   26.34    1.48
  -1   7  -5   27.16    1.36
  -1   7  -5   28.94    1.39
   1  -7   5   25.43    1.49
   1  -7   5   27.02    1.47
   1  -7   5   26.82    1.42
   1  -7   5   26.64    1.36
   1   7   5   26.70    0.79
   1   7   5   27.84    1.42
   1   7   5   26.94    1.44
   1   7   5   25.89    1.52
   1   7   5   26.72    1.59
  -1  -7  -6   59.73    2.11
  -1  -7  -6   61.36    1.93
  -1   7  -6   54.44    1.99
  -1   7  -6   59.09    2.06
  -1   7  -6   55.99    1.99
  -1   7  -6   60.55    1.88
   1  -7   6   58.99    2.05
   1  -7   6   57.51    2.02
   1  -7   6   62.24    2.00
   1  -7   6   58.69    1.86
   1   7   6   56.98    1.17
   1   7   6   61.36    1.97
   1   7   6   59.78    0.99
   1   7   6   56.90    0.93
   1   7   6   58.93    1.97
   1   7   6   58.69    2.12
   1   7   6   55.94    2.12
  -1  -7  -7   17.09    1.35
  -1  -7  -7   18.31    1.40
  -1  -7  -7   19.13    1.25
  -1  -7  -7   15.56    1.35
  -1   7  -7   15.50    1.33
  -1   7  -7   16.61    1.38
  -1   7  -7   14.91    1.32
  -1   7  -7   15.93    1.16
   1  -7   7   16.58    1.38
   1  -7   7   17.25    1.33
   1  -7   7   16.93    1.35
   1  -7   7   19.60    1.33
   1  -7   7   17.60    1.21
   1   7   7   17.09    0.80
   1   7   7   15.94    1.24
   1   7   7   16.10    0.67
   1   7   7   17.91    1.30
   1   7   7   16.89    1.37
   1   7   7   15.78    1.41
  -1  -7  -8   21.16    1.48
  -1  -7  -8   22.49    1.54
  -1  -7  -8   24.07    1.39
  -1  -7  -8   23.17    1.54
  -1  -7  -8   23.03    1.53
  -1   7  -8   21.06    1.50
  -1   7  -8   22.06    1.48
  -1   7  -8   24.11    1.50
  -1   7  -8   22.43    1.33
   1  -7   8   22.75    1.56
   1  -7   8   23.66    1.51
   1  -7   8   20.59    1.44
   1  -7   8   25.24    1.47
   1  -7   8   25.97    1.44
   1   7   8   21.48    0.92
   1   7   8   22.82    1.43
   1   7   8   23.05    0.84
   1   7   8   22.98    1.47
   1   7   8   22.43    1.53
  -1  -7  -9   77.64    2.49
  -1  -7  -9   76.29    2.52
  -1  -7  -9   85.59    2.30
  -1  -7  -9   78.56    2.53
  -1  -7  -9   76.39    2.48
  -1   7  -9   74.08    2.45
  -1   7  -9   72.81    2.38
  -1   7  -9   74.29    2.40
   1  -7   9   78.81    2.49
   1  -7   9   73.83    2.41
   1  -7   9   74.01    2.40
   1  -7   9   85.41    2.42
   1   7   9   73.53    1.60
   1   7   9   73.82    2.24
   1   7   9   75.51    1.47
   1   7   9   74.19    2.32
   1   7   9   73.92    2.46
  -1  -7 -10   13.86    1.35
  -1  -7 -10   15.26    1.41
  -1  -7 -10   16.36    1.58
  -1  -7 -10   13.97    1.36
  -1  -7 -10   14.39    1.42
  -1   7 -10   13.80    1.36
  -1   7 -10   14.34    1.37
  -1   7 -10   15.59    1.43
   1  -7  10   13.62    1.38
   1  -7  10   13.98    1.39
   1  -7  10   14.48    1.37
   1  -7  10   15.57    1.35
   1   7  10   12.73    0.91
   1   7  10   15.96    1.34
   1   7  10   13.46    0.85
   1   7  10   15.02    1.33
   1   7  10   13.36    1.35
  -1  -7 -11    0.98    0.74
  -1  -7 -11    0.73    0.74
  -1  -7 -11   -0.07    0.69
  -1  -7 -11    0.86    0.73
  -1   7 -11    0.19    0.69
  -1   7 -11    0.67    0.70
  -1   7 -11    0.47    0.69
   1  -7  11    0.52    0.72
   1  -7  11    0.09    0.71
   1  -7  11    0.04    0.69
   1  -7  11   -0.23    0.59
   1   7  11    0.33    0.45
   1   7  11   -0.15    0.61
   1   7  11    0.23    0.41
   1   7  11    0.72    0.71
   1   7  11    0.16    0.72
  -1  -7 -12    2.78    0.89
  -1  -7 -12    3.02    0.91
  -1  -7 -12    2.55    0.90
  -1  -7 -12    2.60    0.87
  -1   7 -12    2.44    0.85
  -1   7 -12    1.73    0.82
  -1   7 -12    3.53    0.92
   1  -7  12    1.75    0.84
   1  -7  12    3.29    0.94
   1  -7  12    3.08    0.91
   1  -7  12    2.70    0.81
   1   7  12    2.50    0.59
   1   7  12    2.63    0.82
   1   7  12    2.63    0.57
   1   7  12    2.44    0.85
   1   7  12    2.31    0.90
  -1  -7 -13   35.78    1.95
  -1  -7 -13   37.88    2.04
  -1  -7 -13   35.78    1.95
  -1  -7 -13   34.36    1.93
  -1   7 -13   32.60    1.95
  -1   7 -13   32.90    1.89
  -1   7 -13   34.80    1.92
   1  -7  13   36.11    2.05
   1  -7  13   34.40    2.00
   1  -7  13   35.32    1.95
   1  -7  13   40.64    2.08
   1   7  13   34.60    1.45
   1   7  13   34.37    1.84
   1   7  13   34.21    1.37
   1   7  13   32.80    1.85
   1   7  13   33.87    1.93
  -1  -7 -14   34.67    2.03
  -1  -7 -14   38.10    2.09
  -1  -7 -14   37.34    2.03
  -1  -7 -14   39.71    2.08
  -1   7 -14   36.22    2.02
  -1   7 -14   36.52    1.99
  -1   7 -14   38.01    2.04
   1  -7  14   36.10    2.11
   1  -7  14   37.39    2.07
   1  -7  14   34.77    2.00
   1   7  14   35.76    1.54
   1   7  14   36.23    1.89
   1   7  14   34.57    1.45
   1   7  14   35.94    2.00
   1   7  14   34.94    2.02
  -1  -7 -15   66.08    2.58
  -1  -7 -15   70.41    2.68
  -1  -7 -15   64.87    2.58
  -1  -7 -15   64.55    2.59
  -1   7 -15   63.45    2.55
  -1   7 -15   66.19    2.59
  -1   7 -15   63.58    2.57
   1  -7  15   64.37    2.61
   1  -7  15   67.19    2.69
   1  -7  15   63.79    2.59
   1   7  15   61.22    1.97
   1   7  15   64.13    2.43
   1   7  15   62.68    1.90
   1   7  15   62.74    2.48
   1   7  15   59.99    2.51
  -1  -7 -16    4.62    1.06
  -1  -7 -16    2.97    0.99
  -1  -7 -16    2.53    0.91
  -1  -7 -16    2.48    0.91
  -1   7 -16    2.57    0.97
  -1   7 -16    2.72    0.94
  -1   7 -16    2.70    0.97
   1  -7  16    4.06    1.09
   1  -7  16    2.62    1.01
   1  -7  16    2.98    1.00
   1   7  16    2.44    0.72
   1   7  16    3.09    0.95
   1   7  16    2.60    0.68
   1   7  16    3.30    0.98
  -1  -7 -17    0.92    0.86
  -1  -7 -17    0.00    0.80
  -1  -7 -17    1.94    0.92
  -1  -7 -17    0.47    0.84
  -1   7 -17    1.03    0.87
  -1   7 -17    0.77    0.81
  -1   7 -17    0.57    0.85
   1  -7  17    0.84    0.91
   1  -7  17    1.60    0.98
   1  -7  17    0.26    0.84
   1   7  17    0.91    0.68
   1   7  17    0.63    0.81
   1   7  17    0.41    0.59
   1   7  17    0.35    0.82
  -1  -8  13    2.36    0.99
  -1  -8  13    1.92    0.95
  -1  -8  13    2.29    0.98
  -1   8  13    1.73    0.89
  -1   8  13    1.87    0.50
  -1   8  13    1.79    0.92
   1  -8 -13    1.80    0.90
   1  -8 -13    1.93    0.92
   1  -8 -13    1.75    0.90
   1  -8 -13    1.86    0.88
   1   8 -13    2.23    0.55
   1   8 -13    1.90    0.95
   1   8 -13    2.19    0.99
  -1  -8  12   51.14    2.37
  -1  -8  12   46.91    2.33
  -1  -8  12   49.38    2.38
  -1   8  12   45.33    2.22
  -1   8  12   47.13    1.31
  -1   8  12   47.84    2.26
   1  -8 -12   48.43    2.36
   1  -8 -12   47.54    2.31
   1  -8 -12   45.01    2.30
   1  -8 -12   48.26    2.30
   1   8 -12   46.82    1.34
   1   8 -12   47.71    2.36
   1   8 -12   44.81    2.33
   1   8 -12   49.80    2.99
  -1  -8  11    0.52    0.80
  -1  -8  11    0.72    0.82
  -1  -8  11   -0.25    0.78
  -1   8  11    0.25    0.76
  -1   8  11   -0.23    0.32
  -1   8  11    0.13    0.76
   1  -8 -11    0.49    0.76
   1  -8 -11    0.48    0.75
   1  -8 -11    0.31    0.81
   1  -8 -11    0.92    0.79
   1   8 -11    0.17    0.39
   1   8 -11    0.36    0.81
   1   8 -11   -0.43    0.74
   1   8 -11    0.29    0.70
  -1  -8  10    0.86    0.81
  -1  -8  10    0.85    0.77
  -1  -8  10    0.49    0.78
  -1   8  10    0.96    0.79
  -1   8  10    0.86    0.33
  -1   8  10    1.01    0.79
   1  -8 -10    1.02    0.79
   1  -8 -10    0.57    0.75
   1  -8 -10    1.04    0.82
   1  -8 -10    0.35    0.74
   1   8 -10    1.07    0.39
   1   8 -10    0.65    0.79
   1   8 -10    0.73    0.82
   1   8 -10    0.87    0.75
  -1  -8   9   23.30    1.71
  -1  -8   9   21.26    1.60
  -1  -8   9   18.35    1.62
  -1   8   9   17.84    1.56
  -1   8   9   20.50    1.59
  -1   8   9   20.11    1.65
   1  -8  -9   20.31    1.62
   1  -8  -9   20.03    1.59
   1  -8  -9   20.19    1.60
   1  -8  -9   22.34    1.63
   1   8  -9   20.40    1.69
   1   8  -9   18.74    1.69
   1   8  -9   22.39    1.60
  -1  -8   8   13.85    1.45
  -1  -8   8   14.59    1.43
  -1  -8   8   13.51    1.46
  -1   8   8   13.41    1.42
  -1   8   8   12.98    1.43
  -1   8   8   12.26    1.35
   1  -8  -8   13.05    1.44
   1  -8  -8   12.27    1.38
   1  -8  -8   13.74    1.39
   1  -8  -8   14.33    1.41
   1   8  -8   12.55    1.48
   1   8  -8   12.54    1.51
   1   8  -8   14.52    1.40
  -1  -8   7    5.14    1.01
  -1  -8   7    5.36    0.96
  -1  -8   7    5.23    0.99
  -1   8   7    5.08    0.99
  -1   8   7    4.91    1.00
  -1   8   7    5.48    1.04
   1  -8  -7    4.70    0.97
   1  -8  -7    4.84    0.98
   1  -8  -7    5.05    1.01
   1  -8  -7    6.54    1.05
   1   8  -7    4.49    0.99
   1   8  -7    5.02    1.03
   1   8  -7    4.70    0.93
  -1  -8   6   17.06    1.42
  -1  -8   6   16.99    1.40
  -1  -8   6   16.44    1.44
  -1   8   6   16.38    1.44
  -1   8   6   15.67    1.45
  -1   8   6   16.16    1.39
   1  -8  -6   16.99    1.47
   1  -8  -6   18.77    1.48
   1  -8  -6   17.13    1.46
   1  -8  -6   17.75    1.43
   1   8  -6   15.12    1.47
   1   8  -6   16.78    1.57
   1   8  -6   17.25    1.30
   1   8  -6   18.36    1.46
  -1  -8   5   19.20    1.42
  -1  -8   5   19.02    1.40
  -1  -8   5   19.19    1.47
  -1  -8   5   18.84    1.44
  -1   8   5   17.60    1.46
  -1   8   5   18.15    1.48
  -1   8   5   16.56    1.44
   1  -8  -5   19.19    1.48
   1  -8  -5   19.71    1.47
   1  -8  -5   18.54    1.42
   1  -8  -5   20.02    1.47
   1   8  -5   18.77    1.50
   1   8  -5   19.38    1.57
   1   8  -5   17.80    1.32
   1   8  -5   19.46    1.50
  -1  -8   4    3.84    0.83
  -1  -8   4    4.81    0.87
  -1  -8   4    4.92    0.93
  -1  -8   4    3.64    0.85
  -1   8   4    5.08    0.96
  -1   8   4    4.81    0.95
  -1   8   4    4.03    0.89
   1  -8  -4    4.39    0.89
   1  -8  -4    4.97    0.94
   1  -8  -4    3.96    0.89
   1  -8  -4    4.64    0.90
   1   8  -4    3.93    0.89
   1   8  -4    3.60    0.92
   1   8  -4    4.17    0.86
   1   8  -4    5.15    0.97
  -1  -8   3    5.66    0.92
  -1  -8   3    5.85    0.90
  -1  -8   3    5.55    0.89
  -1  -8   3    5.57    0.92
  -1  -8   3    5.57    0.97
  -1   8   3    4.80    0.92
  -1   8   3    5.54    0.98
  -1   8   3    5.28    0.94
  -1   8   3    5.97    0.99
   1  -8  -3    5.29    0.93
   1  -8  -3    5.37    0.92
   1  -8  -3    4.92    0.93
   1   8  -3    5.22    0.96
   1   8  -3    5.48    1.00
   1   8  -3    5.35    0.92
   1   8  -3    5.83    0.99
  -1  -8   2   -0.67    0.49
  -1  -8   2    0.37    0.59
  -1  -8   2    0.21    0.56
  -1  -8   2    0.52    0.58
  -1  -8   2   -0.12    0.60
  -1   8   2    0.91    0.70
  -1   8   2    0.10    0.64
  -1   8   2   -0.08    0.65
  -1   8   2   -0.26    0.61
   1  -8  -2   -0.34    0.58
   1  -8  -2   -0.19    0.59
   1   8  -2    0.33    0.67
   1   8  -2    0.58    0.73
   1   8  -2    0.37    0.63
   1   8  -2    0.14    0.66
  -1  -8   1   24.89    1.43
  -1  -8   1   24.09    1.51
  -1  -8   1   26.49    1.46
  -1  -8   1   26.12    1.46
  -1  -8   1   26.50    1.57
  -1   8   1   27.50    1.61
  -1   8   1   25.64    1.57
  -1   8   1   26.98    1.72
  -1   8   1   25.57    1.49
  -1   8   1   25.57    1.52
   1  -8  -1   23.48    1.49
   1  -8  -1   28.90    1.61
   1  -8  -1   31.09    2.02
   1  -8  -1   26.66    1.53
   1   8  -1   25.27    1.53
   1   8  -1   26.73    1.66
   1   8  -1   25.21    1.56
   1   8  -1   27.08    1.68
  -1  -8   0   -0.08    0.59
  -1  -8   0   -0.42    0.53
  -1  -8   0   -0.20    0.61
  -1   8   0    0.28    0.60
  -1   8   0   -0.37    0.61
  -1   8   0    0.34    0.67
  -1   8   0   -0.40    0.63
  -1   8   0   -0.14    0.61
  -1   8   0    0.05    0.59
  -1   8   0   -0.03    0.58
   1  -8   0   -0.25    0.50
   1  -8   0    0.26    0.57
   1  -8   0    0.04    0.53
   1  -8   0   -0.24    0.60
   1  -8   0   -0.12    0.55
   1  -8   0    0.32    0.59
   1   8   0   -0.15    0.64
   1   8   0    0.59    0.66
   1   8   0    0.22    0.66
  -1  -8  -1   53.53    2.07
  -1  -8  -1   56.48    2.09
  -1  -8  -1   56.18    2.06
  -1   8  -1   56.53    2.02
  -1   8  -1   53.65    2.00
  -1   8  -1   56.44    2.09
  -1   8  -1   54.88    2.03
  -1   8  -1   55.18    2.00
  -1   8  -1   57.89    2.00
  -1   8  -1   55.28    2.01
   1  -8   1   59.60    2.05
   1  -8   1   54.80    1.93
   1  -8   1   56.82    1.98
   1  -8   1   58.03    2.07
   1  -8   1   56.19    2.04
   1  -8   1   57.22    2.01
   1  -8   1   57.66    1.99
   1   8   1   56.43    1.98
   1   8   1   53.90    2.09
   1   8   1   54.16    2.12
   1   8   1   53.97    2.18
  -1  -8  -2    2.02    0.76
  -1  -8  -2    3.00    0.81
  -1   8  -2    3.03    0.79
  -1   8  -2    2.93    0.81
  -1   8  -2    2.46    0.80
  -1   8  -2    3.37    0.81
  -1   8  -2    3.79    0.79
  -1   8  -2    3.73    0.83
   1  -8   2    3.74    0.83
   1  -8   2    3.90    0.77
   1  -8   2    2.77    0.74
   1  -8   2    3.58    0.78
   1  -8   2    2.58    0.78
   1  -8   2    2.24    0.76
   1  -8   2    2.50    0.74
   1  -8   2    3.70    0.80
   1   8   2    3.20    0.79
   1   8   2    3.00    0.85
   1   8   2    2.45    0.80
  -1  -8  -3   41.43    1.93
  -1  -8  -3   42.68    1.83
  -1   8  -3   41.91    1.87
  -1   8  -3   41.08    1.86
  -1   8  -3   40.42    1.85
  -1   8  -3   39.70    1.80
  -1   8  -3   41.45    1.79
   1  -8   3   40.58    1.81
   1  -8   3   40.73    1.79
   1  -8   3   41.90    1.81
   1  -8   3   42.10    1.83
   1  -8   3   41.80    1.80
   1  -8   3   39.82    1.77
   1   8   3   41.66    1.78
   1   8   3   38.54    1.90
   1   8   3   40.58    1.94
  -1  -8  -4   23.78    1.56
  -1  -8  -4   23.58    1.50
  -1   8  -4   23.18    1.55
  -1   8  -4   23.35    1.56
  -1   8  -4   24.22    1.57
  -1   8  -4   23.41    1.55
   1  -8   4   23.92    1.52
   1  -8   4   24.00    1.51
   1  -8   4   24.01    1.53
   1  -8   4   25.05    1.53
   1  -8   4   24.35    1.49
   1   8   4   22.80    1.44
   1   8   4   23.72    1.50
   1   8   4   22.69    1.61
   1   8   4   23.17    1.65
  -1  -8  -5   13.06    1.36
  -1  -8  -5   15.82    1.29
  -1  -8  -5   14.39    1.40
  -1   8  -5   12.22    1.34
  -1   8  -5   13.32    1.37
  -1   8  -5   14.31    1.38
  -1   8  -5   15.34    1.40
   1  -8   5   15.71    1.38
   1  -8   5   15.11    1.33
   1  -8   5   13.43    1.30
   1  -8   5   15.10    1.32
   1   8   5   13.53    1.30
   1   8   5   13.12    1.30
   1   8   5   12.92    1.35
   1   8   5   14.37    1.40
  -1  -8  -6    3.10    0.88
  -1  -8  -6    4.42    0.85
  -1  -8  -6    4.18    0.97
  -1   8  -6    3.35    0.90
  -1   8  -6    3.93    0.93
  -1   8  -6    3.72    0.90
   1  -8   6    4.25    0.93
   1  -8   6    4.48    0.92
   1  -8   6    4.60    0.93
   1  -8   6    4.12    0.88
   1   8   6    4.14    0.87
   1   8   6    3.58    0.88
   1   8   6    3.89    0.98
   1   8   6    3.75    0.97
  -1  -8  -7    6.93    1.13
  -1  -8  -7    8.82    1.23
  -1  -8  -7    7.21    1.15
  -1  -8  -7    7.14    1.13
  -1   8  -7    6.20    1.07
  -1   8  -7    7.79    1.15
  -1   8  -7    7.02    1.10
   1  -8   7    6.17    1.07
   1  -8   7    6.28    1.09
   1  -8   7    7.33    1.11
   1   8   7    7.39    1.04
   1   8   7    7.77    1.11
   1   8   7    5.81    1.09
  -1  -8  -8   13.10    1.49
  -1  -8  -8   12.30    1.40
  -1  -8  -8   13.27    1.42
  -1  -8  -8   14.31    1.44
  -1   8  -8   14.51    1.49
  -1   8  -8   13.85    1.46
  -1   8  -8   15.57    1.45
   1  -8   8   15.64    1.46
   1  -8   8   15.00    1.49
   1  -8   8   15.22    1.41
   1   8   8   15.44    1.39
   1   8   8   14.28    1.41
   1   8   8   12.69    1.47
  -1  -8  -9    5.97    1.11
  -1  -8  -9    7.65    1.21
  -1  -8  -9    8.46    1.30
  -1  -8  -9    7.08    1.17
  -1   8  -9    6.93    1.15
  -1   8  -9    6.10    1.10
  -1   8  -9    7.47    1.17
   1  -8   9    6.91    1.17
   1  -8   9    8.08    1.18
   1  -8   9    7.59    1.18
   1   8   9    7.56    1.10
   1   8   9    7.20    0.57
   1   8   9    7.15    1.12
   1   8   9    6.34    1.13
  -1  -8 -10    5.04    1.07
  -1  -8 -10    5.86    1.14
  -1  -8 -10    5.51    1.12
  -1  -8 -10    5.31    1.08
  -1   8 -10    6.04    1.13
  -1   8 -10    4.96    1.06
  -1   8 -10    5.19    1.07
   1  -8  10    5.40    1.11
   1  -8  10    6.84    1.17
   1  -8  10    5.62    1.10
   1   8  10    5.42    1.01
   1   8  10    5.77    0.63
   1   8  10    6.44    1.11
   1   8  10    5.51    1.14
  -1  -8 -11   28.97    1.90
  -1  -8 -11   28.74    1.95
  -1  -8 -11   27.51    1.93
  -1  -8 -11   29.90    1.92
  -1   8 -11   28.38    1.89
  -1   8 -11   28.71    0.99
  -1   8 -11   29.32    1.92
  -1   8 -11   28.91    1.90
   1  -8  11   28.72    1.90
   1  -8  11   30.71    1.99
   1  -8  11   28.97    1.93
   1   8  11   29.08    1.80
   1   8  11   28.53    1.06
   1   8  11   30.80    1.91
   1   8  11   28.83    1.90
  -1  -8 -12    0.38    0.78
  -1  -8 -12    1.00    0.85
  -1  -8 -12    0.35    0.80
  -1  -8 -12    0.73    0.82
  -1   8 -12   -0.20    0.74
  -1   8 -12    0.57    0.43
  -1   8 -12    0.74    0.82
  -1   8 -12   -0.20    0.72
   1  -8  12    0.41    0.85
   1  -8  12   -0.02    0.83
   1  -8  12   -0.03    0.79
   1   8  12    0.32    0.74
   1   8  12    0.38    0.41
   1   8  12    0.62    0.82
   1   8  12    0.22    0.86
  -1  -8 -13   10.80    1.41
  -1  -8 -13   10.56    1.42
  -1  -8 -13   12.78    1.55
  -1  -8 -13   10.56    1.42
  -1   8 -13   11.42    1.46
  -1   8 -13   12.58    1.54
  -1   8 -13   10.75    1.41
   1  -8  13   10.85    1.46
   1  -8  13   10.74    1.44
   1  -8  13   12.35    1.53
   1   8  13   11.43    1.38
   1   8  13   10.57    0.92
   1   8  13   11.50    1.43
   1   8  13   10.60    1.47
  -1  -9   5    3.47    0.91
  -1  -9   5    3.80    0.93
  -1  -9   5    4.31    0.97
  -1  -9   5    4.32    1.01
  -1   9   5    3.56    0.98
  -1   9   5    2.72    0.94
  -1   9   5    3.98    1.01
   1  -9  -5    4.07    0.99
   1  -9  -5    3.83    0.94
   1  -9  -5    2.81    0.93
   1  -9  -5    3.72    0.94
   1   9  -5    5.09    1.08
   1   9  -5    3.59    1.03
   1   9  -5    4.53    1.06
  -1  -9   4    0.16    0.76
  -1  -9   4    0.11    0.67
  -1  -9   4    0.23    0.68
  -1  -9   4   -0.07    0.69
  -1   9   4   -0.83    0.69
  -1   9   4   -0.22    0.76
  -1   9   4   -0.10    0.70
   1  -9  -4    0.01    0.66
   1  -9  -4    0.58    0.73
   1  -9  -4   -0.32    0.70
   1  -9  -4    0.02    0.62
   1   9  -4    0.32    0.75
   1   9  -4    0.31    0.80
   1   9  -4    0.55    0.78
  -1  -9   3    1.48    0.77
  -1  -9   3    1.77    0.79
  -1   9   3    0.96    0.81
  -1   9   3    0.91    0.80
  -1   9   3    1.11    0.78
   1  -9  -3    1.03    0.75
   1  -9  -3    1.15    0.78
   1  -9  -3    1.21    0.79
   1  -9  -3    1.20    0.80
   1  -9  -3    1.60    0.77
   1   9  -3    0.79    0.80
   1   9  -3    1.35    0.91
   1   9  -3    1.58    0.79
   1   9  -3    1.76    0.86
  -1  -9   2    1.71    0.75
  -1  -9   2    1.05    0.76
  -1   9   2    1.19    0.82
  -1   9   2    1.29    0.83
  -1   9   2    1.45    0.81
  -1   9   2    1.54    0.84
   1  -9  -2    1.25    0.77
   1  -9  -2    1.38    0.78
   1  -9  -2    1.78    0.82
   1  -9  -2    1.57    0.80
   1   9  -2    1.31    0.88
   1   9  -2    0.78    0.75
   1   9  -2    1.90    0.89
  -1  -9   1   16.42    1.42
  -1  -9   1   17.11    1.50
  -1   9   1   17.52    1.76
  -1   9   1   15.34    1.49
  -1   9   1   17.15    1.47
   1  -9  -1   14.13    1.38
   1  -9  -1   18.57    1.53
   1  -9  -1   17.96    1.47
   1   9  -1   18.79    1.66
   1   9  -1   14.55    1.47
   1   9  -1   16.71    1.53
  -1  -9   0    1.25    0.74
  -1  -9   0    0.66    0.69
  -1   9   0    1.43    0.79
  -1   9   0    1.19    1.24
   1  -9   0    0.13    0.76
   1   9   0    1.20    0.86
   1   9   0    0.69    0.76
   1   9   0    1.51    0.84
  -1  -9  -1   57.08    2.29
  -1  -9  -1   57.46    2.29
   1   9   1   55.80    2.34
   1   9   1   54.61    2.38
  -1  -9  -2    0.60    0.73
  -1  -9  -2    0.93    0.73
   1   9   2    1.24    0.81
   1   9   2    0.85    0.82
  -1  -9  -3    9.58    1.25
  -1  -9  -3    8.44    1.29
  -1   9  -3    9.75    1.24
  -1   9  -3    8.69    1.22
  -1   9  -3    9.78    1.62
   1  -9   3    9.47    1.19
   1  -9   3    9.88    1.22
   1  -9   3    9.60    1.22
   1  -9   3   10.18    1.89
   1   9   3    8.14    1.23
   1   9   3    9.08    1.29
  -1  -9  -4    0.46    0.73
  -1  -9  -4    1.07    0.84
  -1   9  -4    0.86    0.79
  -1   9  -4    1.87    0.89
  -1   9  -4    1.48    0.84
   1  -9   4    1.68    0.75
   1  -9   4    0.85    0.74
   1  -9   4    1.83    0.79
   1  -9   4    0.99    0.73
   1   9   4    0.79    0.84
   1   9   4    0.34    0.81
  -1  -9  -5   12.38    1.42
  -1  -9  -5   11.82    1.44
  -1  -9  -5   13.05    1.55
  -1   9  -5   12.87    1.49
  -1   9  -5   12.22    1.49
  -1   9  -5   10.25    1.30
   1  -9   5   13.54    1.44
   1  -9   5   11.87    1.39
   1  -9   5   11.17    1.39
   1  -9   5   11.34    1.32
   1   9   5   11.19    1.42
   1   9   5   13.00    1.57
  -2   0  26    1.57    0.87
  -2   0  26    2.90    1.29
   2   0 -26    1.54    0.81
   2   0 -26    1.51    0.82
   2   0 -26    0.71    0.76
  -2   0  25  113.67    3.16
  -2   0  25  117.55    2.97
   2   0 -25  109.70    3.18
   2   0 -25  114.07    2.88
   2   0 -25  112.61    3.04
   2   0 -25  112.34    3.24
  -2   0  24    4.47    0.97
  -2   0  24    3.95    0.88
   2   0 -24    4.01    0.95
   2   0 -24    4.13    0.85
   2   0 -24    4.11    0.91
   2   0 -24    4.06    0.92
  -2   0  23    0.33    0.68
  -2   0  23   -0.16    0.58
   2   0 -23    0.10    0.61
   2   0 -23    0.58    0.59
   2   0 -23   -0.24    0.58
   2   0 -23    0.11    0.66
  -2   0  22   12.80    1.32
  -2   0  22   12.32    1.20
   2   0 -22    8.49    1.09
   2   0 -22   10.72    1.10
   2   0 -22   10.79    1.20
   2   0 -22   10.91    1.24
  -2   0  21  180.04    3.00
  -2   0  21  181.19    3.02
  -2   0  21  174.25    3.34
  -2   0  21  176.60    3.15
   2   0 -21  168.60    3.45
   2   0 -21  176.52    3.12
   2   0 -21  172.23    3.28
   2   0 -21  167.60    3.45
  -2   0  20    1.15    0.54
  -2   0  20    1.85    0.59
  -2   0  20    1.11    0.66
  -2   0  20    1.90    0.65
   2   0 -20    1.41    0.52
   2   0 -20    1.32    0.64
   2   0 -20    2.18    0.62
   2   0 -20    1.10    0.61
   2   0 -20    1.35    0.64
  -2   0  19    5.21    0.73
  -2   0  19    5.72    0.77
  -2   0  19    5.48    0.85
  -2   0  19    5.57    0.80
   2   0 -19    4.95    0.69
   2   0 -19    4.65    0.82
   2   0 -19    5.60    0.78
   2   0 -19    4.81    0.79
   2   0 -19    4.62    0.80
  -2   0  18   23.36    1.13
  -2   0  18   23.02    1.15
  -2   0  18   22.56    1.02
  -2   0  18   22.92    1.28
  -2   0  18   22.84    1.20
   2   0 -18   23.62    1.12
   2   0 -18   24.44    1.26
   2   0 -18   20.00    1.30
   2   0 -18   22.99    1.18
   2   0 -18   22.26    1.27
   2   0 -18   22.58    1.32
  -2   0  17    3.64    0.58
  -2   0  17    3.46    0.59
  -2   0  17    4.06    0.54
  -2   0  17    4.35    0.70
  -2   0  17    4.17    0.65
   2   0 -17    4.08    0.59
   2   0 -17    3.60    0.51
   2   0 -17    3.47    0.69
   2   0 -17    3.81    0.61
   2   0 -17    3.60    0.67
   2   0 -17    3.31    0.66
  -2   0  16  213.46    2.78
  -2   0  16  209.40    2.79
  -2   0  16  216.85    2.45
  -2   0  16  213.57    3.07
  -2   0  16  227.93    3.35
  -2   0  16  214.73    2.87
   2   0 -16  210.82    2.75
   2   0 -16  217.86    2.45
   2   0 -16  202.88    3.16
   2   0 -16  215.68    2.85
   2   0 -16  202.79    3.01
   2   0 -16  198.52    3.16
  -2   0  15    0.87    0.40
  -2   0  15    0.79    0.41
  -2   0  15    0.74    0.35
  -2   0  15    1.15    0.49
  -2   0  15    0.98    0.45
  -2   0  15    0.83    0.42
   2   0 -15    1.23    0.40
   2   0 -15    1.17    0.36
   2   0 -15    1.18    0.50
   2   0 -15    1.22    0.43
   2   0 -15    1.16    0.46
   2   0 -15    0.98    0.47
  -2   0  14   96.17    1.78
  -2   0  14   95.98    1.81
  -2   0  14   97.94    1.57
  -2   0  14   97.10    1.96
  -2   0  14  100.06    2.11
  -2   0  14   97.71    1.82
   2   0 -14   96.83    1.78
   2   0 -14   99.56    1.58
   2   0 -14   93.65    2.05
   2   0 -14   99.52    1.81
   2   0 -14   93.95    1.94
   2   0 -14   95.32    2.06
  -2   0  13   40.07    1.16
  -2   0  13   40.71    1.19
  -2   0  13   39.93    1.01
  -2   0  13   39.64    1.27
  -2   0  13   40.78    1.35
  -2   0  13   41.03    1.18
   2   0 -13   40.94    1.17
   2   0 -13   41.94    1.03
   2   0 -13   38.21    1.31
   2   0 -13   41.02    1.16
   2   0 -13   38.75    1.26
   2   0 -13   37.45    1.30
  -2   0  12  107.22    1.75
  -2   0  12  105.35    1.75
  -2   0  12  108.18    1.53
  -2   0  12  106.75    1.86
  -2   0  12  111.98    2.04
  -2   0  12  107.91    1.74
   2   0 -12  104.48    1.72
   2   0 -12  106.22    1.51
   2   0 -12  102.66    1.96
   2   0 -12  107.30    1.71
   2   0 -12  104.79    1.89
   2   0 -12  101.14    1.95
  -2   0  11   35.18    1.03
  -2   0  11   36.41    1.05
  -2   0  11   36.61    0.91
  -2   0  11   36.97    1.10
  -2   0  11   34.89    1.17
  -2   0  11   37.30    1.03
   2   0 -11   35.17    1.02
   2   0 -11   36.70    0.90
   2   0 -11   33.84    1.14
   2   0 -11   38.32    1.02
   2   0 -11   35.56    1.14
   2   0 -11   36.59    1.18
  -2   0  10  193.52    2.15
  -2   0  10  192.21    2.16
  -2   0  10  189.70    1.85
  -2   0  10  195.36    2.23
  -2   0  10  196.56    2.42
  -2   0  10  195.79    2.07
   2   0 -10  187.66    2.12
   2   0 -10  194.50    1.87
   2   0 -10  184.98    2.37
   2   0 -10  192.24    2.03
   2   0 -10  187.52    2.31
   2   0 -10  188.75    2.40
  -2   0   9  140.98    1.77
  -2   0   9  139.39    1.78
  -2   0   9  140.79    1.54
  -2   0   9  141.64    1.81
  -2   0   9  142.50    1.98
  -2   0   9  140.90    1.67
   2   0  -9  134.28    1.74
   2   0  -9  136.61    1.95
   2   0  -9  142.33    1.66
   2   0  -9  135.58    1.89
   2   0  -9  134.62    1.94
  -2   0   8  571.50    3.35
  -2   0   8  570.02    3.39
  -2   0   8  581.59    2.95
  -2   0   8  582.07    3.37
  -2   0   8  556.02    3.62
  -2   0   8  580.59    3.11
   2   0  -8  551.48    3.33
   2   0  -8  546.68    3.64
   2   0  -8  580.96    3.07
   2   0  -8  549.17    3.56
   2   0  -8  550.40    3.65
  -2   0   7   73.55    1.21
  -2   0   7   76.78    1.25
  -2   0   7   76.25    1.07
  -2   0   7   79.41    1.22
  -2   0   7   78.34    1.35
  -2   0   7   76.91    1.10
   2   0  -7   75.53    1.23
   2   0  -7   72.79    1.31
   2   0  -7   78.15    1.09
   2   0  -7   74.61    1.31
   2   0  -7   72.71    1.31
  -2   0   6  336.01    2.37
  -2   0   6  337.89    2.40
  -2   0   6  346.10    2.11
  -2   0   6  341.22    2.24
  -2   0   6  339.06    2.54
  -2   0   6  345.07    2.08
   2   0  -6  327.93    2.37
   2   0  -6  340.69    2.03
   2   0  -6  327.67    2.50
   2   0  -6  330.30    2.52
  -2   0   5   21.42    0.69
  -2   0   5   22.12    0.61
  -2   0   5   22.40    0.62
  -2   0   5   21.82    0.71
  -2   0   5   21.79    0.57
   2   0  -5   20.60    0.66
   2   0  -5   20.76    0.70
   2   0  -5   22.36    0.56
   2   0  -5   20.20    0.69
   2   0  -5   20.43    0.69
  -2   0   4 2018.85   13.00
  -2   0   4 2020.48   13.00
  -2   0   4 2059.23   11.16
  -2   0   4 2038.20   10.74
  -2   0   4 2087.55   10.21
   2   0  -4 1898.13   11.71
   2   0  -4 1944.48   12.01
   2   0  -4 1970.88   11.92
   2   0  -4 2062.87    9.31
   2   0  -4 1936.50   12.23
   2   0  -4 1971.96   12.27
  -2   0   3    1.62    0.28
  -2   0   3    1.37    0.26
  -2   0   3    2.21    0.27
  -2   0   3    2.19    0.25
  -2   0   3    2.36    0.29
   2   0  -3    1.75    0.28
   2   0  -3    2.02    0.29
   2   0  -3    1.95    0.29
   2   0  -3    2.19    0.23
   2   0  -3    2.12    0.33
   2   0  -3    2.00    0.28
  -2   0   2   25.68    0.62
  -2   0   2   27.35    0.65
  -2   0   2   28.07    0.61
  -2   0   2   27.04    0.50
  -2   0   2   27.32    0.50
  -2   0   2   27.80    0.49
   2   0  -2   26.57    0.64
   2   0  -2   26.44    0.58
   2   0  -2   27.40    0.48
   2   0  -2   25.82    0.63
   2   0  -2   26.19    0.56
  -2   0   1    1.82    0.27
  -2   0   1    1.82    0.31
  -2   0   1    1.57    0.25
  -2   0   1    1.76    0.27
  -2   0   1    1.71    0.21
  -2   0   1    1.72    0.22
   2   0  -1    1.40    0.24
   2   0  -1    1.77    0.27
   2   0  -1    1.47    0.21
   2   0  -1    1.40    0.25
   2   0  -1    1.54    0.21
  -2   0   0  234.60    1.58
  -2   0   0  233.93    1.57
  -2   0   0  238.20    1.61
  -2   0   0  245.35    1.33
  -2   0   0  240.40    1.60
  -2   0   0  243.59    1.40
   2   0   0  234.84    1.57
   2   0   0  228.73    1.55
   2   0   0  239.59    1.32
   2   0   0  240.15    1.42
   2   0   0  233.85    1.44
   2   0   0  240.44    1.25
  -2   0  -1    0.11    0.20
  -2   0  -1    0.22    0.20
  -2   0  -1    0.09    0.20
  -2   0  -1    0.04    0.21
  -2   0  -1   -0.03    0.21
  -2   0  -1    0.27    0.23
   2   0   1    0.01    0.20
   2   0   1   -0.09    0.20
   2   0   1   -0.17    0.21
   2   0   1    0.08    0.23
   2   0   1   -0.04    0.17
   2   0   1    0.06    0.15
  -2   0  -2   48.66    0.77
  -2   0  -2   48.55    0.76
  -2   0  -2   49.94    0.85
  -2   0  -2   49.79    0.85
  -2   0  -2   51.22    0.86
   2   0   2   48.06    0.73
   2   0   2   49.12    0.84
   2   0   2   51.30    0.83
   2   0   2   50.29    0.86
   2   0   2   49.84    0.64
   2   0   2   49.40    0.61
  -2   0  -3   53.12    0.80
  -2   0  -3   52.01    0.79
  -2   0  -3   51.32    0.89
  -2   0  -3   53.50    0.93
  -2   0  -3   53.51    0.96
   2   0   3   52.29    0.74
   2   0   3   51.95    0.91
   2   0   3   51.41    0.91
   2   0   3   54.50    0.96
   2   0   3   52.65    0.65
   2   0   3   53.07    0.69
  -2   0  -4   55.42    0.83
  -2   0  -4   54.71    0.81
  -2   0  -4   56.63    0.95
  -2   0  -4   56.57    0.76
  -2   0  -4   56.31    0.99
  -2   0  -4   56.03    1.03
  -2   0  -4   57.23    0.79
   2   0   4   55.56    0.76
   2   0   4   55.56    0.99
   2   0   4   55.64    1.00
   2   0   4   56.30    1.03
   2   0   4   57.40    0.71
  -2   0  -5    2.34    0.28
  -2   0  -5    2.11    0.27
  -2   0  -5    2.47    0.33
  -2   0  -5    2.28    0.27
  -2   0  -5    2.48    0.36
  -2   0  -5    2.33    0.37
  -2   0  -5    2.04    0.27
   2   0   5    2.12    0.27
   2   0   5    2.14    0.35
   2   0   5    2.02    0.36
   2   0   5    2.72    0.41
   2   0   5    2.14    0.26
  -2   0  -6   89.51    1.10
  -2   0  -6   89.75    1.09
  -2   0  -6   88.98    1.23
  -2   0  -6   88.58    1.11
  -2   0  -6   86.86    1.34
  -2   0  -6   88.97    1.41
  -2   0  -6   90.34    1.00
  -2   0  -6   89.05    1.15
   2   0   6   88.76    0.99
   2   0   6   87.92    1.35
   2   0   6   87.21    1.37
   2   0   6   88.14    1.39
   2   0   6   90.10    1.00
  -2   0  -7  291.86    2.01
  -2   0  -7  288.15    1.99
  -2   0  -7  287.14    2.23
  -2   0  -7  292.25    2.14
  -2   0  -7  295.06    2.54
  -2   0  -7  298.24    1.90
  -2   0  -7  293.47    2.21
   2   0   7  288.57    1.80
   2   0   7  287.56    2.49
   2   0   7  286.72    2.55
   2   0   7  289.66    2.57
   2   0   7  293.76    1.88
  -2   0  -8  430.09    2.55
  -2   0  -8  434.89    2.84
  -2   0  -8  433.77    2.80
  -2   0  -8  436.32    3.25
  -2   0  -8  429.22    3.27
  -2   0  -8  433.73    2.46
  -2   0  -8  429.90    2.87
   2   0   8  424.74    3.18
   2   0   8  424.47    3.26
   2   0   8  419.42    3.22
  -2   0  -9   53.89    1.00
  -2   0  -9   53.36    1.09
  -2   0  -9   53.60    1.10
  -2   0  -9   54.99    1.28
  -2   0  -9   55.38    1.31
  -2   0  -9   53.77    0.96
  -2   0  -9   53.00    1.14
   2   0   9   52.27    1.26
   2   0   9   53.09    1.30
   2   0   9   55.09    1.31
  -2   0 -10  255.48    2.16
  -2   0 -10  256.84    1.97
  -2   0 -10  260.13    2.38
  -2   0 -10  255.45    2.45
  -2   0 -10  258.55    2.78
  -2   0 -10  253.99    2.77
  -2   0 -10  255.88    2.15
  -2   0 -10  255.01    2.52
   2   0  10  256.54    2.18
   2   0  10  255.11    2.75
   2   0  10  255.55    2.82
   2   0  10  257.56    2.79
  -2   0 -11   84.89    1.33
  -2   0 -11   85.77    1.22
  -2   0 -11   86.17    1.45
  -2   0 -11   85.10    1.53
  -2   0 -11   83.42    1.71
  -2   0 -11   85.01    1.34
  -2   0 -11   81.55    1.54
   2   0  11   84.02    1.34
   2   0  11   86.64    1.73
   2   0  11   82.45    1.73
   2   0  11   84.88    1.70
  -2   0 -12   11.82    0.62
  -2   0 -12   10.98    0.55
  -2   0 -12   11.67    0.66
  -2   0 -12   11.10    0.69
  -2   0 -12   11.64    0.81
  -2   0 -12   11.40    0.61
  -2   0 -12   11.29    0.72
   2   0  12   11.27    0.64
   2   0  12   11.00    0.81
  -2   0 -13   55.46    1.19
  -2   0 -13   56.39    1.10
  -2   0 -13   55.84    1.28
  -2   0 -13   53.74    1.38
  -2   0 -13   53.64    1.51
  -2   0 -13   54.74    1.22
  -2   0 -13   54.71    1.42
   2   0  13   54.53    1.21
   2   0  13   54.97    1.53
   2   0  13   54.41    1.20
   2   0  13   54.05    1.56
   2   0  13   52.81    1.51
  -2   0 -14   27.03    0.92
  -2   0 -14   29.07    0.86
  -2   0 -14   28.15    0.99
  -2   0 -14   28.34    1.09
  -2   0 -14   26.40    1.20
  -2   0 -14   27.50    0.95
  -2   0 -14   25.96    1.10
   2   0  14   27.93    0.96
   2   0  14   26.35    1.20
   2   0  14   27.56    0.94
   2   0  14   29.11    1.26
   2   0  14   28.15    1.22
  -2   0 -15  244.22    2.58
  -2   0 -15  242.36    2.36
  -2   0 -15  241.92    2.71
  -2   0 -15  236.52    3.02
  -2   0 -15  238.07    3.26
  -2   0 -15  242.69    2.69
  -2   0 -15  233.97    3.09
   2   0  15  240.29    2.57
   2   0  15  240.86    3.30
   2   0  15  236.67    2.56
   2   0  15  235.47    3.33
   2   0  15  236.49    3.27
  -2   0 -16   98.46    1.74
  -2   0 -16  102.17    1.61
  -2   0 -16  102.76    1.86
  -2   0 -16   99.84    2.10
  -2   0 -16  100.24    2.25
  -2   0 -16  104.32    1.88
  -2   0 -16  100.42    2.17
   2   0  16  102.65    1.79
   2   0  16  105.41    2.33
   2   0  16   99.25    1.76
   2   0  16   99.81    2.32
   2   0  16   99.28    2.24
  -2   0 -17   83.40    1.53
  -2   0 -17   82.47    1.73
  -2   0 -17   81.58    2.00
  -2   0 -17   81.17    2.13
  -2   0 -17   82.42    1.76
  -2   0 -17   81.21    2.04
   2   0  17   84.27    1.69
   2   0  17   85.20    2.25
   2   0  17   82.25    1.68
   2   0  17   79.95    2.17
   2   0  17   80.00    2.12
  -2   0 -18    4.70    0.64
  -2   0 -18    5.25    0.76
  -2   0 -18    5.12    0.79
  -2   0 -18    4.81    0.64
  -2   0 -18    5.52    0.80
   2   0  18    4.81    0.63
   2   0  18    5.10    0.65
   2   0  18    5.00    0.86
   2   0  18    4.97    0.79
  -2   0 -19  237.38    3.01
  -2   0 -19  231.24    3.52
  -2   0 -19  230.66    3.67
  -2   0 -19  240.25    3.15
  -2   0 -19  227.80    3.56
   2   0  19  238.11    4.51
   2   0  19  231.59    3.81
   2   0  19  232.13    3.72
  -2   0 -20   15.03    1.20
  -2   0 -20   15.40    1.23
  -2   0 -20   14.24    1.18
  -2   0 -20   15.91    1.21
   2   0  20   15.72    1.35
   2   0  20   17.12    1.40
  -2   0 -21  128.15    2.87
  -2   0 -21  130.15    2.98
  -2   0 -21  126.06    2.90
   2   0  21  131.33    3.15
   2   0  21  129.27    3.01
  -2   0 -22    2.38    0.71
  -2   0 -22    2.76    0.76
  -2   0 -22    1.76    0.71
   2   0  22    2.95    0.87
   2   0  22    2.89    0.83
  -2   0 -23   30.41    1.70
  -2   0 -23   27.95    1.69
  -2   0 -23   27.70    1.68
   2   0  23   27.05    1.79
   2   0  23   30.58    1.80
  -2   0 -24    1.03    0.70
  -2   0 -24    0.78    0.69
  -2   0 -24    0.54    0.70
   2   0  24    0.99    0.84
   2   0  24    0.78    0.84
  -2   0 -25    5.20    0.98
  -2   0 -25    5.04    1.02
  -2   0 -25    5.80    1.09
   2   0  25    4.68    1.12
   2   0  25    5.03    1.11
  -2   0 -26    0.45    0.72
  -2   0 -26    0.13    0.69
  -2   0 -26   -0.63    0.63
   2   0  26   -0.23    0.82
   2   0  26    0.31    0.89
  -2  -1  26    9.16    1.30
  -2   1  26    6.90    1.24
  -2   1  26    9.57    1.27
   2  -1 -26    6.65    1.17
   2  -1 -26    8.59    1.26
   2  -1 -26    8.18    1.30
   2   1 -26    8.74    1.29
   2   1 -26    8.06    1.17
   2   1 -26    7.41    1.21
  -2  -1  25   18.67    1.62
  -2   1  25   19.31    1.69
  -2   1  25   18.29    1.56
   2  -1 -25   17.35    1.57
   2  -1 -25   16.54    1.56
   2  -1 -25   17.52    1.60
   2   1 -25   16.67    1.56
   2   1 -25   17.38    1.47
   2   1 -25   16.45    1.54
  -2  -1  24    3.31    1.02
  -2  -1  24    4.87    1.00
  -2   1  24    3.60    0.95
  -2   1  24    3.36    0.89
   2  -1 -24    2.23    0.85
   2  -1 -24    3.10    0.89
   2  -1 -24    2.97    0.90
   2   1 -24    3.49    0.90
   2   1 -24    3.22    0.84
   2   1 -24    2.66    0.81
   2   1 -24    2.07    0.82
  -2  -1  23   18.44    1.35
  -2  -1  23   18.59    1.38
  -2  -1  23   18.91    1.50
  -2   1  23   18.10    1.49
  -2   1  23   18.01    1.46
   2  -1 -23   18.37    1.55
   2  -1 -23   17.93    1.42
   2  -1 -23   18.20    1.52
   2   1 -23   16.72    1.46
   2   1 -23   18.11    1.37
   2   1 -23   18.10    1.37
   2   1 -23   17.46    1.44
  -2  -1  22    3.02    0.74
  -2  -1  22    3.12    0.78
  -2  -1  22    3.02    0.83
  -2  -1  22    3.22    0.76
  -2   1  22    2.89    0.84
  -2   1  22    2.61    0.78
   2  -1 -22    2.65    0.69
   2  -1 -22    2.55    0.82
   2  -1 -22    3.49    0.72
   2  -1 -22    3.98    0.87
   2  -1 -22    2.84    0.85
   2   1 -22    3.26    0.82
   2   1 -22    3.23    0.78
   2   1 -22    3.01    0.76
   2   1 -22    4.11    0.90
  -2  -1  21    0.33    0.54
  -2  -1  21    0.51    0.57
  -2  -1  21    0.48    0.61
  -2  -1  21    0.10    0.53
  -2   1  21    0.56    0.64
  -2   1  21   -0.30    0.54
   2  -1 -21   -0.06    0.49
   2  -1 -21   -0.23    0.55
   2  -1 -21   -0.18    0.46
   2  -1 -21   -0.28    0.53
   2  -1 -21    0.15    0.58
   2   1 -21   -0.16    0.52
   2   1 -21    0.02    0.51
   2   1 -21   -0.62    0.45
   2   1 -21    0.49    0.58
  -2  -1  20   35.51    1.53
  -2  -1  20   36.97    1.57
  -2  -1  20   35.70    1.41
  -2  -1  20   35.16    1.61
  -2  -1  20   36.14    1.49
  -2   1  20   34.26    1.64
  -2   1  20   35.85    1.76
  -2   1  20   34.00    1.55
   2  -1 -20   34.43    1.48
   2  -1 -20   31.53    1.66
   2  -1 -20   35.77    1.44
   2  -1 -20   34.97    1.61
   2  -1 -20   32.21    1.64
   2   1 -20   34.22    1.36
   2   1 -20   33.80    1.63
   2   1 -20   33.27    1.52
   2   1 -20   32.27    1.51
   2   1 -20   30.66    1.59
  -2  -1  19   19.42    1.21
  -2  -1  19   16.86    1.17
  -2  -1  19   19.50    1.12
  -2  -1  19   17.91    1.24
  -2  -1  19   18.72    1.14
  -2   1  19   18.31    1.02
  -2   1  19   17.66    1.26
  -2   1  19   19.81    1.38
  -2   1  19   18.97    1.22
   2  -1 -19   18.85    1.17
   2  -1 -19   18.12    1.28
   2  -1 -19   17.91    1.07
   2  -1 -19   17.07    1.22
   2  -1 -19   15.78    1.24
   2   1 -19   19.03    1.07
   2   1 -19   16.50    1.22
   2   1 -19   18.08    1.16
   2   1 -19   17.69    1.18
   2   1 -19   17.32    1.25
  -2  -1  18   12.32    1.00
  -2  -1  18   11.78    1.00
  -2  -1  18   10.90    0.92
  -2  -1  18   12.45    1.06
  -2  -1  18   11.66    0.96
  -2   1  18   12.41    0.86
  -2   1  18   12.74    0.87
  -2   1  18   12.91    1.13
  -2   1  18   13.18    1.17
  -2   1  18   12.05    1.05
   2  -1 -18   12.81    0.98
   2  -1 -18   12.93    1.12
   2  -1 -18   13.22    0.93
   2  -1 -18   12.30    1.10
   2  -1 -18   11.24    1.07
   2   1 -18   11.99    0.85
   2   1 -18   12.53    0.92
   2   1 -18   12.00    1.07
   2   1 -18   12.02    1.02
   2   1 -18   10.96    0.99
   2   1 -18   12.18    1.09
  -2  -1  17   27.20    1.25
  -2  -1  17   27.43    1.27
  -2  -1  17   26.50    1.16
  -2  -1  17   29.59    1.33
  -2  -1  17   27.99    1.19
  -2   1  17   29.21    1.10
  -2   1  17   27.82    1.10
  -2   1  17   27.78    1.35
  -2   1  17   28.06    1.43
  -2   1  17   28.08    1.29
   2  -1 -17   26.55    1.21
   2  -1 -17   25.59    1.35
   2  -1 -17   26.26    1.12
   2  -1 -17   25.10    1.29
   2  -1 -17   27.13    1.38
   2   1 -17   26.66    1.08
   2   1 -17   29.38    1.17
   2   1 -17   25.98    1.35
   2   1 -17   27.53    1.27
   2   1 -17   26.82    1.26
   2   1 -17   27.29    1.39
  -2  -1  16   44.73    1.46
  -2  -1  16   42.97    1.46
  -2  -1  16   43.29    1.35
  -2  -1  16   43.02    1.47
  -2  -1  16   44.33    1.33
  -2   1  16   44.84    1.27
  -2   1  16   43.95    1.28
  -2   1  16   43.40    1.55
  -2   1  16   44.87    1.61
  -2   1  16   44.82    1.49
   2  -1 -16   41.95    1.41
   2  -1 -16   43.72    1.61
   2  -1 -16   43.53    1.30
   2  -1 -16   45.33    1.56
   2  -1 -16   42.85    1.60
   2   1 -16   41.23    1.24
   2   1 -16   44.24    1.34
   2   1 -16   41.67    1.54
   2   1 -16   45.16    1.49
   2   1 -16   42.15    1.44
   2   1 -16   44.45    1.60
  -2  -1  15   55.47    1.56
  -2  -1  15   54.89    1.56
  -2  -1  15   56.12    1.46
  -2  -1  15   55.85    1.54
  -2  -1  15   60.86    1.92
  -2  -1  15   59.12    1.44
  -2   1  15   56.49    1.35
  -2   1  15   54.71    1.36
  -2   1  15   56.56    1.06
  -2   1  15   54.78    1.64
  -2   1  15   56.02    1.71
  -2   1  15   54.26    1.56
   2  -1 -15   55.77    1.52
   2  -1 -15   53.28    1.68
   2  -1 -15   56.76    1.39
   2  -1 -15   52.70    1.60
   2  -1 -15   51.35    1.67
   2   1 -15   52.45    1.34
   2   1 -15   55.91    1.44
   2   1 -15   50.76    1.61
   2   1 -15   54.88    1.56
   2   1 -15   52.78    1.55
   2   1 -15   51.99    1.64
  -2  -1  14  288.80    3.25
  -2  -1  14  283.66    3.24
  -2  -1  14  282.93    2.98
  -2  -1  14  289.16    3.18
  -2  -1  14  294.38    3.50
  -2  -1  14  290.38    2.88
  -2   1  14  285.88    2.79
  -2   1  14  285.31    2.84
  -2   1  14  295.13    2.19
  -2   1  14  285.12    3.40
  -2   1  14  287.85    3.48
  -2   1  14  284.12    3.24
   2  -1 -14  273.91    3.13
   2  -1 -14  267.17    3.41
   2  -1 -14  289.40    2.85
   2  -1 -14  276.90    3.36
   2  -1 -14  268.82    3.42
   2   1 -14  275.90    2.81
   2   1 -14  280.29    2.96
   2   1 -14  270.63    3.38
   2   1 -14  281.89    3.20
   2   1 -14  269.00    3.17
   2   1 -14  271.55    3.41
  -2  -1  13   32.79    1.17
  -2  -1  13   31.48    1.15
  -2  -1  13   32.53    1.08
  -2  -1  13   31.72    1.12
  -2  -1  13   32.45    1.23
  -2  -1  13   33.73    1.03
  -2   1  13   32.59    0.99
  -2   1  13   31.46    1.00
  -2   1  13   33.53    0.77
  -2   1  13   32.57    1.21
  -2   1  13   30.56    1.22
  -2   1  13   31.03    1.13
   2  -1 -13   30.86    1.12
   2  -1 -13   30.51    1.21
   2  -1 -13   33.33    1.00
   2  -1 -13   29.96    1.17
   2  -1 -13   31.34    1.23
   2   1 -13   30.96    1.00
   2   1 -13   33.07    1.07
   2   1 -13   30.25    1.19
   2   1 -13   31.64    1.14
   2   1 -13   30.49    1.12
   2   1 -13   30.90    1.24
  -2  -1  12  151.67    2.22
  -2  -1  12  151.60    2.24
  -2  -1  12  154.48    2.09
  -2  -1  12  152.57    2.11
  -2  -1  12  153.78    2.36
  -2  -1  12  155.17    1.91
  -2   1  12  150.56    1.90
  -2   1  12  149.83    1.94
  -2   1  12  154.80    1.47
  -2   1  12  152.93    2.32
  -2   1  12  151.64    2.36
  -2   1  12  149.58    2.20
   2  -1 -12  148.61    2.18
   2  -1 -12  143.07    2.33
   2  -1 -12  155.91    1.90
   2  -1 -12  147.30    2.31
   2  -1 -12  144.47    2.34
   2   1 -12  146.21    1.94
   2   1 -12  152.90    2.07
   2   1 -12  144.07    2.30
   2   1 -12  149.54    2.18
   2   1 -12  144.51    2.18
   2   1 -12  146.10    2.34
  -2  -1  11  184.22    2.36
  -2  -1  11  181.78    2.36
  -2  -1  11  186.17    2.21
  -2  -1  11  182.55    2.18
  -2  -1  11  193.21    2.51
  -2  -1  11  189.00    1.97
  -2   1  11  181.10    2.01
  -2   1  11  181.46    2.05
  -2   1  11  186.33    1.53
  -2   1  11  181.57    2.41
  -2   1  11  182.41    2.46
  -2   1  11  185.44    2.34
   2  -1 -11  180.24    2.31
   2  -1 -11  175.23    2.46
   2  -1 -11  189.74    1.96
   2  -1 -11  174.98    2.41
   2  -1 -11  175.75    2.46
   2   1 -11  175.15    2.04
   2   1 -11  181.59    2.18
   2   1 -11  173.39    2.42
   2   1 -11  183.48    2.30
   2   1 -11  176.94    2.31
   2   1 -11  176.63    2.46
  -2  -1  10  259.36    2.69
  -2  -1  10  253.06    2.67
  -2  -1  10  263.07    2.53
  -2  -1  10  264.57    2.46
  -2  -1  10  269.68    2.81
  -2  -1  10  266.19    2.18
  -2   1  10  257.28    2.29
  -2   1  10  256.69    2.34
  -2   1  10  264.74    1.74
  -2   1  10  259.85    2.74
  -2   1  10  267.91    2.82
  -2   1  10  259.29    2.62
   2  -1 -10  252.55    2.64
   2  -1 -10  245.48    2.77
   2  -1 -10  265.82    2.16
   2  -1 -10  250.35    2.75
   2  -1 -10  245.78    2.76
   2   1 -10  251.57    2.35
   2   1 -10  259.17    2.51
   2   1 -10  250.79    2.77
   2   1 -10  257.48    2.59
   2   1 -10  250.77    2.64
   2   1 -10  247.27    2.77
  -2  -1   9   33.12    1.02
  -2  -1   9   32.66    1.02
  -2  -1   9   32.15    0.95
  -2  -1   9   34.32    0.90
  -2  -1   9   32.82    1.03
  -2  -1   9   34.53    0.79
  -2   1   9   31.42    0.84
  -2   1   9   33.71    0.89
  -2   1   9   33.31    0.63
  -2   1   9   33.21    1.02
  -2   1   9   33.03    1.03
  -2   1   9   33.66    1.00
   2  -1  -9   32.50    1.00
   2  -1  -9   32.78    0.77
   2  -1  -9   31.84    1.03
   2  -1  -9   30.13    1.02
   2   1  -9   30.83    0.87
   2   1  -9   32.13    0.94
   2   1  -9   31.90    1.03
   2   1  -9   32.12    0.96
   2   1  -9   30.73    0.99
   2   1  -9   32.01    1.04
  -2  -1   8  100.13    1.59
  -2  -1   8   96.58    1.57
  -2  -1   8   98.75    1.49
  -2  -1   8  101.11    1.35
  -2  -1   8  100.95    1.60
  -2  -1   8  102.13    1.17
  -2   1   8   98.24    1.35
  -2   1   8   98.72    1.37
  -2   1   8  103.08    1.01
  -2   1   8   97.61    1.57
  -2   1   8  100.41    1.60
  -2   1   8   98.80    1.51
   2  -1  -8   98.29    1.56
   2  -1  -8   94.71    1.60
   2  -1  -8  101.17    1.15
   2  -1  -8   97.62    1.62
   2  -1  -8   97.29    1.61
   2   1  -8   98.56    1.42
   2   1  -8   99.77    1.49
   2   1  -8   96.15    1.61
   2   1  -8   99.47    1.51
   2   1  -8   96.99    1.55
  -2  -1   7   76.60    1.35
  -2  -1   7   73.77    1.33
  -2  -1   7   75.39    1.27
  -2  -1   7   76.42    1.09
  -2  -1   7   79.56    1.36
  -2  -1   7   77.61    0.93
  -2   1   7   76.08    1.15
  -2   1   7   74.09    1.17
  -2   1   7   77.46    0.86
  -2   1   7   77.77    1.34
  -2   1   7   74.46    1.31
  -2   1   7   76.10    1.28
   2  -1  -7   73.13    1.31
   2  -1  -7   72.98    1.34
   2  -1  -7   77.52    0.91
   2  -1  -7   74.02    1.36
   2  -1  -7   73.22    1.33
   2   1  -7   73.07    1.19
   2   1  -7   75.05    1.26
   2   1  -7   74.54    1.36
   2   1  -7   76.17    1.27
   2   1  -7   75.63    1.33
   2   1  -7   74.13    1.36
  -2  -1   6  219.55    2.12
  -2  -1   6  216.46    2.11
  -2  -1   6  217.14    2.00
  -2  -1   6  221.44    1.63
  -2  -1   6  229.67    2.10
  -2  -1   6  226.53    1.35
  -2   1   6  219.75    1.85
  -2   1   6  220.10    1.88
  -2   1   6  223.21    1.39
  -2   1   6  219.30    2.08
  -2   1   6  223.50    2.08
  -2   1   6  220.99    2.02
   2  -1  -6  214.15    2.09
   2  -1  -6  224.33    2.05
   2  -1  -6  216.07    2.10
   2  -1  -6  225.00    1.32
   2  -1  -6  211.54    2.11
   2  -1  -6  211.81    2.06
   2   1  -6  213.47    1.93
   2   1  -6  215.76    2.00
   2   1  -6  209.08    2.11
   2   1  -6  216.23    1.98
   2   1  -6  215.66    2.09
   2   1  -6  217.21    2.15
  -2  -1   5    7.53    0.55
  -2  -1   5    8.26    0.53
  -2  -1   5    7.86    0.38
  -2  -1   5    7.96    0.51
  -2  -1   5    8.09    0.30
  -2   1   5    7.26    0.47
  -2   1   5    7.97    0.49
  -2   1   5    7.78    0.37
  -2   1   5    8.15    0.54
  -2   1   5    7.08    0.52
  -2   1   5    7.67    0.51
   2  -1  -5    7.23    0.53
   2  -1  -5    7.20    0.50
   2  -1  -5    7.34    0.54
   2  -1  -5    7.74    0.29
   2  -1  -5    7.18    0.53
   2  -1  -5    6.95    0.50
   2   1  -5    7.83    0.52
   2   1  -5    7.20    0.51
   2   1  -5    7.76    0.53
   2   1  -5    6.87    0.52
   2   1  -5    7.50    0.50
   2   1  -5    7.50    0.52
   2   1  -5    8.16    0.54
  -2  -1   4  259.18    2.09
  -2  -1   4  261.50    2.05
  -2  -1   4  265.91    1.32
  -2  -1   4  263.94    1.98
  -2   1   4  260.14    1.92
  -2   1   4  265.05    1.96
  -2   1   4  273.11    1.59
  -2   1   4  265.42    2.04
  -2   1   4  260.25    1.96
  -2   1   4  258.02    1.98
   2  -1  -4  253.48    2.06
   2  -1  -4  266.29    1.95
   2  -1  -4  253.50    1.96
   2  -1  -4  251.51    2.04
   2  -1  -4  255.48    1.93
   2   1  -4  262.22    2.04
   2   1  -4  252.17    1.93
   2   1  -4  261.56    1.97
   2   1  -4  257.69    2.11
  -2  -1   3    1.10    0.31
  -2  -1   3    0.93    0.28
  -2  -1   3    0.93    0.29
  -2  -1   3    1.06    0.14
  -2  -1   3    0.79    0.23
  -2   1   3    0.76    0.27
  -2   1   3    1.25    0.27
  -2   1   3    1.13    0.28
  -2   1   3    1.26    0.24
  -2   1   3    1.09    0.29
  -2   1   3    0.98    0.24
  -2   1   3    1.13    0.30
   2  -1  -3    0.84    0.26
   2  -1  -3    1.06    0.25
   2  -1  -3    0.84    0.25
   2  -1  -3    1.23    0.30
   2  -1  -3    1.01    0.25
   2   1  -3    1.10    0.30
   2   1  -3    1.26    0.27
   2   1  -3    0.87    0.28
   2   1  -3    0.71    0.28
   2   1  -3    0.92    0.28
  -2  -1   2    4.84    0.46
  -2  -1   2    4.53    0.43
  -2  -1   2    4.88    0.47
  -2   1   2    4.71    0.44
  -2   1   2    5.34    0.40
  -2   1   2    4.54    0.46
  -2   1   2    4.89    0.38
  -2   1   2    5.47    0.44
  -2   1   2    4.91    0.38
   2  -1  -2    4.97    0.42
   2  -1  -2    5.12    0.41
   2  -1  -2    5.28    0.36
   2  -1  -2    4.36    0.38
   2  -1  -2    5.40    0.35
   2   1  -2    4.55    0.45
   2   1  -2    4.79    0.41
   2   1  -2    4.25    0.43
   2   1  -2    4.38    0.44
   2   1  -2    4.55    0.43
  -2  -1   1    1.13    0.26
  -2  -1   1    0.90    0.25
  -2  -1   1    1.02    0.27
  -2  -1   1    0.97    0.26
  -2   1   1    1.18    0.28
  -2   1   1    1.14    0.23
  -2   1   1    0.88    0.29
  -2   1   1    0.91    0.24
  -2   1   1    1.16    0.28
  -2   1   1    0.85    0.22
  -2   1   1    0.75    0.26
   2  -1  -1    0.92    0.24
   2  -1  -1    0.91    0.23
   2  -1  -1    0.84    0.18
   2  -1  -1    0.87    0.23
   2  -1  -1    0.97    0.18
   2   1  -1    0.86    0.26
   2   1  -1    0.91    0.25
   2   1  -1    0.83    0.27
   2   1  -1    0.86    0.27
   2   1  -1    0.89    0.27
  -2  -1   0    5.29    0.40
  -2  -1   0    4.95    0.38
  -2  -1   0    5.11    0.43
  -2  -1   0    4.60    0.43
  -2   1   0    5.01    0.44
  -2   1   0    4.63    0.37
  -2   1   0    5.49    0.45
  -2   1   0    5.07    0.42
  -2   1   0    4.76    0.44
  -2   1   0    5.16    0.38
  -2   1   0    5.64    0.44
  -2   1   0    4.70    0.29
   2  -1   0    4.94    0.37
   2  -1   0    5.16    0.39
   2  -1   0    4.86    0.24
   2  -1   0    4.95    0.31
   2  -1   0    4.64    0.22
   2   1   0    4.99    0.43
   2   1   0    5.06    0.40
   2   1   0    4.91    0.22
   2   1   0    5.02    0.30
   2   1   0    4.85    0.44
   2   1   0    5.45    0.42
  -2  -1  -1    4.75    0.35
  -2  -1  -1    4.18    0.33
  -2  -1  -1    4.00    0.41
  -2  -1  -1    4.86    0.48
  -2  -1  -1    4.00    0.43
  -2   1  -1    3.70    0.37
  -2   1  -1    3.94    0.43
  -2   1  -1    3.50    0.40
  -2   1  -1    3.48    0.42
  -2   1  -1    3.93    0.37
  -2   1  -1    3.99    0.34
   2  -1   1    4.11    0.32
   2  -1   1    4.50    0.40
   2  -1   1    3.94    0.45
   2  -1   1    3.84    0.16
   2  -1   1    3.97    0.44
   2  -1   1    4.18    0.26
   2   1   1    4.24    0.42
   2   1   1    4.35    0.41
   2   1   1    4.25    0.28
   2   1   1    4.04    0.35
   2   1   1    4.78    0.42
   2   1   1    4.04    0.43
  -2  -1  -2  114.21    0.99
  -2  -1  -2  115.77    0.97
  -2  -1  -2  114.47    1.21
  -2  -1  -2  122.98    1.30
  -2  -1  -2  113.51    1.32
  -2   1  -2  113.80    1.31
  -2   1  -2  117.44    1.20
  -2   1  -2  112.99    1.31
  -2   1  -2  109.04    1.27
  -2   1  -2  118.51    1.35
  -2   1  -2  120.38    1.22
  -2   1  -2  108.00    1.12
   2  -1   2  113.09    0.94
   2  -1   2  119.64    1.19
   2  -1   2  116.11    1.35
   2  -1   2  116.37    0.80
   2   1   2  111.70    1.28
   2   1   2  117.27    1.28
   2   1   2  113.26    1.03
   2   1   2  112.24    1.14
   2   1   2  119.02    1.31
  -2  -1  -3   59.38    0.71
  -2  -1  -3   61.11    0.70
  -2  -1  -3   60.77    0.92
  -2  -1  -3   62.34    1.00
  -2  -1  -3   61.09    1.06
  -2   1  -3   56.50    0.98
  -2   1  -3   62.38    0.78
  -2   1  -3   59.00    0.93
  -2   1  -3   56.95    0.99
  -2   1  -3   56.68    1.00
  -2   1  -3   58.18    0.93
  -2   1  -3   57.24    0.94
   2  -1   3   58.31    0.64
   2  -1   3   59.49    0.92
   2  -1   3   61.54    1.08
   2  -1   3   59.83    1.06
   2   1   3   58.56    0.99
   2   1   3   57.30    0.86
   2   1   3   57.20    0.93
   2   1   3   58.10    0.96
   2   1   3   57.31    0.98
  -2  -1  -4  146.20    1.05
  -2  -1  -4  148.45    1.01
  -2  -1  -4  144.59    1.41
  -2  -1  -4  145.64    1.55
  -2  -1  -4  148.22    1.68
  -2   1  -4  137.19    1.51
  -2   1  -4  133.00    0.83
  -2   1  -4  139.90    1.45
  -2   1  -4  135.53    1.50
  -2   1  -4  137.61    1.55
  -2   1  -4  141.42    0.82
  -2   1  -4  139.75    1.46
  -2   1  -4  133.01    1.49
  -2   1  -4  140.08    0.92
   2  -1   4  149.76    0.91
   2  -1   4  141.13    1.44
   2  -1   4  148.77    1.71
   2  -1   4  147.78    1.69
   2   1   4  135.87    1.46
   2   1   4  138.30    1.52
   2   1   4  135.72    1.41
   2   1   4  138.02    1.51
   2   1   4  140.84    1.47
   2   1   4  146.17    1.55
  -2  -1  -5  252.73    1.33
  -2  -1  -5  254.26    1.28
  -2  -1  -5  259.60    1.91
  -2  -1  -5  253.87    2.14
  -2  -1  -5  256.60    2.31
  -2   1  -5  242.77    2.06
  -2   1  -5  235.11    1.00
  -2   1  -5  243.93    2.02
  -2   1  -5  242.39    2.05
  -2   1  -5  236.57    2.09
  -2   1  -5  246.98    1.34
  -2   1  -5  240.71    2.02
  -2   1  -5  243.11    2.12
  -2   1  -5  243.45    1.45
   2  -1   5  252.92    1.03
   2  -1   5  243.61    1.99
   2  -1   5  256.32    2.32
   2  -1   5  259.81    2.32
   2   1   5  242.71    1.98
   2   1   5  246.48    2.12
   2   1   5  239.74    2.02
   2   1   5  241.18    2.12
   2   1   5  244.66    1.99
   2   1   5  247.53    2.09
  -2  -1  -6  445.36    1.78
  -2  -1  -6  449.13    1.73
  -2  -1  -6  460.49    2.57
  -2  -1  -6  436.60    2.86
  -2  -1  -6  443.75    2.97
  -2  -1  -6  463.13    3.21
  -2  -1  -6  442.69    2.93
  -2   1  -6  435.50    2.83
  -2   1  -6  444.97    1.35
  -2   1  -6  441.81    2.88
  -2   1  -6  424.31    2.80
  -2   1  -6  424.92    2.90
  -2   1  -6  427.56    2.04
  -2   1  -6  432.41    2.85
  -2   1  -6  422.97    2.96
  -2   1  -6  473.61    1.84
  -2   1  -6  437.85    2.21
   2  -1   6  438.38    1.24
   2  -1   6  429.45    2.79
   2  -1   6  450.27    3.20
   2  -1   6  458.39    3.19
   2   1   6  434.79    2.71
   2   1   6  433.60    2.94
   2   1   6  428.29    2.88
   2   1   6  437.92    3.01
   2   1   6  441.27    2.75
  -2  -1  -7   38.04    0.58
  -2  -1  -7   38.21    0.81
  -2  -1  -7   36.73    0.95
  -2  -1  -7   36.43    0.98
  -2  -1  -7   39.55    1.09
  -2  -1  -7   36.91    0.98
  -2   1  -7   35.50    0.92
  -2   1  -7   38.59    0.43
  -2   1  -7   36.26    0.96
  -2   1  -7   35.77    0.95
  -2   1  -7   35.47    0.72
  -2   1  -7   36.14    0.95
  -2   1  -7   35.30    1.01
  -2   1  -7   37.35    0.52
  -2   1  -7   36.58    0.77
   2  -1   7   37.51    0.97
   2  -1   7   38.37    1.10
   2  -1   7   38.68    1.07
   2   1   7   36.39    0.88
   2   1   7   35.94    0.98
   2   1   7   35.04    0.97
   2   1   7   35.74    1.00
   2   1   7   36.61    0.90
  -2  -1  -8   23.47    0.51
  -2  -1  -8   23.31    0.68
  -2  -1  -8   23.31    0.83
  -2  -1  -8   24.51    0.88
  -2  -1  -8   25.04    0.95
  -2  -1  -8   23.73    0.79
  -2  -1  -8   23.36    0.84
  -2   1  -8   22.90    0.79
  -2   1  -8   24.28    0.37
  -2   1  -8   23.91    0.37
  -2   1  -8   22.91    0.83
  -2   1  -8   23.30    0.67
  -2   1  -8   23.35    0.84
  -2   1  -8   21.02    0.86
  -2   1  -8   23.45    0.50
  -2   1  -8   22.64    0.70
   2  -1   8   22.03    0.83
   2  -1   8   23.41    0.94
   2  -1   8   24.25    0.93
   2   1   8   21.79    0.86
   2   1   8   22.83    0.88
   2   1   8   22.57    0.89
   2   1   8   24.63    0.81
  -2  -1  -9  477.32    2.17
  -2  -1  -9  477.32    2.80
  -2  -1  -9  461.30    3.41
  -2  -1  -9  473.07    3.60
  -2  -1  -9  476.37    3.69
  -2  -1  -9  469.12    3.22
  -2  -1  -9  466.26    3.49
  -2   1  -9  458.88    3.24
  -2   1  -9  473.69    1.64
  -2   1  -9  472.19    1.66
  -2   1  -9  461.10    3.37
  -2   1  -9  445.89    2.81
  -2   1  -9  469.00    3.51
  -2   1  -9  453.32    3.59
  -2   1  -9  469.45    2.23
  -2   1  -9  455.79    2.97
   2  -1   9  462.11    3.43
   2  -1   9  468.31    3.72
   2  -1   9  474.05    3.66
   2   1   9  468.27    2.16
   2   1   9  462.31    3.55
   2   1   9  459.24    3.57
   2   1   9  456.36    3.60
   2   1   9  468.03    3.21
  -2  -1 -10  208.44    1.54
  -2  -1 -10  204.27    1.91
  -2  -1 -10  197.60    2.36
  -2  -1 -10  209.55    2.54
  -2  -1 -10  206.32    2.55
  -2  -1 -10  199.15    2.21
  -2  -1 -10  197.81    2.40
  -2   1 -10  201.20    2.25
  -2   1 -10  205.87    1.20
  -2   1 -10  195.77    2.30
  -2   1 -10  194.83    2.02
  -2   1 -10  199.60    2.43
  -2   1 -10  196.79    2.50
  -2   1 -10  202.14    1.62
  -2   1 -10  195.78    2.11
   2  -1  10  205.88    2.44
   2  -1  10  204.56    2.59
   2  -1  10  209.10    2.55
   2   1  10  203.29    1.53
   2   1  10  200.91    2.49
   2   1  10  203.72    1.53
   2   1  10  199.77    2.51
   2   1  10  195.53    2.49
   2   1  10  201.35    2.22
  -2  -1 -11   38.03    0.75
  -2  -1 -11   36.78    1.00
  -2  -1 -11   37.85    0.90
  -2  -1 -11   36.29    1.13
  -2  -1 -11   37.07    1.21
  -2  -1 -11   38.51    1.08
  -2  -1 -11   37.24    1.16
  -2   1 -11   36.65    1.07
  -2   1 -11   38.14    0.59
  -2   1 -11   37.27    1.11
  -2   1 -11   37.18    1.00
  -2   1 -11   37.25    1.23
  -2   1 -11   37.84    0.81
  -2   1 -11   36.91    1.04
   2  -1  11   36.97    1.09
   2  -1  11   37.92    1.18
   2  -1  11   37.40    1.25
   2  -1  11   37.23    1.22
   2   1  11   37.83    0.76
   2   1  11   36.89    1.21
   2   1  11   38.30    0.76
   2   1  11   36.14    1.21
   2   1  11   36.25    1.21
   2   1  11   35.89    1.04
  -2  -1 -12   63.10    0.99
  -2  -1 -12   59.61    1.29
  -2  -1 -12   61.45    1.16
  -2  -1 -12   60.36    1.49
  -2  -1 -12   60.85    1.56
  -2  -1 -12   59.49    1.35
  -2  -1 -12   59.54    1.49
  -2   1 -12   61.05    1.37
  -2   1 -12   63.55    0.81
  -2   1 -12   60.30    1.41
  -2   1 -12   60.12    1.32
  -2   1 -12   61.00    1.59
  -2   1 -12   60.28    1.07
  -2   1 -12   59.25    1.35
   2  -1  12   61.23    1.40
   2  -1  12   59.27    1.50
   2  -1  12   60.62    1.60
   2  -1  12   61.87    1.56
   2   1  12   60.70    0.98
   2   1  12   59.11    1.55
   2   1  12   62.45    0.99
   2   1  12   58.53    1.56
   2   1  12   59.57    1.56
  -2  -1 -13   44.48    1.17
  -2  -1 -13   45.99    1.05
  -2  -1 -13   46.87    1.38
  -2  -1 -13   42.78    1.37
  -2  -1 -13   45.69    1.25
  -2  -1 -13   43.38    1.38
  -2   1 -13   43.86    1.24
  -2   1 -13   46.57    0.75
  -2   1 -13   43.31    1.26
  -2   1 -13   43.73    1.20
  -2   1 -13   44.85    1.43
  -2   1 -13   44.48    1.00
  -2   1 -13   43.28    1.25
   2  -1  13   43.83    1.25
   2  -1  13   46.43    1.41
   2  -1  13   44.49    1.47
   2  -1  13   44.13    1.41
   2   1  13   46.09    0.91
   2   1  13   46.67    1.46
   2   1  13   45.66    0.91
   2   1  13   43.05    1.42
   2   1  13   45.83    1.46
  -2  -1 -14   59.20    1.37
  -2  -1 -14   61.59    1.24
  -2  -1 -14   59.61    1.59
  -2  -1 -14   58.10    1.63
  -2  -1 -14   61.11    1.48
  -2  -1 -14   56.55    1.61
  -2   1 -14   57.73    1.44
  -2   1 -14   60.33    0.90
  -2   1 -14   60.09    1.51
  -2   1 -14   58.38    1.45
  -2   1 -14   58.57    1.67
  -2   1 -14   59.39    1.21
  -2   1 -14   58.61    1.50
   2  -1  14   61.41    1.50
   2  -1  14   59.79    1.65
   2  -1  14   58.64    1.46
   2  -1  14   59.94    1.72
   2  -1  14   60.69    1.68
   2   1  14   60.91    1.08
   2   1  14   60.04    1.69
   2   1  14   60.56    1.09
   2   1  14   57.88    1.69
   2   1  14   57.34    1.66
  -2  -1 -15    6.70    0.65
  -2  -1 -15    6.45    0.57
  -2  -1 -15    6.42    0.76
  -2  -1 -15    6.89    0.84
  -2  -1 -15    6.61    0.70
  -2  -1 -15    7.28    0.81
  -2   1 -15    6.11    0.68
  -2   1 -15    7.15    0.73
  -2   1 -15    5.77    0.71
  -2   1 -15    7.23    0.84
  -2   1 -15    7.15    0.61
  -2   1 -15    6.72    0.72
   2  -1  15    6.01    0.74
   2  -1  15    6.10    0.73
   2  -1  15    7.12    0.88
   2  -1  15    5.60    0.75
   2   1  15    8.14    0.56
   2   1  15    6.97    0.83
   2   1  15    6.59    0.53
   2   1  15    6.86    0.84
   2   1  15    7.18    0.85
  -2  -1 -16    7.28    0.68
  -2  -1 -16    7.06    0.62
  -2  -1 -16    6.95    0.85
  -2  -1 -16    7.56    0.88
  -2  -1 -16    7.79    0.76
  -2  -1 -16    6.69    0.79
  -2   1 -16    7.52    0.76
  -2   1 -16    7.03    0.75
  -2   1 -16    6.83    0.79
  -2   1 -16    6.33    0.81
  -2   1 -16    7.14    0.65
  -2   1 -16    6.84    0.79
   2  -1  16    7.73    0.80
   2  -1  16    6.75    0.76
   2  -1  16    7.57    0.94
   2  -1  16    7.51    0.92
   2   1  16    7.72    0.72
   2   1  16    7.19    0.86
   2   1  16    7.92    0.76
   2   1  16    7.60    0.93
   2   1  16    7.56    0.94
  -2  -1 -17   25.37    1.06
  -2  -1 -17   28.74    1.30
  -2  -1 -17   25.97    1.28
  -2  -1 -17   25.43    1.29
  -2  -1 -17   24.45    1.14
  -2  -1 -17   24.64    1.31
  -2   1 -17   27.95    1.17
  -2   1 -17   25.48    1.16
  -2   1 -17   26.11    1.21
  -2   1 -17   23.23    1.32
  -2   1 -17   26.04    1.03
  -2   1 -17   25.54    1.24
   2  -1  17   24.68    1.17
   2  -1  17   24.23    1.16
   2  -1  17   26.62    1.42
   2  -1  17   23.52    1.29
   2   1  17   26.02    1.39
   2   1  17   25.14    1.37
   2   1  17   24.37    1.39
  -2  -1 -18   54.72    1.50
  -2  -1 -18   53.60    1.79
  -2  -1 -18   54.28    1.82
  -2  -1 -18   54.54    1.64
  -2  -1 -18   52.88    1.84
  -2   1 -18   55.45    1.59
  -2   1 -18   55.92    1.64
  -2   1 -18   54.33    1.70
  -2   1 -18   55.42    1.88
  -2   1 -18   54.81    1.77
   2  -1  18   56.06    1.65
   2  -1  18   52.68    1.61
   2  -1  18   55.27    1.94
   2  -1  18   56.50    1.91
   2   1  18   57.67    1.96
   2   1  18   52.53    1.90
   2   1  18   52.46    1.88
  -2  -1 -19   59.01    1.59
  -2  -1 -19   60.68    1.95
  -2  -1 -19   64.50    2.02
  -2  -1 -19   63.72    1.82
  -2  -1 -19   57.97    1.98
  -2   1 -19   65.89    1.77
  -2   1 -19   62.35    1.78
  -2   1 -19   60.04    1.88
  -2   1 -19   62.09    2.05
  -2   1 -19   59.40    1.91
   2  -1  19   61.49    1.77
   2  -1  19   60.93    1.75
   2  -1  19   59.37    2.07
   2  -1  19   64.98    2.06
   2   1  19   62.55    2.11
   2   1  19   60.00    2.08
   2   1  19   65.23    2.13
  -2  -1 -20    0.28    0.55
  -2  -1 -20    0.18    0.54
  -2  -1 -20   -0.38    0.43
  -2  -1 -20   -0.01    0.52
  -2   1 -20    0.20    0.46
  -2   1 -20    0.49    0.52
  -2   1 -20    0.04    0.56
  -2   1 -20   -0.12    0.52
   2  -1  20    0.00    0.53
   2  -1  20    0.11    0.50
   2  -1  20    0.24    0.66
   2  -1  20    0.23    0.61
   2   1  20    0.36    0.63
   2   1  20    0.37    0.65
  -2  -1 -21   23.56    1.49
  -2  -1 -21   21.21    1.42
  -2  -1 -21   22.08    1.28
  -2  -1 -21   21.31    1.47
  -2   1 -21   23.03    1.28
  -2   1 -21   22.16    1.38
  -2   1 -21   23.47    1.51
  -2   1 -21   22.67    1.43
   2  -1  21   22.08    1.44
   2  -1  21   23.61    1.31
   2  -1  21   23.13    1.58
   2  -1  21   22.96    1.49
   2   1  21   23.00    1.56
   2   1  21   22.61    1.56
  -2  -1 -22    3.79    0.85
  -2  -1 -22    3.91    0.83
  -2  -1 -22    3.59    0.74
  -2  -1 -22    3.77    0.85
  -2   1 -22    4.19    0.83
  -2   1 -22    4.41    0.91
  -2   1 -22    4.94    0.90
   2  -1  22    3.37    0.91
   2  -1  22    4.00    0.94
   2   1  22    3.92    0.96
   2   1  22    4.42    0.99
  -2  -1 -23    0.62    0.67
  -2  -1 -23    0.72    0.66
  -2  -1 -23    0.45    0.70
  -2   1 -23    0.58    0.64
  -2   1 -23    0.25    0.63
  -2   1 -23    0.71    0.66
   2  -1  23    1.98    0.85
   2  -1  23    0.70    0.75
   2   1  23    0.60    0.79
   2   1  23    0.36    0.77
  -2  -1 -24    1.44    0.74
  -2  -1 -24    0.48    0.64
  -2  -1 -24    0.47    0.67
  -2   1 -24    0.75    0.69
  -2   1 -24    0.13    0.67
  -2   1 -24    0.13    0.65
   2  -1  24    0.33    0.81
   2  -1  24    1.37    0.84
   2   1  24    0.65    0.80
   2   1  24    0.85    0.85
  -2  -1 -25   12.25    1.44
  -2  -1 -25   12.05    1.40
  -2  -1 -25   11.92    1.45
  -2   1 -25   12.35    1.54
  -2   1 -25   10.53    1.34
  -2   1 -25   12.73    1.43
   2  -1  25   12.49    1.53
   2  -1  25   12.38    1.48
   2   1  25   11.70    1.47
   2   1  25   11.54    1.49
  -2  -1 -26    1.21    0.78
  -2  -1 -26    1.21    0.75
  -2  -1 -26    0.48    0.77
  -2   1 -26    0.38    0.76
  -2   1 -26    1.33    0.78
   2  -1  26    0.94    0.93
   2  -1  26    0.70    0.89
   2   1  26    1.84    0.97
   2   1  26    0.87    0.93
  -2  -2  25   37.68    1.95
  -2  -2  25   35.85    1.94
  -2  -2  25   37.87    1.99
  -2   2  25   34.17    2.01
  -2   2  25   36.42    1.97
   2  -2 -25   35.92    2.07
   2  -2 -25   34.81    2.02
   2  -2 -25   35.51    2.07
   2   2 -25   36.39    2.00
   2   2 -25   33.93    1.91
   2   2 -25   34.53    1.98
  -2  -2  24    7.18    1.09
  -2  -2  24    6.08    1.03
  -2  -2  24    5.72    1.04
  -2   2  24    4.74    1.06
  -2   2  24    4.76    1.01
   2  -2 -24    5.73    1.12
   2  -2 -24    4.61    1.03
   2  -2 -24    4.57    1.01
   2  -2 -24    4.89    1.07
   2   2 -24    4.77    0.96
   2   2 -24    5.08    0.99
   2   2 -24    6.59    1.09
  -2  -2  23    7.48    1.06
  -2  -2  23    6.50    1.02
  -2  -2  23    6.79    1.04
  -2   2  23    6.64    1.17
  -2   2  23    6.22    1.05
   2  -2 -23    6.49    0.98
   2  -2 -23    5.24    1.01
   2  -2 -23    6.57    1.07
   2  -2 -23    5.56    1.04
   2   2 -23    6.72    1.05
   2   2 -23    5.11    0.96
   2   2 -23    5.85    1.04
  -2  -2  22    6.43    0.97
  -2  -2  22    6.17    0.97
  -2  -2  22    7.37    0.99
  -2  -2  22    6.86    0.99
  -2   2  22    7.22    1.11
  -2   2  22    7.25    1.07
  -2   2  22    7.43    1.08
   2  -2 -22    7.80    1.02
   2  -2 -22    7.13    1.12
   2  -2 -22    6.51    1.03
   2  -2 -22    6.11    1.02
   2   2 -22    6.34    0.88
   2   2 -22    6.95    1.04
   2   2 -22    6.03    0.96
   2   2 -22    6.55    0.93
   2   2 -22    6.32    1.00
  -2  -2  21   78.62    2.33
  -2  -2  21   78.91    2.35
  -2  -2  21   79.87    2.22
  -2  -2  21   78.62    2.28
  -2   2  21   79.46    2.48
  -2   2  21   81.71    2.55
  -2   2  21   78.52    2.38
   2  -2 -21   77.83    2.26
   2  -2 -21   78.21    2.52
   2  -2 -21   78.38    2.43
   2  -2 -21   76.55    2.51
   2   2 -21   82.47    2.22
   2   2 -21   74.13    2.38
   2   2 -21   78.74    2.37
   2   2 -21   78.00    2.24
   2   2 -21   74.22    2.41
  -2  -2  20    0.17    0.58
  -2  -2  20    0.29    0.59
  -2  -2  20    0.40    0.55
  -2  -2  20    0.70    0.57
  -2   2  20    0.30    0.61
  -2   2  20    0.40    0.60
  -2   2  20   -0.08    0.60
   2  -2 -20    0.38    0.54
   2  -2 -20   -0.11    0.59
   2  -2 -20    0.18    0.57
   2  -2 -20   -0.40    0.55
   2   2 -20    0.51    0.52
   2   2 -20    0.27    0.53
   2   2 -20    0.33    0.55
   2   2 -20    0.63    0.52
   2   2 -20   -0.24    0.50
  -2  -2  19    0.07    0.54
  -2  -2  19    0.04    0.51
  -2  -2  19    0.09    0.50
  -2  -2  19    0.17    0.54
  -2  -2  19    0.11    0.79
  -2   2  19    0.12    0.59
  -2   2  19   -0.08    0.54
  -2   2  19   -0.19    0.54
   2  -2 -19    0.49    0.51
   2  -2 -19   -0.37    0.52
   2  -2 -19   -0.25    0.49
   2  -2 -19    0.08    0.52
   2   2 -19    0.38    0.49
   2   2 -19    0.91    0.56
   2   2 -19    0.05    0.52
   2   2 -19   -0.10    0.46
   2   2 -19    0.15    0.50
  -2  -2  18    4.90    0.80
  -2  -2  18    5.21    0.80
  -2  -2  18    3.53    0.69
  -2  -2  18    4.22    0.73
  -2  -2  18    5.63    0.71
  -2   2  18    4.46    0.83
  -2   2  18    4.28    0.76
  -2   2  18    4.44    0.81
   2  -2 -18    5.61    0.80
   2  -2 -18    4.05    0.82
   2  -2 -18    5.56    0.69
   2  -2 -18    3.76    0.75
   2  -2 -18    4.76    0.83
   2   2 -18    4.01    0.69
   2   2 -18    4.47    0.78
   2   2 -18    3.82    0.73
   2   2 -18    4.71    0.73
   2   2 -18    4.66    0.81
  -2  -2  17    5.38    0.80
  -2  -2  17    5.24    0.78
  -2  -2  17    5.76    0.78
  -2  -2  17    6.71    0.81
  -2  -2  17    6.28    0.74
  -2   2  17    5.11    0.84
  -2   2  17    4.95    0.75
  -2   2  17    6.71    0.90
   2  -2 -17    5.94    0.78
   2  -2 -17    5.73    0.88
   2  -2 -17    5.97    0.71
   2  -2 -17    5.81    0.84
   2  -2 -17    6.00    0.88
   2   2 -17    6.11    0.76
   2   2 -17    5.77    0.82
   2   2 -17    4.93    0.75
   2   2 -17    6.60    0.79
   2   2 -17    4.82    0.77
  -2  -2  16  169.64    2.88
  -2  -2  16  163.92    2.84
  -2  -2  16  170.74    2.74
  -2  -2  16  171.90    2.67
  -2  -2  16  175.57    2.37
  -2   2  16  166.90    2.16
  -2   2  16  168.04    2.23
  -2   2  16  165.46    2.95
  -2   2  16  165.99    2.91
  -2   2  16  163.27    2.84
   2  -2 -16  166.16    2.81
   2  -2 -16  163.41    2.99
   2  -2 -16  175.40    2.37
   2  -2 -16  159.69    2.89
   2  -2 -16  165.41    3.01
   2   2 -16  173.34    2.48
   2   2 -16  166.66    2.70
   2   2 -16  164.07    2.91
   2   2 -16  164.52    2.82
   2   2 -16  162.01    2.68
   2   2 -16  158.64    2.88
  -2  -2  15    6.34    0.77
  -2  -2  15    6.72    0.82
  -2  -2  15    6.88    0.83
  -2  -2  15    7.53    0.79
  -2  -2  15    7.08    0.68
  -2   2  15    7.81    0.63
  -2   2  15    6.82    0.63
  -2   2  15    6.13    0.80
  -2   2  15    5.90    0.72
  -2   2  15    6.52    0.81
   2  -2 -15    6.28    0.75
   2  -2 -15    7.00    0.87
   2  -2 -15    8.05    0.68
   2  -2 -15    8.13    0.89
   2  -2 -15    5.05    0.74
   2   2 -15    7.53    0.70
   2   2 -15    6.37    0.78
   2   2 -15    5.81    0.75
   2   2 -15    7.27    0.86
   2   2 -15    7.07    0.76
   2   2 -15    5.82    0.74
  -2  -2  14   41.89    1.47
  -2  -2  14   40.11    1.42
  -2  -2  14   42.37    1.40
  -2  -2  14   42.20    1.30
  -2  -2  14   43.75    1.15
  -2   2  14   42.78    1.09
  -2   2  14   41.19    1.11
  -2   2  14   39.37    1.44
  -2   2  14   41.14    1.46
  -2   2  14   40.68    1.42
   2  -2 -14   40.47    1.39
   2  -2 -14   36.74    1.45
   2  -2 -14   43.18    1.14
   2  -2 -14   39.76    1.44
   2  -2 -14   40.28    1.48
   2   2 -14   42.53    1.21
   2   2 -14   40.11    1.35
   2   2 -14   38.97    1.43
   2   2 -14   41.22    1.43
   2   2 -14   42.07    1.35
   2   2 -14   39.17    1.42
  -2  -2  13    0.01    0.40
  -2  -2  13    0.44    0.42
  -2  -2  13    0.07    0.38
  -2  -2  13    0.87    0.39
  -2  -2  13    0.70    0.33
  -2   2  13   -0.01    0.27
  -2   2  13    0.32    0.28
  -2   2  13    0.06    0.42
  -2   2  13    0.29    0.39
  -2   2  13    0.45    0.43
   2  -2 -13   -0.10    0.34
   2  -2 -13    0.21    0.40
   2  -2 -13    0.28    0.29
   2  -2 -13    0.29    0.39
   2  -2 -13   -0.01    0.39
   2   2 -13    0.01    0.29
   2   2 -13   -0.18    0.36
   2   2 -13    0.29    0.39
   2   2 -13    0.32    0.40
   2   2 -13    1.19    0.42
   2   2 -13    0.23    0.37
  -2  -2  12   58.79    1.56
  -2  -2  12   57.59    1.57
  -2  -2  12   58.07    1.50
  -2  -2  12   58.76    1.34
  -2  -2  12   66.21    1.79
  -2  -2  12   61.60    1.18
  -2   2  12   58.57    1.18
  -2   2  12   59.81    1.22
  -2   2  12   59.11    1.60
  -2   2  12   59.45    1.55
  -2   2  12   59.04    1.55
   2  -2 -12   56.71    1.51
   2  -2 -12   55.73    1.57
   2  -2 -12   61.22    1.17
   2  -2 -12   56.03    1.56
   2  -2 -12   57.78    1.60
   2   2 -12   61.34    1.35
   2   2 -12   57.42    1.48
   2   2 -12   57.39    1.55
   2   2 -12   56.72    1.51
   2   2 -12   57.78    1.46
   2   2 -12   56.83    1.57
  -2  -2  11   93.17    1.87
  -2  -2  11   95.92    1.89
  -2  -2  11   96.81    1.83
  -2  -2  11   99.98    1.62
  -2  -2  11  102.64    1.86
  -2  -2  11  101.73    1.38
  -2   2  11   99.23    1.46
  -2   2  11   98.48    1.50
  -2   2  11   96.32    1.91
  -2   2  11   96.21    1.83
  -2   2  11   96.83    1.87
   2  -2 -11   97.28    1.88
   2  -2 -11   93.29    1.90
   2  -2 -11  101.26    1.38
   2  -2 -11   92.33    1.89
   2  -2 -11   93.21    1.90
   2   2 -11  101.60    1.66
   2   2 -11   95.10    1.81
   2   2 -11   92.11    1.85
   2   2 -11   96.84    1.87
   2   2 -11   94.78    1.78
   2   2 -11   93.99    1.88
  -2  -2  10   53.22    1.42
  -2  -2  10   54.69    1.42
  -2  -2  10   55.72    1.40
  -2  -2  10   54.68    1.16
  -2  -2  10   55.44    1.34
  -2  -2  10   55.56    0.98
  -2   2  10   55.05    1.09
  -2   2  10   54.39    1.11
  -2   2  10   53.03    1.41
  -2   2  10   54.87    1.36
  -2   2  10   54.61    1.40
   2  -2 -10   54.22    1.39
   2  -2 -10   52.33    1.41
   2  -2 -10   55.82    0.98
   2  -2 -10   53.10    1.42
   2  -2 -10   52.04    1.41
   2   2 -10   56.37    1.23
   2   2 -10   57.09    1.36
   2   2 -10   53.56    1.36
   2   2 -10   53.27    1.39
   2   2 -10   54.83    1.33
   2   2 -10   52.50    1.39
  -2  -2   9   89.79    1.71
  -2  -2   9   91.61    1.75
  -2  -2   9   89.44    1.67
  -2  -2   9   94.55    1.39
  -2  -2   9   88.82    1.57
  -2  -2   9   96.41    1.15
  -2   2   9   93.24    1.36
  -2   2   9   95.69    1.41
  -2   2   9   90.49    1.73
  -2   2   9   89.53    1.61
  -2   2   9   88.25    1.68
   2  -2  -9   91.04    1.71
   2  -2  -9   86.64    1.70
   2  -2  -9   94.34    1.15
   2  -2  -9   89.21    1.73
   2  -2  -9   90.77    1.72
   2   2  -9   95.71    1.53
   2   2  -9   94.02    1.62
   2   2  -9   88.67    1.66
   2   2  -9   88.93    1.67
   2   2  -9   93.17    1.66
   2   2  -9   89.61    1.72
  -2  -2   8  210.01    2.42
  -2  -2   8  214.90    1.91
  -2  -2   8  218.14    1.54
  -2   2   8  217.07    2.01
  -2   2   8  214.43    2.04
  -2   2   8  205.72    2.45
  -2   2   8  206.81    2.26
  -2   2   8  206.45    2.41
   2  -2  -8  200.68    2.41
   2  -2  -8  210.67    2.22
   2  -2  -8  201.54    2.41
   2  -2  -8  212.45    1.55
   2  -2  -8  200.18    2.43
   2  -2  -8  207.17    2.42
   2   2  -8  221.15    2.24
   2   2  -8  199.57    2.36
   2   2  -8  207.82    2.41
   2   2  -8  209.03    2.37
   2   2  -8  200.98    2.43
  -2  -2   7   10.80    0.70
  -2  -2   7   10.27    0.70
  -2  -2   7   10.21    0.71
  -2  -2   7   11.33    0.51
  -2  -2   7   10.77    0.38
  -2   2   7   11.03    0.56
  -2   2   7   10.91    0.57
  -2   2   7   10.14    0.69
  -2   2   7    9.84    0.62
  -2   2   7   10.96    0.70
   2  -2  -7   10.98    0.60
   2  -2  -7    9.81    0.66
   2  -2  -7   10.68    0.39
   2  -2  -7   11.38    0.69
   2  -2  -7   10.33    0.65
   2   2  -7   10.91    0.60
   2   2  -7   10.29    0.70
   2   2  -7    9.72    0.69
   2   2  -7   10.17    0.66
   2   2  -7   10.25    0.67
  -2  -2   6   -0.01    0.31
  -2  -2   6   -0.09    0.29
  -2  -2   6    0.12    0.32
  -2  -2   6    0.36    0.20
  -2  -2   6    0.42    0.15
  -2   2   6    0.41    0.25
  -2   2   6    0.33    0.26
  -2   2   6    0.25    0.15
  -2   2   6    0.16    0.32
  -2   2   6    0.19    0.26
  -2   2   6    0.92    0.34
   2  -2  -6    0.32    0.31
   2  -2  -6    0.73    0.28
   2  -2  -6    0.19    0.30
   2  -2  -6    0.36    0.16
   2  -2  -6    0.35    0.30
   2  -2  -6    0.38    0.31
   2   2  -6    0.24    0.26
   2   2  -6    0.47    0.33
   2   2  -6    0.34    0.26
   2   2  -6    0.30    0.31
   2   2  -6   -0.03    0.29
   2   2  -6    0.34    0.32
  -2  -2   5  109.39    1.62
  -2  -2   5  110.52    1.04
  -2  -2   5  110.54    0.73
  -2   2   5  112.73    1.42
  -2   2   5  116.23    1.48
  -2   2   5  110.11    0.95
  -2   2   5  109.09    1.62
  -2   2   5  106.79    1.37
  -2   2   5  108.07    1.61
   2  -2  -5  103.53    1.58
   2  -2  -5  109.04    1.34
   2  -2  -5  106.03    1.51
   2  -2  -5  112.93    0.83
   2  -2  -5  104.64    1.56
   2  -2  -5  107.72    1.51
   2   2  -5  108.73    1.47
   2   2  -5  103.89    1.36
   2   2  -5  111.99    1.42
   2   2  -5  106.09    1.59
   2   2  -5  112.80    1.64
   2   2  -5  104.62    1.60
  -2  -2   4  107.79    1.55
  -2  -2   4  113.00    1.60
  -2  -2   4  113.83    0.93
  -2   2   4  114.22    1.40
  -2   2   4  116.08    1.44
  -2   2   4  111.82    1.04
  -2   2   4  110.38    1.58
  -2   2   4  110.92    1.30
   2  -2  -4  107.66    1.55
   2  -2  -4  116.01    1.28
   2  -2  -4  108.13    1.44
   2  -2  -4  121.28    0.82
   2  -2  -4  108.11    1.51
   2  -2  -4  110.04    1.42
   2   2  -4  109.01    1.45
   2   2  -4  116.64    1.35
   2   2  -4  113.05    1.34
   2   2  -4  107.97    1.57
   2   2  -4  116.06    1.63
   2   2  -4  111.79    1.61
  -2  -2   3   48.18    1.03
  -2  -2   3   49.36    1.04
  -2  -2   3   48.61    1.06
  -2  -2   3   53.09    0.59
  -2  -2   3   57.12    0.60
  -2   2   3   49.24    0.96
  -2   2   3   48.95    0.84
  -2   2   3   50.69    0.99
  -2   2   3   49.92    0.78
  -2   2   3   49.26    1.08
  -2   2   3   48.58    0.83
  -2   2   3   48.89    1.07
   2  -2  -3   48.02    1.03
   2  -2  -3   47.19    0.91
   2  -2  -3   52.22    0.55
   2  -2  -3   49.26    1.00
   2  -2  -3   49.87    0.92
   2   2  -3   48.43    1.00
   2   2  -3   47.68    0.85
   2   2  -3   47.85    1.05
   2   2  -3   50.57    0.88
   2   2  -3   47.79    1.06
   2   2  -3   51.20    1.11
   2   2  -3   48.35    1.08
  -2  -2   2    7.36    0.52
  -2  -2   2    6.38    0.52
  -2  -2   2    7.45    0.55
  -2  -2   2    7.63    0.29
  -2   2   2    7.86    0.50
  -2   2   2    7.08    0.40
  -2   2   2    7.66    0.52
  -2   2   2    6.40    0.41
  -2   2   2    6.98    0.40
  -2   2   2    7.45    0.57
  -2   2   2    7.42    0.32
   2  -2  -2    7.33    0.51
   2  -2  -2    7.30    0.44
   2  -2  -2    6.81    0.46
   2  -2  -2    7.16    0.41
   2   2  -2    7.44    0.51
   2   2  -2    6.74    0.42
   2   2  -2    6.72    0.54
   2   2  -2    7.88    0.30
   2   2  -2    7.47    0.43
   2   2  -2    7.64    0.29
   2   2  -2    7.89    0.56
   2   2  -2    7.54    0.56
  -2  -2   1    4.85    0.46
  -2  -2   1    5.28    0.46
  -2  -2   1    5.27    0.50
  -2  -2   1    5.16    0.53
  -2   2   1    5.04    0.49
  -2   2   1    5.12    0.35
  -2   2   1    4.55    0.47
  -2   2   1    4.43    0.41
  -2   2   1    4.91    0.52
  -2   2   1    4.98    0.35
  -2   2   1    4.81    0.51
  -2   2   1    4.80    0.34
   2  -2  -1    5.03    0.44
   2  -2  -1    4.84    0.36
   2  -2  -1    4.79    0.40
   2  -2  -1    4.88    0.36
   2   2  -1    4.77    0.47
   2   2  -1    4.77    0.39
   2   2  -1    4.78    0.28
   2   2  -1    4.54    0.39
   2   2  -1    4.75    0.31
   2   2  -1    4.53    0.52
   2   2  -1    5.11    0.51
   2   2  -1    5.48    0.52
  -2  -2   0   30.03    0.72
  -2  -2   0   30.66    0.72
  -2  -2   0   30.56    0.81
  -2  -2   0   30.47    0.86
  -2   2   0   29.00    0.81
  -2   2   0   30.00    0.60
  -2   2   0   28.61    0.82
  -2   2   0   29.36    0.75
  -2   2   0   29.63    0.85
  -2   2   0   29.38    0.59
  -2   2   0   29.10    0.84
  -2   2   0   29.79    0.61
  -2   2   0   29.99    0.58
   2  -2   0   29.83    0.72
   2  -2   0   29.55    0.59
   2  -2   0   29.41    0.65
   2   2   0   29.47    0.82
   2   2   0   29.66    0.65
   2   2   0   30.83    0.53
   2   2   0   31.31    0.68
   2   2   0   30.47    0.60
   2   2   0   29.60    0.85
   2   2   0   30.10    0.87
   2   2   0   30.88    0.88
  -2  -2  -1    7.63    0.41
  -2  -2  -1    7.91    0.42
  -2  -2  -1    7.92    0.51
  -2  -2  -1    7.07    0.55
  -2   2  -1    7.85    0.54
  -2   2  -1    7.83    0.40
  -2   2  -1    7.78    0.55
  -2   2  -1    7.44    0.50
  -2   2  -1    8.02    0.58
  -2   2  -1    8.11    0.40
  -2   2  -1    7.62    0.56
  -2   2  -1    7.43    0.44
  -2   2  -1    8.15    0.39
  -2   2  -1    8.08    0.35
   2  -2   1    7.37    0.42
   2  -2   1    7.93    0.38
   2   2   1    7.31    0.54
   2   2   1    8.14    0.45
   2   2   1    7.96    0.39
   2   2   1    8.00    0.46
   2   2   1    8.04    0.44
   2   2   1    8.10    0.58
   2   2   1    7.56    0.56
   2   2   1    7.94    0.59
  -2  -2  -2  127.50    1.17
  -2  -2  -2  127.96    1.14
  -2  -2  -2  126.98    1.41
  -2  -2  -2  126.41    1.60
  -2   2  -2  130.48    1.23
  -2   2  -2  119.20    1.51
  -2   2  -2  125.74    1.62
  -2   2  -2  128.46    1.22
  -2   2  -2  123.67    1.36
  -2   2  -2  125.40    1.03
  -2   2  -2  130.22    1.00
   2  -2   2  122.34    1.17
   2  -2   2  125.95    1.62
   2  -2   2  125.49    1.03
   2   2   2  129.77    1.37
   2   2   2  126.42    1.22
   2   2   2  134.55    1.40
   2   2   2  123.85    1.34
   2   2   2  125.05    1.63
   2   2   2  129.77    1.69
  -2  -2  -3    3.82    0.31
  -2  -2  -3    3.82    0.29
  -2  -2  -3    3.61    0.41
  -2  -2  -3    3.86    0.44
  -2   2  -3    3.58    0.45
  -2   2  -3    3.87    0.38
  -2   2  -3    3.91    0.43
  -2   2  -3    3.82    0.46
  -2   2  -3    4.13    0.38
  -2   2  -3    4.20    0.48
  -2   2  -3    3.90    0.26
  -2   2  -3    4.17    0.29
   2  -2   3    3.80    0.31
   2  -2   3    2.84    0.41
   2  -2   3    3.14    0.40
   2  -2   3    4.20    0.26
   2   2   3    3.87    0.44
   2   2   3    4.19    0.46
   2   2   3    4.07    0.43
   2   2   3    4.16    0.43
   2   2   3    3.90    0.46
   2   2   3    3.39    0.43
   2   2   3    3.67    0.45
  -2  -2  -4  169.17    1.09
  -2  -2  -4  171.03    1.04
  -2  -2  -4  168.55    1.56
  -2  -2  -4  171.63    1.95
  -2   2  -4  162.26    1.91
  -2   2  -4  164.08    1.54
  -2   2  -4  159.73    1.90
  -2   2  -4  160.04    1.88
  -2   2  -4  163.52    1.54
  -2   2  -4  162.28    1.78
  -2   2  -4  166.84    0.90
  -2   2  -4  176.51    1.25
   2  -2   4  162.22    1.09
   2  -2   4  166.40    1.97
   2  -2   4  166.79    1.91
   2  -2   4  163.87    0.88
   2   2   4  161.73    1.90
   2   2   4  167.05    1.70
   2   2   4  165.99    1.66
   2   2   4  169.31    1.71
   2   2   4  165.67    1.78
   2   2   4  163.00    1.91
  -2  -2  -5   30.64    0.44
  -2  -2  -5   31.23    0.73
  -2  -2  -5   30.38    0.94
  -2   2  -5   29.46    0.76
  -2   2  -5   27.31    0.89
  -2   2  -5   28.13    0.90
  -2   2  -5   28.44    0.75
  -2   2  -5   28.06    0.87
  -2   2  -5   30.88    0.61
   2  -2   5   29.07    0.42
   2  -2   5   30.46    0.88
   2  -2   5   29.30    0.97
   2  -2   5   30.23    0.94
   2   2   5   28.48    0.42
   2   2   5   27.58    0.89
   2   2   5   29.03    0.84
   2   2   5   28.47    0.83
   2   2   5   30.54    0.87
   2   2   5   30.18    0.91
   2   2   5   29.45    0.92
   2   2   5   30.62    0.97
  -2  -2  -6    2.47    0.31
  -2  -2  -6    2.08    0.43
  -2   2  -6    1.59    0.36
  -2   2  -6    1.89    0.32
  -2   2  -6    1.98    0.39
  -2   2  -6    1.80    0.38
  -2   2  -6    2.08    0.32
  -2   2  -6    1.75    0.37
  -2   2  -6    2.01    0.26
   2  -2   6    1.65    0.30
   2  -2   6    3.04    0.51
   2  -2   6    2.23    0.44
   2   2   6    2.44    0.43
   2   2   6    2.10    0.38
   2   2   6    2.27    0.39
   2   2   6    1.79    0.39
   2   2   6    1.98    0.41
   2   2   6    2.06    0.42
  -2  -2  -7  196.20    1.73
  -2  -2  -7  180.83    2.24
  -2  -2  -7  180.16    2.05
  -2  -2  -7  189.43    2.31
  -2  -2  -7  181.69    2.28
  -2   2  -7  173.40    2.16
  -2   2  -7  181.32    1.96
  -2   2  -7  176.99    2.19
  -2   2  -7  177.39    1.93
  -2   2  -7  176.37    2.17
  -2   2  -7  180.07    1.63
   2  -2   7  183.30    1.90
   2  -2   7  182.51    2.33
   2  -2   7  191.23    2.31
   2   2   7  179.12    2.14
   2   2   7  178.39    2.06
   2   2   7  174.19    2.07
   2   2   7  176.21    2.17
   2   2   7  174.93    2.14
  -2  -2  -8  266.36    2.00
  -2  -2  -8  249.58    2.71
  -2  -2  -8  255.16    2.56
  -2  -2  -8  262.36    2.79
  -2  -2  -8  251.20    2.74
  -2   2  -8  244.03    2.62
  -2   2  -8  249.12    2.43
  -2   2  -8  240.93    2.64
  -2   2  -8  239.68    2.37
  -2   2  -8  239.44    2.64
  -2   2  -8  265.64    1.23
  -2   2  -8  245.88    2.05
   2  -2   8  252.61    2.36
   2  -2   8  257.48    2.83
   2  -2   8  260.70    2.76
   2   2   8  238.20    2.49
   2   2   8  243.36    2.58
   2   2   8  246.00    2.67
   2   2   8  239.56    2.57
  -2  -2  -9   10.17    0.50
  -2  -2  -9    8.24    0.67
  -2  -2  -9    9.77    0.67
  -2  -2  -9    9.20    0.77
  -2  -2  -9    8.57    0.65
  -2  -2  -9   10.21    0.74
  -2   2  -9   10.15    0.70
  -2   2  -9    8.94    0.63
  -2   2  -9    9.00    0.69
  -2   2  -9   10.05    0.52
  -2   2  -9    9.08    0.63
  -2   2  -9    9.75    0.73
  -2   2  -9   10.11    0.34
  -2   2  -9    9.16    0.53
   2  -2   9    9.15    0.62
   2  -2   9    9.23    0.79
   2  -2   9    9.58    0.76
   2   2   9    9.15    0.69
   2   2   9    8.83    0.72
   2   2   9    8.94    0.73
   2   2   9    8.61    0.67
  -2  -2 -10   86.62    1.17
  -2  -2 -10   83.06    1.72
  -2  -2 -10   87.66    1.78
  -2  -2 -10   82.15    1.65
  -2  -2 -10   81.45    1.72
  -2   2 -10   82.14    1.66
  -2   2 -10   81.95    1.59
  -2   2 -10   83.21    1.70
  -2   2 -10   81.67    1.32
  -2   2 -10   79.94    1.71
  -2   2 -10   88.19    0.95
  -2   2 -10   81.55    1.39
   2  -2  10   83.76    1.56
   2  -2  10   88.31    1.85
   2  -2  10   85.67    1.74
   2   2  10   81.12    1.65
   2   2  10   83.80    1.71
   2   2  10   84.39    1.76
   2   2  10   80.86    1.65
  -2  -2 -11   49.70    1.32
  -2  -2 -11   54.03    0.96
  -2  -2 -11   52.31    1.44
  -2  -2 -11   53.19    1.46
  -2  -2 -11   49.37    1.35
  -2  -2 -11   49.54    1.43
  -2   2 -11   50.24    1.38
  -2   2 -11   52.20    1.36
  -2   2 -11   50.31    1.39
  -2   2 -11   51.93    1.15
  -2   2 -11   49.36    1.44
  -2   2 -11   54.63    0.85
  -2   2 -11   51.17    1.19
   2  -2  11   50.21    1.39
   2  -2  11   51.26    1.32
   2  -2  11   52.01    1.51
   2  -2  11   53.92    1.47
   2   2  11   49.27    1.39
   2   2  11   49.98    1.43
   2   2  11   52.06    1.48
   2   2  11   50.38    1.37
  -2  -2 -12    4.83    0.60
  -2  -2 -12    4.93    0.42
  -2  -2 -12    4.65    0.61
  -2  -2 -12    5.86    0.71
  -2  -2 -12    5.87    0.64
  -2  -2 -12    5.58    0.69
  -2   2 -12    5.66    0.68
  -2   2 -12    4.92    0.63
  -2   2 -12    4.34    0.52
  -2   2 -12    5.67    0.71
  -2   2 -12    5.70    0.41
  -2   2 -12    4.82    0.56
   2  -2  12    4.32    0.60
   2  -2  12    5.61    0.66
   2  -2  12    4.29    0.66
   2  -2  12    5.35    0.67
   2   2  12    4.47    0.59
   2   2  12    4.89    0.64
   2   2  12    4.49    0.64
   2   2  12    5.12    0.63
  -2  -2 -13   44.34    1.31
  -2  -2 -13   46.51    0.94
  -2  -2 -13   43.50    1.45
  -2  -2 -13   45.21    1.47
  -2  -2 -13   44.62    1.38
  -2  -2 -13   41.69    1.43
  -2   2 -13   44.55    1.38
  -2   2 -13   43.63    1.40
  -2   2 -13   42.69    1.19
  -2   2 -13   42.69    1.46
  -2   2 -13   46.29    0.94
  -2   2 -13   42.12    1.23
   2  -2  13   44.11    1.41
   2  -2  13   44.41    1.52
   2  -2  13   45.79    1.46
   2   2  13   44.48    1.46
   2   2  13   43.44    1.47
   2   2  13   42.10    1.46
   2   2  13   43.28    1.36
  -2  -2 -14   23.81    1.06
  -2  -2 -14   25.69    0.75
  -2  -2 -14   25.41    1.20
  -2  -2 -14   25.76    1.22
  -2  -2 -14   24.41    1.12
  -2  -2 -14   24.18    1.22
  -2   2 -14   25.13    1.12
  -2   2 -14   22.62    1.11
  -2   2 -14   23.52    0.99
  -2   2 -14   25.19    1.23
  -2   2 -14   25.15    0.89
  -2   2 -14   23.86    1.03
   2  -2  14   23.16    1.15
   2  -2  14   26.32    1.28
   2  -2  14   25.00    1.19
   2   2  14   25.93    1.24
   2   2  14   23.28    1.20
   2   2  14   23.99    1.23
  -2  -2 -15   72.19    1.74
  -2  -2 -15   71.18    1.94
  -2  -2 -15   73.19    1.90
  -2  -2 -15   69.70    1.80
  -2  -2 -15   70.93    1.94
  -2   2 -15   71.61    1.81
  -2   2 -15   69.37    1.80
  -2   2 -15   68.44    1.63
  -2   2 -15   71.72    1.97
  -2   2 -15   70.80    1.72
   2  -2  15   71.90    1.85
   2  -2  15   70.47    1.83
   2  -2  15   71.26    1.99
   2  -2  15   76.25    1.95
   2   2  15   73.23    1.96
   2   2  15   71.34    1.99
   2   2  15   73.21    2.00
  -2  -2 -16   50.05    1.52
  -2  -2 -16   50.56    1.74
  -2  -2 -16   47.93    1.65
  -2  -2 -16   48.47    1.57
  -2  -2 -16   50.55    1.74
  -2   2 -16   49.99    1.60
  -2   2 -16   50.03    1.61
  -2   2 -16   48.43    1.48
  -2   2 -16   49.56    1.74
  -2   2 -16   49.05    1.54
   2  -2  16   49.35    1.63
   2  -2  16   49.09    1.62
   2  -2  16   48.89    1.76
   2  -2  16   48.56    1.68
   2   2  16   49.85    1.74
   2   2  16   49.47    1.75
   2   2  16   50.24    1.76
  -2  -2 -17   30.59    1.28
  -2  -2 -17   29.23    1.45
  -2  -2 -17   30.65    1.44
  -2  -2 -17   29.41    1.31
  -2  -2 -17   28.23    1.43
  -2   2 -17   31.07    1.35
  -2   2 -17   32.26    1.39
  -2   2 -17   30.87    1.29
  -2   2 -17   28.58    1.48
  -2   2 -17   31.08    1.33
   2  -2  17   31.35    1.40
   2  -2  17   29.35    1.37
   2  -2  17   31.32    1.56
   2  -2  17   31.08    1.48
   2   2  17   29.03    1.49
   2   2  17   29.57    1.49
   2   2  17   30.23    1.52
  -2  -2 -18    3.09    0.61
  -2  -2 -18    2.25    0.67
  -2  -2 -18    2.93    0.70
  -2  -2 -18    2.36    0.64
  -2  -2 -18    3.41    0.76
  -2   2 -18    2.90    0.65
  -2   2 -18    2.65    0.64
  -2   2 -18    2.28    0.60
  -2   2 -18    2.51    0.74
  -2   2 -18    3.07    0.65
   2  -2  18    3.06    0.70
   2  -2  18    2.51    0.66
   2  -2  18    3.35    0.83
   2  -2  18    2.96    0.73
   2   2  18    2.76    0.69
   2   2  18    2.99    0.79
   2   2  18    2.46    0.72
  -2  -2 -19   53.41    1.71
  -2  -2 -19   50.72    1.93
  -2  -2 -19   52.12    1.87
  -2  -2 -19   52.81    1.81
  -2  -2 -19   49.47    1.92
  -2   2 -19   53.76    1.79
  -2   2 -19   51.96    1.77
  -2   2 -19   50.73    1.73
  -2   2 -19   49.63    1.94
  -2   2 -19   51.45    1.80
   2  -2  19   51.86    1.81
   2  -2  19   52.08    1.82
   2  -2  19   54.29    2.03
   2  -2  19   50.75    1.86
   2   2  19   51.16    1.98
   2   2  19   49.04    1.94
   2   2  19   51.06    1.99
  -2  -2 -20    6.67    0.83
  -2  -2 -20    7.73    1.02
  -2  -2 -20    7.20    0.96
  -2  -2 -20    8.33    0.98
  -2  -2 -20    7.10    1.02
  -2   2 -20    7.87    0.96
  -2   2 -20    7.07    0.90
  -2   2 -20    7.38    0.93
  -2   2 -20    6.52    0.98
  -2   2 -20    7.32    0.94
   2  -2  20    7.73    0.97
   2  -2  20    9.12    1.10
   2  -2  20    6.90    1.05
   2  -2  20    7.76    1.02
   2   2  20    6.89    0.97
   2   2  20    6.92    1.06
   2   2  20    8.11    1.13
  -2  -2 -21   27.41    1.42
  -2  -2 -21   26.00    1.61
  -2  -2 -21   26.44    1.55
  -2  -2 -21   25.51    1.47
  -2  -2 -21   28.19    1.65
  -2   2 -21   26.67    1.45
  -2   2 -21   27.14    1.48
  -2   2 -21   26.64    1.62
  -2   2 -21   26.27    1.51
   2  -2  21   25.68    1.49
   2  -2  21   28.11    1.53
   2  -2  21   27.93    1.71
   2  -2  21   26.67    1.61
   2   2  21   30.70    1.75
   2   2  21   26.31    1.71
   2   2  21   27.22    1.71
  -2  -2 -22    0.05    0.63
  -2  -2 -22    0.04    0.58
  -2  -2 -22    0.24    0.57
  -2  -2 -22    0.02    0.64
  -2   2 -22   -0.12    0.52
  -2   2 -22   -0.56    0.64
  -2   2 -22   -0.39    0.58
  -2   2 -22    0.14    0.56
   2  -2  22   -0.08    0.65
   2  -2  22    0.06    0.62
   2  -2  22    0.10    0.72
   2  -2  22   -0.12    0.67
   2   2  22    0.76    0.75
   2   2  22   -0.09    0.70
  -2  -2 -23    3.50    0.92
  -2  -2 -23    3.82    0.90
  -2  -2 -23    3.26    0.81
  -2  -2 -23    3.90    0.94
  -2   2 -23    3.88    0.84
  -2   2 -23    3.70    0.95
  -2   2 -23    3.22    0.84
   2  -2  23    4.20    0.95
   2  -2  23    3.85    0.88
   2  -2  23    3.79    0.99
   2  -2  23    3.19    0.92
   2   2  23    3.83    1.00
   2   2  23    3.16    1.01
  -2  -2 -24   -0.01    0.69
  -2  -2 -24    0.33    0.65
  -2  -2 -24   -0.09    0.62
  -2  -2 -24   -0.49    0.67
  -2   2 -24    0.01    0.68
  -2   2 -24    0.05    0.66
   2  -2  24    0.23    0.83
   2  -2  24    0.39    0.78
   2   2  24    0.39    0.82
   2   2  24   -0.36    0.79
  -2  -2 -25    1.54    0.82
  -2  -2 -25    2.01    0.80
  -2  -2 -25    1.38    0.84
  -2   2 -25    1.66    0.84
  -2   2 -25    2.04    0.87
   2  -2  25    1.87    0.93
   2  -2  25    0.81    0.82
   2   2  25    0.84    0.91
   2   2  25    1.88    0.93
  -2  -3  25    4.29    1.03
  -2  -3  25    3.66    0.98
  -2   3  25    4.22    1.09
  -2   3  25    3.55    1.03
   2  -3 -25    3.81    0.95
   2  -3 -25    3.56    1.02
   2  -3 -25    3.01    0.99
   2  -3 -25    2.01    0.95
   2   3 -25    3.96    1.01
   2   3 -25    3.22    0.94
  -2  -3  24    0.31    0.73
  -2  -3  24    0.33    0.75
  -2  -3  24    0.21    0.71
  -2   3  24    1.09    0.83
  -2   3  24    0.25    0.73
  -2   3  24    0.75    0.79
   2  -3 -24   -0.44    0.65
   2  -3 -24    0.70    0.82
[truncated: 1,322,060 more chars]
