# Supplementary material for: Crystal structure of catena-poly[[(dimethyl sulfoxide-κO)(pyridine-2,6-di­carboxyl­ato-κ3 O,N,O′)nickel(II)]-μ-pyrazine-κ2 N:N′]
Source: Acta Crystallogr E Crystallogr Commun. 2016 Apr 29;72(Pt 5):768–71. doi: 10.1107/S2056989016007064 (PMC4908528; doi:10.1107/S2056989016007064)
Supplement: Supplementary file 2 [file e-72-00768-Isup2.hkl]

data_I                                                                          
_shelx_title ' face in P2(1)/m'                                                 
_shelx_refln_list_code          4                                               
_shelx_F_calc_maximum      371.11                                               
_exptl_crystal_F_000       784.00                                               
_reflns_d_resolution_high  0.7697                                               
                                                                                
loop_                                                                           
 _space_group_symop_operation_xyz                                               
 'x, y, z'                                                                      
 '-x, y+1/2, -z'                                                                
 '-x, -y, -z'                                                                   
 'x, -y-1/2, z'                                                                 
                                                                                
_cell_length_a    10.5631                                                       
_cell_length_b     7.0296                                                       
_cell_length_c    20.3710                                                       
_cell_angle_alpha  90.000                                                       
_cell_angle_beta   90.645                                                       
_cell_angle_gamma  90.000                                                       
                                                                                
_shelx_F_squared_multiplier     1.000                                           
                                                                                
loop_                                                                           
 _refln_index_h                                                                 
 _refln_index_k                                                                 
 _refln_index_l                                                                 
 _refln_F_squared_calc                                                          
 _refln_F_squared_meas                                                          
 _refln_F_squared_sigma                                                         
 _refln_observed_status                                                         
   1   0   0         98.66        111.95         1.44 o                         
   2   0   0       5189.34       5387.58        25.77 o                         
   3   0   0       3612.77       3796.10        17.82 o                         
   4   0   0       2415.66       2898.94        11.21 o                         
   5   0   0        516.82        529.35         5.43 o                         
   6   0   0        892.44        902.33         7.82 o                         
   7   0   0        132.97        164.51         4.86 o                         
   8   0   0        993.57        982.09         9.67 o                         
   9   0   0         56.93         69.23         4.37 o                         
  10   0   0        394.70        375.32         9.00 o                         
  11   0   0       5168.01       5227.97        32.32 o                         
  12   0   0        514.70        537.54        16.15 o                         
  13   0   0       1671.91       1738.93        36.41 o                         
   1   1   0         18.27         16.46         0.77 o                         
   2   1   0         84.82        112.17         1.63 o                         
   3   1   0         84.93        102.55         1.94 o                         
   4   1   0       3888.94       3598.19        14.30 o                         
   5   1   0        574.21        553.43         4.09 o                         
   6   1   0       4100.49       4269.97        13.96 o                         
   7   1   0      10774.10      11139.09        35.93 o                         
   8   1   0       4932.21       4914.60        20.34 o                         
   9   1   0         22.34         32.05         2.92 o                         
  10   1   0        459.53        470.69         6.89 o                         
  11   1   0        147.22        144.75         5.85 o                         
  12   1   0          3.17          5.21         4.43 o                         
  13   1   0        517.99        543.11        12.51 o                         
   0   2   0     137725.22     132444.98      1226.32 o                         
   1   2   0         14.85         13.46         1.02 o                         
   2   2   0        604.23        677.13         3.22 o                         
   3   2   0        259.06        236.46         2.51 o                         
   4   2   0        358.40        399.12         3.11 o                         
   5   2   0          6.83          7.48         1.27 o                         
   6   2   0        702.81        666.68         4.56 o                         
   7   2   0        110.84        118.39         3.23 o                         
   8   2   0        807.30        803.80         7.16 o                         
   9   2   0       1076.67       1065.71         9.36 o                         
  10   2   0         99.18         92.22         4.54 o                         
  11   2   0       3321.45       3411.03        26.83 o                         
  12   2   0        466.11        468.23        10.02 o                         
  13   2   0        732.80        776.68        13.17 o                         
   1   3   0         22.46         27.12         1.43 o                         
   2   3   0       6171.92       6197.05        24.84 o                         
   3   3   0         30.00         30.90         1.43 o                         
   4   3   0       5364.19       5192.48        18.69 o                         
   5   3   0        740.40        726.49         4.78 o                         
   6   3   0       1656.07       1704.70         8.23 o                         
   7   3   0       9201.10       8965.06        31.35 o                         
   8   3   0       3647.03       3644.74        17.57 o                         
   9   3   0         15.37          8.26         3.15 o                         
  10   3   0        430.09        427.90         7.85 o                         
  11   3   0         10.86         10.95         3.99 o                         
  12   3   0          0.15          1.26         4.08 o                         
   0   4   0      57786.94      58580.30       211.92 o                         
   1   4   0          3.86          3.14         1.31 o                         
   2   4   0         13.91         40.06         1.57 o                         
   3   4   0        372.90        377.31         3.49 o                         
   4   4   0         21.89         29.52         1.70 o                         
   5   4   0         30.82         34.81         2.04 o                         
   6   4   0        307.84        289.23         5.35 o                         
   7   4   0        126.77        134.36         4.39 o                         
   8   4   0       1454.64       1415.16        11.64 o                         
   9   4   0          3.94          3.79         3.33 o                         
  10   4   0        328.95        326.45         7.71 o                         
  11   4   0       3432.90       3420.35        24.54 o                         
  12   4   0        307.51        323.23         9.36 o                         
   1   5   0         65.22         68.77         2.75 o                         
   2   5   0        108.27        116.10         2.86 o                         
   3   5   0         12.48          9.64         1.56 o                         
   4   5   0        970.29        998.03         6.04 o                         
   5   5   0         74.19         67.10         3.25 o                         
   6   5   0        141.41        144.55         4.61 o                         
   7   5   0       1209.75       1208.67        10.48 o                         
   8   5   0       1024.55       1040.07        10.51 o                         
   9   5   0         81.48         78.74         4.79 o                         
  10   5   0        228.24        234.04         7.35 o                         
  11   5   0        177.98        177.54         7.79 o                         
   0   6   0      27027.44      27518.79       125.95 o                         
   1   6   0          6.13          3.68         2.16 o                         
   2   6   0         21.75         32.75         2.47 o                         
   3   6   0        216.27        214.98         4.10 o                         
   4   6   0          8.13          5.57         2.21 o                         
   5   6   0         34.79         45.25         3.40 o                         
   6   6   0        144.33        149.92         5.23 o                         
   7   6   0        148.59        147.05         5.46 o                         
   8   6   0        876.65        907.38        11.63 o                         
   9   6   0         41.24         48.99         5.27 o                         
  10   6   0        228.93        248.29         8.74 o                         
   1   7   0         35.47         47.78         3.03 o                         
   2   7   0        544.45        504.11         6.54 o                         
   3   7   0         11.93         10.97         2.90 o                         
   4   7   0       2027.90       1962.84        14.30 o                         
   5   7   0        119.16        126.96         5.17 o                         
   6   7   0        622.26        613.98         9.64 o                         
   7   7   0       2726.11       2697.22        19.00 o                         
   8   7   0       1529.15       1530.22        15.56 o                         
   0   8   0      10606.19      10628.05        47.87 o                         
   1   8   0          0.24         -0.54         3.06 o                         
   2   8   0         15.31         21.12         3.92 o                         
   3   8   0         22.68         26.08         4.86 o                         
   4   8   0         36.86         34.68         5.26 o                         
   5   8   0          8.45         11.90         5.05 o                         
   6   8   0        102.15        120.37         7.58 o                         
   1   9   0         18.46         22.21         6.42 o                         
   2   9   0          3.78          6.26         5.96 o                         
 -13   0   1        582.38        564.77        17.78 o                         
 -12   0   1        866.34        878.07        19.52 o                         
 -11   0   1        741.94        762.61        14.53 o                         
 -10   0   1         63.08         71.13         5.39 o                         
  -9   0   1       1641.11       1690.32        13.17 o                         
  -8   0   1        905.63        916.03         9.35 o                         
  -7   0   1       1130.69       1096.34         8.74 o                         
  -6   0   1       4445.55       4736.74        21.37 o                         
  -5   0   1       1469.01       1406.41         8.07 o                         
  -4   0   1        205.08        235.07         3.97 o                         
  -3   0   1      63381.30      63326.94       330.09 o                         
  -2   0   1         28.35         36.88         1.64 o                         
  -1   0   1      20491.19      20752.13        88.64 o                         
   0   0   1        218.25          0.22         0.49 o                         
   1   0   1      13742.62      14272.24       117.13 o                         
   2   0   1          0.22          0.98         1.28 o                         
   3   0   1          4.63         14.73         1.83 o                         
   4   0   1       2150.23       2429.32        11.59 o                         
   5   0   1        232.21        207.48         4.33 o                         
   6   0   1        293.10        373.03         5.61 o                         
   7   0   1       1886.56       1980.25        12.12 o                         
   8   0   1       5312.47       5185.93        29.87 o                         
   9   0   1       2070.46       2088.44        14.46 o                         
  10   0   1        359.81        418.49         9.31 o                         
  11   0   1        372.35        391.61        11.37 o                         
  12   0   1        912.54        900.24        17.44 o                         
  13   0   1          1.97          3.30         7.89 o                         
 -13   1   1          1.83          2.35         5.41 o                         
 -12   1   1        240.92        248.12         8.33 o                         
 -11   1   1       1136.77       1134.43        11.91 o                         
 -10   1   1        848.98        897.26         9.08 o                         
  -9   1   1        887.37        890.99         7.80 o                         
  -8   1   1       3224.75       3302.77        13.92 o                         
  -7   1   1       8617.13       8881.53        38.63 o                         
  -6   1   1        173.02        187.88         3.13 o                         
  -5   1   1       4219.21       4255.65        18.36 o                         
  -4   1   1         45.14         64.22         1.77 o                         
  -3   1   1        313.93        331.16         2.53 o                         
  -2   1   1         16.05         21.42         1.20 o                         
  -1   1   1       7796.21       8478.70        28.50 o                         
   0   1   1         57.59         65.47         1.22 o                         
   1   1   1      14934.43      15283.24        83.01 o                         
   2   1   1         90.10         92.58         1.61 o                         
   3   1   1       2535.73       2298.89         7.30 o                         
   4   1   1       2804.36       2738.56         9.08 o                         
   5   1   1         19.45         12.46         1.47 o                         
   6   1   1       3172.19       3375.32        12.74 o                         
   7   1   1       2864.77       2970.32        12.41 o                         
   8   1   1        778.44        721.52         6.30 o                         
   9   1   1        231.01        243.04         5.06 o                         
  10   1   1        163.34        170.43         4.97 o                         
  11   1   1        296.27        294.12         7.58 o                         
  12   1   1        404.56        432.01        10.30 o                         
  13   1   1         74.76         74.35         6.73 o                         
 -13   2   1        185.66        187.29         8.17 o                         
 -12   2   1          3.18          0.96         4.15 o                         
 -11   2   1        295.78        309.97         7.69 o                         
 -10   2   1          5.15          5.26         3.10 o                         
  -9   2   1       1462.08       1495.96        10.81 o                         
  -8   2   1         25.53         30.72         2.70 o                         
  -7   2   1       1094.75       1065.88         6.49 o                         
  -6   2   1       1602.48       1510.20         7.08 o                         
  -5   2   1         36.58         19.40         1.52 o                         
  -4   2   1          5.17          4.15         1.22 o                         
  -3   2   1       8236.02       7939.08        25.75 o                         
  -2   2   1        108.41        110.29         1.89 o                         
  -1   2   1       1338.00       1224.48         3.71 o                         
   0   2   1        203.88        205.65         2.43 o                         
   1   2   1      13067.04      13551.82        57.70 o                         
   2   2   1        168.77        177.23         2.11 o                         
   3   2   1        129.17        174.28         2.26 o                         
   4   2   1        231.75        228.41         2.70 o                         
   5   2   1        830.01        763.11         4.76 o                         
   6   2   1       1023.10       1130.05         6.16 o                         
   7   2   1        537.02        508.89         5.24 o                         
   8   2   1       5123.71       5010.73        18.18 o                         
   9   2   1        937.55        930.79         8.23 o                         
  10   2   1        101.67        107.49         4.94 o                         
  11   2   1        209.63        216.75         6.79 o                         
  12   2   1         42.58         34.75         4.97 o                         
  13   2   1         30.83         27.51         5.39 o                         
 -12   3   1        399.50        434.97         9.47 o                         
 -11   3   1       1319.01       1324.53        13.87 o                         
 -10   3   1       1551.36       1538.09        12.66 o                         
  -9   3   1        601.59        616.24         7.95 o                         
  -8   3   1       2126.91       2124.84        12.32 o                         
  -7   3   1       6122.23       6075.53        21.56 o                         
  -6   3   1         29.71         23.75         1.93 o                         
  -5   3   1       4188.38       4227.50        16.56 o                         
  -4   3   1          1.30          4.03         1.30 o                         
  -3   3   1        439.41        432.31         3.31 o                         
  -2   3   1        212.95        224.16         2.50 o                         
  -1   3   1      19145.42      20276.39        67.76 o                         
   0   3   1        174.71        179.88         2.97 o                         
   1   3   1      25384.12      25846.71        82.94 o                         
   2   3   1        171.85        165.66         2.29 o                         
   3   3   1       1875.89       1803.86         7.33 o                         
   4   3   1       2800.54       2767.92        11.06 o                         
   5   3   1         83.90         67.84         2.14 o                         
   6   3   1       1088.12       1113.73         6.49 o                         
   7   3   1       2959.57       2894.77        13.27 o                         
   8   3   1        327.74        349.28         6.07 o                         
   9   3   1        155.49        167.21         5.38 o                         
  10   3   1          7.29         13.56         3.56 o                         
  11   3   1        284.07        276.23         7.72 o                         
  12   3   1        967.99       1025.92        12.58 o                         
 -12   4   1        184.99        195.44         7.19 o                         
 -11   4   1        473.37        470.20         9.12 o                         
 -10   4   1        150.32        163.89         5.97 o                         
  -9   4   1        830.34        805.76         9.60 o                         
  -8   4   1        117.43        120.68         4.53 o                         
  -7   4   1       1313.50       1262.29         9.95 o                         
  -6   4   1       2013.61       1999.03        11.39 o                         
  -5   4   1        806.96        799.02         5.42 o                         
  -4   4   1          6.08          7.76         1.45 o                         
  -3   4   1       7314.04       7272.04        23.65 o                         
  -2   4   1         50.78         63.84         1.85 o                         
  -1   4   1        346.11        287.89         3.38 o                         
   0   4   1         23.08         29.71         2.05 o                         
   1   4   1       2489.42       2734.28        11.21 o                         
   2   4   1         20.34         29.06         1.48 o                         
   3   4   1          0.50          3.03         1.27 o                         
   4   4   1        542.86        542.07         4.24 o                         
   5   4   1       1334.21       1266.00         6.90 o                         
   6   4   1         14.89         12.84         2.25 o                         
   7   4   1       2433.55       2477.81        13.54 o                         
   8   4   1       6705.38       6726.31        28.53 o                         
   9   4   1       1584.71       1631.24        12.73 o                         
  10   4   1        392.63        433.29         8.33 o                         
  11   4   1        189.14        202.49         7.11 o                         
  12   4   1        151.90        166.80         7.61 o                         
 -11   5   1        486.26        500.26        10.57 o                         
 -10   5   1         19.15         16.74         4.10 o                         
  -9   5   1          6.44          7.74         3.65 o                         
  -8   5   1         10.88         18.37         3.52 o                         
  -7   5   1       1085.38       1073.35        10.60 o                         
  -6   5   1          4.80          8.93         2.74 o                         
  -5   5   1        467.44        489.99         5.89 o                         
  -4   5   1         15.12         14.77         1.83 o                         
  -3   5   1         16.37         21.69         1.70 o                         
  -2   5   1         12.46         11.82         1.69 o                         
  -1   5   1       2380.12       2597.47         9.97 o                         
   0   5   1         42.62         52.40         2.59 o                         
   1   5   1       9870.23       9882.68        31.30 o                         
   2   5   1         15.84         12.02         1.75 o                         
   3   5   1       1216.47       1207.32         5.98 o                         
   4   5   1        298.77        316.01         3.87 o                         
   5   5   1        390.92        388.33         5.43 o                         
   6   5   1        359.93        336.77         6.29 o                         
   7   5   1        569.25        562.77         7.78 o                         
   8   5   1        446.32        460.30         7.81 o                         
   9   5   1        199.23        205.75         6.62 o                         
  10   5   1         11.80          8.48         4.45 o                         
  11   5   1        169.48        167.98         7.65 o                         
 -10   6   1        134.51        127.13         6.92 o                         
  -9   6   1        516.92        520.00        10.29 o                         
  -8   6   1        121.86        141.71         5.65 o                         
  -7   6   1        768.08        804.00         9.77 o                         
  -6   6   1       1053.01       1021.59        10.10 o                         
  -5   6   1        472.65        487.73         6.62 o                         
  -4   6   1          1.51          4.54         2.13 o                         
  -3   6   1       4392.19       4337.68        18.56 o                         
  -2   6   1          8.42          5.07         2.04 o                         
  -1   6   1        348.15        360.86         4.94 o                         
   0   6   1          0.47         11.37         2.38 o                         
   1   6   1        862.78        915.94         7.03 o                         
   2   6   1          4.42          3.59         2.09 o                         
   3   6   1         31.21         24.48         2.29 o                         
   4   6   1        323.96        315.09         4.95 o                         
   5   6   1        529.04        551.48         7.27 o                         
   6   6   1         38.49         46.16         3.84 o                         
   7   6   1       1746.32       1713.21        14.12 o                         
   8   6   1       3960.23       3931.91        25.43 o                         
   9   6   1       1234.48       1217.98        14.24 o                         
  10   6   1        237.56        232.21         8.52 o                         
  -8   7   1        531.65        586.64        11.34 o                         
  -7   7   1       2122.63       2128.14        18.78 o                         
  -6   7   1          5.77          8.51         3.69 o                         
  -5   7   1       1056.09       1058.76         9.77 o                         
  -4   7   1         41.57         47.54         3.80 o                         
  -3   7   1         53.63         52.10         3.36 o                         
  -2   7   1          6.38          8.15         2.70 o                         
  -1   7   1       2369.67       2294.30        11.46 o                         
   0   7   1         41.41         49.42         2.93 o                         
   1   7   1       6018.20       5813.17        19.01 o                         
   2   7   1         10.94          5.57         2.71 o                         
   3   7   1       1313.10       1251.08        10.62 o                         
   4   7   1        839.65        817.30        10.67 o                         
   5   7   1         77.26         91.84         4.97 o                         
   6   7   1        335.33        335.27         8.00 o                         
   7   7   1        903.68        935.43        12.07 o                         
   8   7   1        188.48        205.06         7.72 o                         
  -6   8   1        168.14        185.62         8.67 o                         
  -5   8   1         12.93          3.06         4.99 o                         
  -4   8   1         47.86         57.25         5.28 o                         
  -3   8   1       1264.11       1263.88        14.76 o                         
  -2   8   1          4.02         -0.07         3.48 o                         
  -1   8   1        521.76        592.91         8.34 o                         
   0   8   1          0.78         13.27         3.16 o                         
   1   8   1       1313.58       1266.08        10.05 o                         
   2   8   1          7.07          8.44         3.86 o                         
   3   8   1          0.53          2.22         4.53 o                         
   4   8   1         20.08         21.38         4.81 o                         
   5   8   1        192.69        187.26         8.31 o                         
   6   8   1        193.48        225.58         9.28 o                         
  -2   9   1          0.44          1.17         5.80 o                         
  -1   9   1        452.67        379.12        10.27 o                         
   0   9   1         13.83         20.40         5.99 o                         
   1   9   1       1353.59       1272.57        26.27 o                         
   2   9   1         16.77         15.29         6.51 o                         
 -13   0   2        464.23        484.65        16.91 o                         
 -12   0   2         55.02         60.77         8.56 o                         
 -11   0   2        144.49        158.79         9.26 o                         
 -10   0   2        772.01        762.96        10.95 o                         
  -9   0   2        111.13        139.03         5.46 o                         
  -8   0   2       3229.64       3292.04        18.34 o                         
  -7   0   2        758.24        749.26         7.48 o                         
  -6   0   2      10018.46      10614.33        28.96 o                         
  -5   0   2         57.35         51.28         2.64 o                         
  -4   0   2      15025.82      14633.17        59.31 o                         
  -3   0   2       3122.54       3054.76        16.91 o                         
  -2   0   2        567.43        609.83         4.75 o                         
  -1   0   2         10.67         38.72         1.81 o                         
   0   0   2        214.83        233.46         1.48 o                         
   1   0   2        958.81        988.39         4.10 o                         
   2   0   2        991.02       1120.91         5.85 o                         
   3   0   2        116.86        155.48         3.32 o                         
   4   0   2       1457.95       1492.28         8.08 o                         
   5   0   2       2616.12       2553.14        11.44 o                         
   6   0   2        707.42        581.53         6.64 o                         
   7   0   2       3393.69       3518.82        17.11 o                         
   8   0   2       3297.08       3338.12        16.69 o                         
   9   0   2        215.63        206.37         6.57 o                         
  10   0   2        200.75        229.01         7.95 o                         
  11   0   2       1408.32       1347.97        17.51 o                         
  12   0   2        162.97        173.90        10.13 o                         
  13   0   2        317.45        328.39        16.75 o                         
 -13   1   2        655.03        635.19        14.12 o                         
 -12   1   2        444.94        438.14        10.39 o                         
 -11   1   2       2557.80       2586.41        16.29 o                         
 -10   1   2        852.06        866.84         8.99 o                         
  -9   1   2         13.34         13.51         2.62 o                         
  -8   1   2        902.67        960.37         6.69 o                         
  -7   1   2        442.44        506.42         4.70 o                         
  -6   1   2        780.91        782.56         5.15 o                         
  -5   1   2         81.19        100.59         2.31 o                         
  -4   1   2         35.40         55.89         1.56 o                         
  -3   1   2        182.00        187.07         1.94 o                         
  -2   1   2        138.54        110.39         2.14 o                         
  -1   1   2         35.17         33.98         1.04 o                         
   0   1   2      28488.94      29145.21       150.97 o                         
   1   1   2        316.04        328.32         1.80 o                         
   2   1   2       2436.13       2603.92        15.01 o                         
   3   1   2        703.02        680.73         3.68 o                         
   4   1   2       2186.32       2271.45         6.74 o                         
   5   1   2        132.84        138.87         2.65 o                         
   6   1   2        700.33        669.80         4.87 o                         
   7   1   2         42.22         39.45         2.21 o                         
   8   1   2        380.50        386.63         5.20 o                         
   9   1   2        564.41        540.02         6.62 o                         
  10   1   2        365.42        381.13         6.68 o                         
  11   1   2       1250.31       1288.34        13.53 o                         
  12   1   2         64.32         60.77         5.50 o                         
  13   1   2         17.09         13.12         5.17 o                         
 -13   2   2        818.85        861.19        14.37 o                         
 -12   2   2          0.58          2.82         4.08 o                         
 -11   2   2         11.81         14.42         3.58 o                         
 -10   2   2        431.87        406.46         7.16 o                         
  -9   2   2         26.77         27.13         3.19 o                         
  -8   2   2       2051.18       1935.34        11.36 o                         
  -7   2   2       1689.18       1654.78         8.52 o                         
  -6   2   2       3985.49       3861.28        15.10 o                         
  -5   2   2         67.30         67.49         1.96 o                         
  -4   2   2       5212.19       5092.64        17.73 o                         
  -3   2   2         65.68         74.39         1.77 o                         
  -2   2   2        170.69        166.29         1.99 o                         
  -1   2   2          3.13          5.53         0.99 o                         
   0   2   2       5010.44       5276.11        21.76 o                         
   1   2   2        660.66        668.25         3.03 o                         
   2   2   2       2853.91       2869.51        12.98 o                         
   3   2   2         30.08         37.22         1.39 o                         
   4   2   2         62.71        121.54         2.48 o                         
   5   2   2       2622.23       2537.23        13.30 o                         
   6   2   2         11.70         30.44         1.92 o                         
   7   2   2       1583.57       1507.71         8.26 o                         
   8   2   2       2718.87       2719.40        12.71 o                         
   9   2   2        255.90        270.33         5.64 o                         
  10   2   2        117.43        137.93         5.31 o                         
  11   2   2        866.65        861.98        10.68 o                         
  12   2   2        136.36        153.94         6.89 o                         
  13   2   2         37.30         32.75         5.32 o                         
 -12   3   2        596.73        614.48        10.14 o                         
 -11   3   2       2018.82       2026.47        15.16 o                         
 -10   3   2        486.14        479.65         7.87 o                         
  -9   3   2        405.97        402.38         6.92 o                         
  -8   3   2        534.73        542.18         7.31 o                         
  -7   3   2        371.14        366.58         5.56 o                         
  -6   3   2        794.88        775.36         5.46 o                         
  -5   3   2        405.73        391.22         3.66 o                         
  -4   3   2        305.90        307.97         3.29 o                         
  -3   3   2         31.82         32.07         1.39 o                         
  -2   3   2       6138.37       5931.78        18.57 o                         
  -1   3   2        418.91        444.13         3.08 o                         
   0   3   2      39118.43      39670.39       165.77 o                         
   1   3   2       1014.12       1020.87         4.37 o                         
   2   3   2        612.34        581.85         3.52 o                         
   3   3   2        556.90        543.27         3.69 o                         
   4   3   2       3386.48       3392.10        10.74 o                         
   5   3   2        146.47        138.90         2.95 o                         
   6   3   2        158.87        139.19         3.35 o                         
   7   3   2        455.83        417.12         5.41 o                         
   8   3   2        529.91        498.04         6.51 o                         
   9   3   2        573.62        572.42         8.10 o                         
  10   3   2        370.21        397.38         7.96 o                         
  11   3   2       4016.04       4123.34        31.14 o                         
  12   3   2        132.70        138.71         6.50 o                         
 -12   4   2          4.12          1.78         4.18 o                         
 -11   4   2          0.86          5.37         3.93 o                         
 -10   4   2        492.27        474.89         8.64 o                         
  -9   4   2        276.71        302.22         7.07 o                         
  -8   4   2       3334.07       3426.79        19.37 o                         
  -7   4   2       2173.62       2127.89        12.59 o                         
  -6   4   2       6141.83       6034.20        21.25 o                         
  -5   4   2         23.65         17.12         2.00 o                         
  -4   4   2       3814.49       3748.25        24.37 o                         
  -3   4   2         36.10         38.42         1.72 o                         
  -2   4   2        503.78        588.25         4.17 o                         
  -1   4   2          7.74          5.96         1.20 o                         
   0   4   2        421.42        542.16         3.66 o                         
   1   4   2        261.22        252.56         3.03 o                         
   2   4   2       1070.54       1082.52         5.86 o                         
   3   4   2         72.32         62.25         1.99 o                         
   4   4   2       2145.87       2167.71         8.27 o                         
   5   4   2       4132.12       4146.04        15.83 o                         
   6   4   2       1560.70       1538.39         8.86 o                         
   7   4   2       4478.39       4451.37        22.23 o                         
   8   4   2       2804.32       2818.38        15.30 o                         
   9   4   2         63.66         70.33         4.38 o                         
  10   4   2         87.66         92.94         5.19 o                         
  11   4   2        720.72        690.55        11.58 o                         
  12   4   2         80.10         90.40         6.82 o                         
 -11   5   2        333.99        366.49         8.97 o                         
 -10   5   2         36.80         37.90         4.50 o                         
  -9   5   2        516.78        532.27         8.83 o                         
  -8   5   2          3.45          1.12         3.29 o                         
  -7   5   2         20.97         25.17         3.34 o                         
  -6   5   2        423.10        405.81         6.18 o                         
  -5   5   2         26.35         23.47         2.55 o                         
  -4   5   2          9.51         11.84         1.90 o                         
  -3   5   2          0.19          2.58         1.48 o                         
  -2   5   2       3762.44       3534.49        15.21 o                         
  -1   5   2          3.70          4.27         1.93 o                         
   0   5   2      17849.84      17844.34        57.57 o                         
   1   5   2        244.34        241.23         3.36 o                         
   2   5   2        170.32        161.61         3.31 o                         
   3   5   2        224.78        210.74         3.23 o                         
   4   5   2        220.78        245.08         3.83 o                         
   5   5   2        107.37        100.43         3.56 o                         
   6   5   2        294.67        266.41         5.73 o                         
   7   5   2        269.90        277.27         6.26 o                         
   8   5   2          7.88         11.31         3.51 o                         
   9   5   2         30.79         31.59         4.66 o                         
  10   5   2        165.84        177.31         7.32 o                         
  11   5   2        988.48       1038.81        14.84 o                         
 -10   6   2        306.35        322.70        10.07 o                         
  -9   6   2        170.27        169.06         6.35 o                         
  -8   6   2       2332.74       2333.39        16.11 o                         
  -7   6   2       1158.60       1178.79        11.38 o                         
  -6   6   2       3461.95       3383.96        21.10 o                         
  -5   6   2         18.27         26.51         3.02 o                         
  -4   6   2       2122.92       2154.13        10.66 o                         
  -3   6   2        103.39        110.65         3.41 o                         
  -2   6   2        242.20        218.69         4.02 o                         
  -1   6   2          6.91          9.33         2.09 o                         
   0   6   2         41.50         53.47         2.82 o                         
   1   6   2         93.42        100.97         3.31 o                         
   2   6   2        293.56        291.36         4.27 o                         
   3   6   2         24.29         27.81         2.39 o                         
   4   6   2       1797.21       1708.55        10.66 o                         
   5   6   2       2103.61       2077.99        13.26 o                         
   6   6   2       1323.87       1312.84        12.05 o                         
   7   6   2       3107.67       3026.70        18.97 o                         
   8   6   2       1670.57       1730.95        15.66 o                         
   9   6   2        148.94        154.49         6.95 o                         
  10   6   2         36.88         40.63         5.48 o                         
  -8   7   2        187.06        198.22         7.93 o                         
  -7   7   2        205.02        204.97         7.54 o                         
  -6   7   2        197.19        208.88         6.57 o                         
  -5   7   2         13.32         19.90         3.27 o                         
  -4   7   2         64.00         70.47         4.35 o                         
  -3   7   2         10.87         11.60         2.80 o                         
  -2   7   2       1971.89       1862.22        11.40 o                         
  -1   7   2         54.37         56.03         2.99 o                         
   0   7   2       9139.23       8906.08        28.23 o                         
   1   7   2        187.94        189.64         4.66 o                         
   2   7   2        368.20        358.77         6.26 o                         
   3   7   2        263.33        264.39         6.03 o                         
   4   7   2       1208.74       1180.72        15.94 o                         
   5   7   2         20.12         16.13         3.54 o                         
   6   7   2         14.27         13.98         3.88 o                         
   7   7   2        179.45        180.59         7.03 o                         
   8   7   2        161.30        164.53         7.25 o                         
  -6   8   2        710.79        697.03        13.87 o                         
  -5   8   2          2.82          4.92         4.45 o                         
  -4   8   2       1429.81       1421.09        14.23 o                         
  -3   8   2          0.30         -2.26         4.62 o                         
  -2   8   2          2.09          2.20         3.52 o                         
  -1   8   2          3.92          2.23         3.56 o                         
   0   8   2        205.26        173.92         5.41 o                         
   1   8   2         62.32         70.89         4.10 o                         
   2   8   2        319.17        318.43         8.54 o                         
   3   8   2          5.14          5.45         4.03 o                         
   4   8   2         87.82         82.28         5.87 o                         
   5   8   2        439.95        400.61        10.16 o                         
   6   8   2          9.71          9.63         5.08 o                         
  -2   9   2        173.51        156.19         7.96 o                         
  -1   9   2         28.20         31.48         5.04 o                         
   0   9   2       2104.31       1968.26        20.98 o                         
   1   9   2         16.91         20.30         8.69 o                         
   2   9   2         16.99         22.85         6.14 o                         
 -13   0   3        770.24        778.25        20.17 o                         
 -12   0   3        255.96        247.57        13.25 o                         
 -11   0   3        840.99        850.35        18.45 o                         
 -10   0   3        105.03         94.38         5.72 o                         
  -9   0   3        123.12        131.02         4.96 o                         
  -8   0   3       1218.81       1161.45         9.77 o                         
  -7   0   3      11267.10      11185.63        56.12 o                         
  -6   0   3       3465.62       3766.68        15.54 o                         
  -5   0   3       1062.16       1164.09         8.09 o                         
  -4   0   3        120.09        135.94         3.31 o                         
  -3   0   3        232.49        236.91         3.34 o                         
  -2   0   3         41.78         45.71         1.87 o                         
  -1   0   3       2146.61       2319.72         9.47 o                         
   0   0   3        274.40        276.56         2.00 o                         
   1   0   3      41997.13      39927.47       172.85 o                         
   2   0   3       1155.50       1190.24         5.67 o                         
   3   0   3       4488.23       4786.90        14.78 o                         
   4   0   3       2599.02       2610.02        10.49 o                         
   5   0   3       2598.96       2669.54        11.79 o                         
   6   0   3        318.94        349.03         5.58 o                         
   7   0   3       1285.72       1351.62        10.29 o                         
   8   0   3       1735.76       1682.68        14.13 o                         
   9   0   3        219.92        196.95         7.02 o                         
  10   0   3        444.01        454.41         9.60 o                         
  11   0   3        223.74        231.15         9.35 o                         
  12   0   3       2805.28       2746.13        27.89 o                         
  13   0   3          0.46          5.23         7.70 o                         
 -13   1   3        476.25        493.82        12.23 o                         
 -12   1   3          1.85          4.95         4.57 o                         
 -11   1   3        469.47        490.48         8.51 o                         
 -10   1   3          0.40          1.85         2.94 o                         
  -9   1   3       1380.09       1408.16         9.41 o                         
  -8   1   3        570.17        549.53         5.39 o                         
  -7   1   3        903.80        847.45         5.85 o                         
  -6   1   3        390.32        390.00         3.70 o                         
  -5   1   3       2928.21       2899.69        13.52 o                         
  -4   1   3          9.19         10.10         1.25 o                         
  -3   1   3       2271.18       2172.43        10.57 o                         
  -2   1   3         19.31         23.37         1.23 o                         
  -1   1   3       7752.28       8196.46        50.67 o                         
   0   1   3        342.41        323.93         2.79 o                         
   1   1   3        313.36        299.54         2.66 o                         
   2   1   3       1286.83       1336.86         8.19 o                         
   3   1   3       1410.63       1441.89         6.89 o                         
   4   1   3       1327.91       1501.17         5.94 o                         
   5   1   3        111.85        155.20         2.78 o                         
   6   1   3         19.82         27.55         1.84 o                         
   7   1   3       4140.53       4378.21        17.70 o                         
   8   1   3       4143.46       4286.63        21.72 o                         
   9   1   3       1144.83       1153.00         8.68 o                         
  10   1   3        941.47        908.26         9.40 o                         
  11   1   3         25.00         19.53         3.77 o                         
  12   1   3        495.10        498.52        10.19 o                         
  13   1   3        285.30        289.88        10.25 o                         
 -13   2   3        602.70        607.42        12.87 o                         
 -12   2   3        213.71        230.65         7.24 o                         
 -11   2   3        982.27        968.67        10.42 o                         
 -10   2   3        244.86        259.13         6.39 o                         
  -9   2   3        314.14        300.83         6.11 o                         
  -8   2   3        234.61        218.46         5.03 o                         
  -7   2   3       6904.00       6893.46        23.39 o                         
  -6   2   3        288.29        274.78         3.33 o                         
  -5   2   3         18.44         21.29         1.57 o                         
  -4   2   3          3.76         12.00         1.53 o                         
  -3   2   3       1283.77       1421.90         5.93 o                         
  -2   2   3       1093.51       1142.46         9.02 o                         
  -1   2   3        253.45        262.61         2.54 o                         
   0   2   3        114.16        123.72         1.92 o                         
   1   2   3       1763.51       1705.92         9.41 o                         
   2   2   3         84.86         87.70         1.75 o                         
   3   2   3        118.24         83.52         1.98 o                         
   4   2   3       1117.16       1016.78         5.00 o                         
   5   2   3       3512.61       3351.50        14.05 o                         
   6   2   3         90.10        125.54         2.94 o                         
   7   2   3        979.61        929.36         6.94 o                         
   8   2   3       1517.49       1515.05         9.28 o                         
   9   2   3         48.88         53.29         3.57 o                         
  10   2   3         22.45         26.03         3.59 o                         
  11   2   3        126.06        140.12         5.95 o                         
  12   2   3        786.05        806.32        11.93 o                         
  13   2   3         14.14         13.05         5.06 o                         
 -12   3   3          7.99          6.18         4.15 o                         
 -11   3   3        382.03        401.76         8.36 o                         
 -10   3   3         13.21         11.84         3.38 o                         
  -9   3   3        996.85        997.22         9.94 o                         
  -8   3   3        849.26        802.43         8.52 o                         
  -7   3   3        727.91        689.07         6.86 o                         
  -6   3   3        932.46        854.92         6.50 o                         
  -5   3   3       4230.93       4172.40        11.82 o                         
  -4   3   3        854.62        862.17         5.95 o                         
  -3   3   3      16872.40      17032.75        92.34 o                         
  -2   3   3         11.88         15.20         1.20 o                         
  -1   3   3       4607.94       4545.15        19.24 o                         
   0   3   3       1861.97       1926.37         7.96 o                         
   1   3   3       3736.63       3793.65        14.63 o                         
   2   3   3        615.32        648.16         3.87 o                         
   3   3   3         46.79         39.40         1.61 o                         
   4   3   3        413.77        416.80         3.83 o                         
   5   3   3          3.49          6.74         1.60 o                         
   6   3   3         14.42         15.80         2.01 o                         
   7   3   3       1898.38       1990.47        11.74 o                         
   8   3   3       5583.74       5556.34        23.38 o                         
   9   3   3       1099.22       1132.53        10.80 o                         
  10   3   3       1907.50       1933.21        14.43 o                         
  11   3   3          2.09          9.60         3.89 o                         
  12   3   3        736.47        758.87        12.60 o                         
 -12   4   3        316.82        317.01         8.77 o                         
 -11   4   3       1048.22       1095.44        12.25 o                         
 -10   4   3        997.19        964.87        11.08 o                         
  -9   4   3         82.19         85.30         4.59 o                         
  -8   4   3       1527.45       1525.19        12.00 o                         
  -7   4   3       8935.04       8764.33        31.46 o                         
  -6   4   3        913.48        924.68         7.19 o                         
  -5   4   3         76.99         64.95         2.65 o                         
  -4   4   3         51.66         45.00         1.87 o                         
  -3   4   3        249.78        260.03         2.95 o                         
  -2   4   3         89.68         94.75         2.17 o                         
  -1   4   3         62.08         51.34         1.75 o                         
   0   4   3          7.17          9.49         1.42 o                         
   1   4   3       5233.66       5126.60        22.62 o                         
   2   4   3        422.62        425.54         3.63 o                         
   3   4   3       3605.51       3439.27        16.01 o                         
   4   4   3       4001.52       3994.32        19.04 o                         
   5   4   3       4721.68       4605.14        22.68 o                         
   6   4   3        559.19        556.49         6.21 o                         
   7   4   3       1037.33       1026.95         8.44 o                         
   8   4   3        991.21       1005.30         9.78 o                         
   9   4   3         64.71         73.98         4.56 o                         
  10   4   3         19.68         17.38         4.38 o                         
  11   4   3        114.42        112.04         6.69 o                         
  12   4   3        316.20        314.11        10.29 o                         
 -11   5   3         65.48         71.50         5.41 o                         
 -10   5   3        350.06        337.06         8.23 o                         
  -9   5   3       1258.31       1216.30        12.34 o                         
  -8   5   3         36.46         38.10         3.88 o                         
  -7   5   3        225.76        228.96         5.69 o                         
  -6   5   3         60.51         65.69         3.53 o                         
  -5   5   3       1768.65       1771.82         9.66 o                         
  -4   5   3          2.39          4.39         1.96 o                         
  -3   5   3       6630.84       6658.36        32.99 o                         
  -2   5   3         41.38         40.88         1.82 o                         
  -1   5   3        108.59        106.12         2.55 o                         
   0   5   3        299.63        294.72         3.50 o                         
   1   5   3        324.04        343.82         3.83 o                         
   2   5   3        296.14        288.71         4.00 o                         
   3   5   3        415.44        385.10         3.93 o                         
   4   5   3        114.59        104.43         3.03 o                         
   5   5   3        555.41        577.38         6.35 o                         
   6   5   3        675.68        646.43         7.56 o                         
   7   5   3        595.48        611.84         8.48 o                         
   8   5   3        500.63        512.02         9.37 o                         
   9   5   3        519.47        512.37         9.95 o                         
  10   5   3        647.23        650.70        11.95 o                         
  11   5   3          6.24          5.25         5.06 o                         
 -10   6   3        718.88        759.89        11.81 o                         
  -9   6   3         82.54         94.13         5.60 o                         
  -8   6   3       1187.18       1256.76        12.94 o                         
  -7   6   3       5555.71       5615.41        27.91 o                         
  -6   6   3        671.60        655.83         7.92 o                         
  -5   6   3         30.05         42.73         3.24 o                         
  -4   6   3         43.11         51.03         3.01 o                         
  -3   6   3         31.11         34.15         2.40 o                         
  -2   6   3          0.66          1.66         1.88 o                         
  -1   6   3         36.97         49.43         2.57 o                         
   0   6   3          0.67          1.64         2.08 o                         
   1   6   3       3784.30       3756.21        18.31 o                         
   2   6   3        225.02        218.69         4.12 o                         
   3   6   3       2166.38       2174.22        10.68 o                         
   4   6   3       2574.46       2511.62        18.62 o                         
   5   6   3       2166.57       2193.26        14.64 o                         
   6   6   3        510.99        527.31         8.88 o                         
   7   6   3        538.99        529.07         9.46 o                         
   8   6   3        533.37        543.36        10.10 o                         
   9   6   3         86.91         84.09         5.98 o                         
  10   6   3         41.11         40.99         5.85 o                         
  -8   7   3        138.07        140.85         6.99 o                         
  -7   7   3        358.55        371.03         8.53 o                         
  -6   7   3        241.69        249.67         6.65 o                         
  -5   7   3       1683.36       1608.43        11.62 o                         
  -4   7   3        169.32        168.43         5.75 o                         
  -3   7   3       4918.06       4722.17        22.70 o                         
  -2   7   3          1.24          0.08         2.85 o                         
  -1   7   3        906.26        804.06         7.49 o                         
   0   7   3        400.73        393.03         5.97 o                         
   1   7   3        956.02        899.92         8.61 o                         
   2   7   3         85.81         96.35         3.83 o                         
   3   7   3          3.64          1.60         3.26 o                         
   4   7   3         53.42         55.30         4.95 o                         
   5   7   3          1.73          6.98         3.43 o                         
   6   7   3          4.94          7.59         3.81 o                         
   7   7   3        580.10        583.08        10.33 o                         
   8   7   3       2144.47       2114.13        17.96 o                         
  -6   8   3         31.89         33.06         5.50 o                         
  -5   8   3          8.81          8.07         4.78 o                         
  -4   8   3          0.02          0.22         3.96 o                         
  -3   8   3         83.32         80.51         5.73 o                         
  -2   8   3         48.68         54.80         4.67 o                         
  -1   8   3        113.08        123.54         5.32 o                         
   0   8   3          1.11          4.66         3.38 o                         
   1   8   3        915.92        928.09        10.36 o                         
   2   8   3         21.31         19.39         4.49 o                         
   3   8   3        137.30        114.80         6.21 o                         
   4   8   3        525.38        510.53        10.83 o                         
   5   8   3        571.23        545.43        12.45 o                         
   6   8   3          4.74         11.44         5.54 o                         
  -1   9   3         23.63         28.85         4.82 o                         
   0   9   3        124.43        129.81         7.20 o                         
   1   9   3        192.02        210.39         8.84 o                         
 -13   0   4        932.02        894.08        21.37 o                         
 -12   0   4        380.01        391.94        15.12 o                         
 -11   0   4        748.86        742.12        17.69 o                         
 -10   0   4       2816.12       2828.31        22.08 o                         
  -9   0   4         92.84        111.00         4.73 o                         
  -8   0   4        245.65        218.30         5.45 o                         
  -7   0   4       1127.76       1139.56         9.45 o                         
  -6   0   4         19.95         57.78         3.06 o                         
  -5   0   4        218.65        239.64         4.45 o                         
  -4   0   4       2626.15       2912.79        11.80 o                         
  -3   0   4         33.87         24.16         1.89 o                         
  -2   0   4      45613.50      45427.19       361.09 o                         
  -1   0   4         34.74         45.95         1.73 o                         
   0   0   4      13276.61      13437.50        34.81 o                         
   1   0   4       5518.91       5651.15        29.92 o                         
   2   0   4        984.60       1269.94         5.64 o                         
   3   0   4        179.20        243.38         3.81 o                         
   4   0   4       6455.42       6615.23        16.61 o                         
   5   0   4         29.86         44.64         2.69 o                         
   6   0   4        789.95        771.24         7.50 o                         
   7   0   4       1458.43       1413.24        10.51 o                         
   8   0   4        522.14        533.45         7.74 o                         
   9   0   4       4371.66       4184.64        33.06 o                         
  10   0   4        464.91        503.11        10.08 o                         
  11   0   4       4011.61       4021.93        28.68 o                         
  12   0   4         22.12         23.99         6.57 o                         
  13   0   4       1857.23       1720.10        26.72 o                         
 -13   1   4          7.47          4.42         5.24 o                         
 -12   1   4         73.59         80.76         6.49 o                         
 -11   1   4        368.94        366.66         8.17 o                         
 -10   1   4        419.11        404.04         6.96 o                         
  -9   1   4       2230.72       2198.08        12.01 o                         
  -8   1   4        439.53        465.52         5.26 o                         
  -7   1   4        635.04        623.38         4.98 o                         
  -6   1   4       8590.47       8463.84        39.16 o                         
  -5   1   4         63.22         42.18         1.69 o                         
  -4   1   4       1367.93       1281.30         7.56 o                         
  -3   1   4         10.73         11.03         1.21 o                         
  -2   1   4       5776.29       5903.80        23.77 o                         
  -1   1   4          5.66         12.48         1.14 o                         
   0   1   4      16667.16      17464.08        72.59 o                         
   1   1   4         28.98         43.81         1.47 o                         
   2   1   4       3169.95       3201.27        21.19 o                         
   3   1   4        207.52        234.97         2.61 o                         
   4   1   4      15554.37      17007.02        70.34 o                         
   5   1   4       7972.11       8357.21        30.46 o                         
   6   1   4       1716.88       1596.99         7.06 o                         
   7   1   4       2401.84       2549.86        11.73 o                         
   8   1   4        805.70        847.97         7.03 o                         
   9   1   4        203.27        200.91         4.85 o                         
  10   1   4        282.34        275.37         6.64 o                         
  11   1   4       1832.46       1794.46        13.82 o                         
  12   1   4         77.71         81.68         5.76 o                         
  13   1   4          0.93          3.87         5.01 o                         
 -13   2   4        473.08        482.76        13.17 o                         
 -12   2   4         97.39        114.92         5.71 o                         
 -11   2   4         60.84         61.13         4.37 o                         
 -10   2   4       1223.89       1235.33        10.81 o                         
  -9   2   4         76.76         89.85         4.20 o                         
  -8   2   4        516.00        530.89         6.36 o                         
  -7   2   4       1727.48       1721.51         9.59 o                         
  -6   2   4         35.27         46.48         2.11 o                         
  -5   2   4         62.26         74.87         2.35 o                         
  -4   2   4        347.94        346.35         3.70 o                         
  -3   2   4        456.66        460.56         3.85 o                         
  -2   2   4       2727.32       2562.26        16.73 o                         
  -1   2   4       2163.34       2247.81        14.52 o                         
   0   2   4        336.52        281.99         2.42 o                         
   1   2   4       3438.36       3476.73        18.83 o                         
   2   2   4       3706.09       3762.77        16.12 o                         
   3   2   4          3.05          4.34         1.33 o                         
   4   2   4       4085.57       3996.09        17.90 o                         
   5   2   4         26.55         35.94         1.86 o                         
   6   2   4          8.23          8.14         1.74 o                         
   7   2   4       2597.39       2652.11        13.17 o                         
   8   2   4        210.64        196.08         4.82 o                         
   9   2   4       2713.97       2608.52        13.90 o                         
  10   2   4         89.67        113.73         4.66 o                         
  11   2   4       1807.59       1851.52        18.90 o                         
  12   2   4          1.28         -1.17         4.12 o                         
  13   2   4        150.45        134.19         7.29 o                         
 -12   3   4          2.98          1.35         4.03 o                         
 -11   3   4        347.23        327.24         7.57 o                         
 -10   3   4        400.32        390.36         7.49 o                         
  -9   3   4       2779.79       2711.06        16.35 o                         
  -8   3   4        548.84        560.62         7.32 o                         
  -7   3   4       1198.30       1197.53         8.14 o                         
  -6   3   4      10724.45      10491.41        36.47 o                         
  -5   3   4         30.77         36.64         2.15 o                         
  -4   3   4      10280.34      10490.39        22.52 o                         
  -3   3   4         46.48         53.42         1.82 o                         
  -2   3   4         31.69         32.20         1.52 o                         
  -1   3   4        109.35        126.37         2.25 o                         
   0   3   4       4529.53       4483.84        23.18 o                         
   1   3   4        120.69        129.85         2.30 o                         
   2   3   4       2890.27       2922.31        12.94 o                         
   3   3   4         26.99         32.10         1.55 o                         
   4   3   4       5020.62       5258.75        21.57 o                         
   5   3   4       5728.74       5806.97        28.64 o                         
   6   3   4       1187.25       1164.91         7.55 o                         
   7   3   4       1807.21       1847.98        10.35 o                         
   8   3   4       1553.02       1531.30        10.59 o                         
   9   3   4        232.06        239.54         6.05 o                         
  10   3   4        322.18        321.06         7.51 o                         
  11   3   4       2129.32       2077.09        20.39 o                         
  12   3   4         67.55         79.15         6.59 o                         
 -12   4   4        415.90        409.46         9.41 o                         
 -11   4   4       1190.09       1189.04        12.80 o                         
 -10   4   4       3041.96       2948.56        20.99 o                         
  -9   4   4        342.28        344.93         7.32 o                         
  -8   4   4          9.07          7.86         3.10 o                         
  -7   4   4       1151.25       1167.37         9.18 o                         
  -6   4   4         20.07         16.00         2.37 o                         
  -5   4   4          8.31         14.13         2.16 o                         
  -4   4   4        221.60        206.86         3.44 o                         
  -3   4   4          5.12         11.09         1.46 o                         
  -2   4   4       2935.24       2707.94        13.66 o                         
  -1   4   4        387.00        404.11         3.53 o                         
   0   4   4       1112.27        991.90         6.01 o                         
   1   4   4       2534.27       2495.72        13.81 o                         
   2   4   4       3544.86       3481.25        19.25 o                         
   3   4   4        630.81        592.79         4.20 o                         
   4   4   4       5000.06       5105.90        23.71 o                         
   5   4   4          2.94          8.98         2.06 o                         
   6   4   4         85.73        101.22         3.61 o                         
   7   4   4        736.36        718.00         7.38 o                         
   8   4   4        272.47        282.08         6.78 o                         
   9   4   4       2248.62       2227.63        16.61 o                         
  10   4   4        103.37        128.56         6.64 o                         
  11   4   4        705.59        743.54        12.60 o                         
  12   4   4          0.61         -1.18         4.92 o                         
 -11   5   4         37.58         33.43         4.99 o                         
 -10   5   4        116.17        120.24         5.83 o                         
  -9   5   4        488.39        476.73         8.84 o                         
  -8   5   4          7.53          8.04         3.39 o                         
  -7   5   4         41.49         40.99         3.49 o                         
  -6   5   4       3681.38       3558.71        15.96 o                         
  -5   5   4        214.66        206.91         4.58 o                         
  -4   5   4       2919.09       2971.56        12.32 o                         
  -3   5   4         10.96         16.78         1.92 o                         
  -2   5   4          3.21          5.77         1.51 o                         
  -1   5   4         20.58         23.76         1.65 o                         
   0   5   4       3572.15       3454.21        20.24 o                         
   1   5   4          2.24          2.59         1.65 o                         
   2   5   4        386.29        404.66         4.32 o                         
   3   5   4         91.71         83.59         2.49 o                         
   4   5   4       1474.24       1488.58         9.05 o                         
   5   5   4        385.17        396.30         5.88 o                         
   6   5   4         31.23         28.53         3.28 o                         
   7   5   4        108.62        103.73         5.23 o                         
   8   5   4        186.77        195.81         6.93 o                         
   9   5   4        199.76        203.30         7.74 o                         
  10   5   4        241.50        244.13         8.70 o                         
  11   5   4        989.75       1004.60        14.74 o                         
 -10   6   4       2291.04       2364.51        18.52 o                         
  -9   6   4        324.67        314.00         8.67 o                         
  -8   6   4          6.98         11.25         3.97 o                         
  -7   6   4        518.48        527.13         8.10 o                         
  -6   6   4         29.54         31.74         3.48 o                         
  -5   6   4         53.02         52.45         3.43 o                         
  -4   6   4        114.85        128.32         3.99 o                         
  -3   6   4         15.47         21.96         2.31 o                         
  -2   6   4       2397.19       2371.97        13.66 o                         
  -1   6   4         63.39         66.67         2.91 o                         
   0   6   4        693.58        713.60         6.41 o                         
   1   6   4       1131.06       1151.00         6.96 o                         
   2   6   4       1076.24       1088.10         9.95 o                         
   3   6   4        323.91        328.91         5.56 o                         
   4   6   4       2911.06       2750.70        19.06 o                         
   5   6   4          0.84          4.69         3.06 o                         
   6   6   4        138.34        128.17         5.68 o                         
   7   6   4        295.04        271.00         7.81 o                         
   8   6   4        137.96        145.69         6.63 o                         
   9   6   4       1389.57       1388.68        15.78 o                         
  10   6   4         99.19        102.20         6.95 o                         
  -8   7   4        315.56        289.16         8.54 o                         
  -7   7   4        394.82        409.45         8.28 o                         
  -6   7   4       3786.47       3748.96        25.77 o                         
  -5   7   4         35.46         37.20         3.61 o                         
  -4   7   4       3175.03       3087.80        15.45 o                         
  -3   7   4         23.66         31.54         3.44 o                         
  -2   7   4         46.94         45.75         3.75 o                         
  -1   7   4          4.58          4.15         3.12 o                         
   0   7   4        665.28        670.86         7.58 o                         
   1   7   4         49.91         49.31         3.64 o                         
   2   7   4        719.85        689.49         8.93 o                         
   3   7   4         26.91         25.47         3.77 o                         
   4   7   4       1243.22       1226.59        13.36 o                         
   5   7   4       1750.35       1746.40        18.35 o                         
   6   7   4        418.89        437.77         9.12 o                         
   7   7   4        606.05        638.99        10.67 o                         
   8   7   4        541.05        565.15        10.96 o                         
  -6   8   4         51.25         50.22         4.84 o                         
  -5   8   4          0.03          4.48         4.34 o                         
  -4   8   4         62.59         72.47         5.03 o                         
  -3   8   4         10.67         17.10         4.81 o                         
  -2   8   4        944.64        990.00        11.32 o                         
  -1   8   4        101.30        100.04         5.25 o                         
   0   8   4        224.78        246.43         7.11 o                         
   1   8   4        536.49        535.83         8.96 o                         
   2   8   4        380.84        367.21         8.76 o                         
   3   8   4         14.46         13.00         4.43 o                         
   4   8   4        939.88        873.50        13.26 o                         
   5   8   4         13.14         17.42         5.58 o                         
   6   8   4          0.62          3.14         5.32 o                         
  -1   9   4          1.04          1.01         4.28 o                         
   0   9   4        246.88        254.04         8.15 o                         
   1   9   4         22.96         24.87         5.39 o                         
 -13   0   5        996.61       1023.98        22.81 o                         
 -12   0   5         63.30         54.30         8.60 o                         
 -11   0   5         56.91         60.57         8.11 o                         
 -10   0   5        212.43        228.94         9.71 o                         
  -9   0   5        236.66        247.36         6.47 o                         
  -8   0   5        221.88        247.91         5.99 o                         
  -7   0   5         14.71         19.35         2.71 o                         
  -6   0   5          1.95          1.27         2.16 o                         
  -5   0   5      17983.84      19014.38        93.66 o                         
  -4   0   5       1216.70       1245.14         9.05 o                         
  -3   0   5      48322.67      48419.67       388.55 o                         
  -2   0   5        428.27        486.24         5.33 o                         
  -1   0   5      13795.09      14427.15        77.01 o                         
   0   0   5       1324.64       1326.66         5.39 o                         
   1   0   5       5851.43       5703.44        21.94 o                         
   2   0   5         47.38         50.81         1.99 o                         
   3   0   5        295.65        277.83         4.22 o                         
   4   0   5        566.09        482.50         5.32 o                         
   5   0   5         61.02         37.50         2.64 o                         
   6   0   5        850.64        743.37         7.46 o                         
   7   0   5       4514.85       4550.04        22.63 o                         
   8   0   5       3153.85       3240.09        17.96 o                         
   9   0   5        473.69        430.13         8.90 o                         
  10   0   5       7496.13       7405.79        50.01 o                         
  11   0   5         63.62         60.64         6.52 o                         
  12   0   5       3125.20       3178.53        30.04 o                         
  13   0   5        638.59        654.53        17.44 o                         
 -13   1   5       1472.65       1560.10        19.10 o                         
 -12   1   5        561.18        556.51        12.11 o                         
 -11   1   5        526.24        519.96         9.51 o                         
 -10   1   5        846.40        833.53         9.07 o                         
  -9   1   5        900.60        910.16         8.60 o                         
  -8   1   5       3334.85       3278.16        19.84 o                         
  -7   1   5       4853.89       4871.78        28.01 o                         
  -6   1   5        358.68        373.18         3.68 o                         
  -5   1   5        607.94        682.49         4.42 o                         
  -4   1   5       2810.22       2987.59        17.55 o                         
  -3   1   5       1647.21       1628.17         8.47 o                         
  -2   1   5        172.75        173.12         2.14 o                         
  -1   1   5       1064.36       1089.03         4.73 o                         
   0   1   5        439.56        424.12         2.42 o                         
   1   1   5       3289.86       3273.60        16.68 o                         
   2   1   5       5481.06       5580.78        27.83 o                         
   3   1   5      10084.13      10454.13        60.16 o                         
   4   1   5      10701.17      11493.50        47.99 o                         
   5   1   5       9086.07       9990.52        44.04 o                         
   6   1   5         29.81         32.85         1.90 o                         
   7   1   5        211.33        208.64         4.00 o                         
   8   1   5       2382.76       2368.43        12.33 o                         
   9   1   5         90.99         77.02         3.65 o                         
  10   1   5        352.34        313.01         6.66 o                         
  11   1   5        125.09        149.01         5.69 o                         
  12   1   5         70.92         85.85         5.90 o                         
  13   1   5          3.72          4.87         5.38 o                         
 -13   2   5        283.46        294.51        11.56 o                         
 -12   2   5          2.53          2.79         4.20 o                         
 -11   2   5         91.68         92.00         4.86 o                         
 -10   2   5         12.24         10.03         3.29 o                         
  -9   2   5        106.43        112.31         4.55 o                         
  -8   2   5         49.42         46.16         3.03 o                         
  -7   2   5          3.43          7.12         2.11 o                         
  -6   2   5        210.55        199.58         3.35 o                         
  -5   2   5       5515.86       5335.51        19.67 o                         
  -4   2   5        873.34        944.81         5.60 o                         
  -3   2   5      10936.97      11076.05        55.15 o                         
  -2   2   5       2478.39       2477.02        13.99 o                         
  -1   2   5       3835.39       3901.88        27.67 o                         
   0   2   5        818.32        786.71         6.05 o                         
   1   2   5        845.79        785.68         5.20 o                         
   2   2   5        671.23        666.64         5.02 o                         
   3   2   5        712.47        834.48         4.76 o                         
   4   2   5        711.90        799.56         5.03 o                         
   5   2   5        107.74        161.12         2.95 o                         
   6   2   5        371.32        321.32         4.12 o                         
   7   2   5       1245.62       1273.62         8.54 o                         
   8   2   5       1196.55       1224.00         9.29 o                         
   9   2   5        347.27        334.57         6.33 o                         
  10   2   5       1743.72       1707.24        12.27 o                         
  11   2   5         15.35         12.48         4.12 o                         
  12   2   5        799.03        851.16        12.74 o                         
  13   2   5        566.99        590.14        13.26 o                         
 -12   3   5        800.46        792.41        11.48 o                         
 -11   3   5        682.38        697.76         9.69 o                         
 -10   3   5        639.72        629.77         9.09 o                         
  -9   3   5        548.17        552.47         8.11 o                         
  -8   3   5       1539.71       1539.70        10.81 o                         
  -7   3   5       5177.45       5181.98        16.18 o                         
  -6   3   5        464.88        449.76         5.42 o                         
  -5   3   5        170.09        156.86         3.59 o                         
  -4   3   5        220.65        237.97         3.68 o                         
  -3   3   5       1838.87       1893.26         8.90 o                         
  -2   3   5        444.09        465.18         3.68 o                         
  -1   3   5       1587.16       1549.49         8.30 o                         
   0   3   5        576.40        650.51         4.12 o                         
   1   3   5       1222.81       1066.07         8.68 o                         
   2   3   5       2758.75       2791.93        15.92 o                         
   3   3   5       5522.09       5620.26        32.28 o                         
   4   3   5       6558.55       6675.72        36.54 o                         
   5   3   5       8798.64       8981.05        39.37 o                         
   6   3   5          9.16         10.74         2.16 o                         
   7   3   5        188.03        182.27         4.52 o                         
   8   3   5       2821.57       2802.36        16.19 o                         
   9   3   5          8.50          8.74         3.08 o                         
  10   3   5        388.84        363.33         8.22 o                         
  11   3   5         59.51         76.21         5.67 o                         
  12   3   5       1313.28       1282.34        17.29 o                         
 -12   4   5        430.08        437.88         9.66 o                         
 -11   4   5        385.79        412.85         8.97 o                         
 -10   4   5         46.29         48.04         4.44 o                         
  -9   4   5         32.42         32.73         3.85 o                         
  -8   4   5         77.42         83.47         4.10 o                         
  -7   4   5         23.32         31.00         2.99 o                         
  -6   4   5          4.49          4.38         2.27 o                         
  -5   4   5       3780.98       3707.36        13.34 o                         
  -4   4   5        243.83        221.06         4.09 o                         
  -3   4   5       4409.06       4326.97        32.78 o                         
  -2   4   5        467.37        488.19         3.97 o                         
  -1   4   5       1176.80       1180.67         6.69 o                         
   0   4   5        516.25        514.77         3.89 o                         
   1   4   5       2605.16       2587.92        12.60 o                         
   2   4   5         80.47         76.96         2.21 o                         
   3   4   5          0.94          7.17         1.41 o                         
   4   4   5        123.29        137.70         3.02 o                         
   5   4   5        114.47        113.41         3.38 o                         
   6   4   5       1363.09       1393.30        11.37 o                         
   7   4   5       1957.50       1986.05        12.31 o                         
   8   4   5       1521.18       1525.59        12.72 o                         
   9   4   5        267.49        253.97         8.06 o                         
  10   4   5       1324.07       1307.50        14.95 o                         
  11   4   5         15.80         13.81         5.02 o                         
  12   4   5        687.95        719.58        13.27 o                         
 -11   5   5         30.25         38.39         5.13 o                         
 -10   5   5          7.03          9.25         4.30 o                         
  -9   5   5         14.06         14.12         3.95 o                         
  -8   5   5       1021.87       1023.04        10.21 o                         
  -7   5   5       1742.10       1761.64        11.87 o                         
  -6   5   5        190.00        190.99         4.89 o                         
  -5   5   5          2.16          5.21         2.33 o                         
  -4   5   5        709.78        706.11         6.57 o                         
  -3   5   5       1080.83       1081.28         7.09 o                         
  -2   5   5        139.00        135.01         3.10 o                         
  -1   5   5        771.71        733.56         4.64 o                         
   0   5   5         34.41         33.03         1.84 o                         
   1   5   5        664.48        625.30         4.76 o                         
   2   5   5        441.90        468.93         4.61 o                         
   3   5   5        261.92        282.63         3.74 o                         
   4   5   5        567.05        537.21         6.25 o                         
   5   5   5        797.32        806.46         8.24 o                         
   6   5   5        254.37        243.17         6.14 o                         
   7   5   5        110.32        109.66         5.59 o                         
   8   5   5        930.01        946.99        12.33 o                         
   9   5   5        167.57        166.54         7.20 o                         
  10   5   5        506.61        495.95        11.12 o                         
  11   5   5         69.08         71.07         6.48 o                         
 -10   6   5         19.12         23.07         4.95 o                         
  -9   6   5         33.97         44.10         4.98 o                         
  -8   6   5         88.03         78.38         4.97 o                         
  -7   6   5         31.07         29.27         3.79 o                         
  -6   6   5         21.00         27.06         3.46 o                         
  -5   6   5       2284.74       2229.78        12.93 o                         
  -4   6   5         70.40         83.32         3.60 o                         
  -3   6   5       2478.61       2529.85        12.02 o                         
  -2   6   5         96.34         90.92         3.26 o                         
  -1   6   5        413.73        452.15         4.23 o                         
   0   6   5        226.26        231.19         3.73 o                         
   1   6   5       1531.96       1495.09         9.76 o                         
   2   6   5         31.52         38.23         2.76 o                         
   3   6   5         21.33         18.65         2.97 o                         
   4   6   5         71.96         71.78         3.99 o                         
   5   6   5         86.68         77.11         4.22 o                         
   6   6   5       1017.61       1001.68        11.42 o                         
   7   6   5       1464.22       1436.58        14.53 o                         
   8   6   5        866.18        851.09        12.50 o                         
   9   6   5        206.09        230.05         8.66 o                         
  -8   7   5        685.31        682.15        11.03 o                         
  -7   7   5       2060.75       2089.17        15.36 o                         
  -6   7   5        119.96        113.18         4.97 o                         
  -5   7   5         21.86         26.10         3.46 o                         
  -4   7   5         35.10         47.20         3.52 o                         
  -3   7   5        413.33        389.76         7.25 o                         
  -2   7   5        168.10        175.10         5.28 o                         
  -1   7   5        425.91        423.33         7.66 o                         
   0   7   5         42.95         48.19         3.44 o                         
   1   7   5        614.79        611.44         7.48 o                         
   2   7   5        838.80        843.95         8.77 o                         
   3   7   5       1570.71       1597.62        17.99 o                         
   4   7   5       1453.49       1473.77        14.91 o                         
   5   7   5       2313.29       2258.59        27.49 o                         
   6   7   5          5.33         10.35         4.24 o                         
   7   7   5        115.54        112.56         6.33 o                         
   8   7   5        989.86        976.91        13.85 o                         
  -6   8   5         17.44         19.14         4.28 o                         
  -5   8   5       1229.65       1283.32        13.67 o                         
  -4   8   5         78.69         84.74         5.31 o                         
  -3   8   5       1753.39       1850.01        16.91 o                         
  -2   8   5        222.97        234.37         7.17 o                         
  -1   8   5        426.25        424.47         8.48 o                         
   0   8   5        148.09        155.72         6.32 o                         
   1   8   5        320.49        320.82         7.86 o                         
   2   8   5        132.72        138.45         5.71 o                         
   3   8   5         88.27         92.67         5.88 o                         
   4   8   5        134.89        142.52         7.35 o                         
   5   8   5         27.80         25.79         5.93 o                         
   6   8   5        154.64        152.57         9.25 o                         
 -13   0   6        188.28        195.82        13.09 o                         
 -12   0   6        629.88        676.10        18.44 o                         
 -11   0   6         23.79         23.04         6.37 o                         
 -10   0   6        225.47        218.62        10.01 o                         
  -9   0   6       2259.61       2177.09        19.31 o                         
  -8   0   6        118.06        131.26         4.92 o                         
  -7   0   6       1263.24       1294.05        10.78 o                         
  -6   0   6      20192.35      19883.49       123.49 o                         
  -5   0   6         59.61         71.96         2.76 o                         
  -4   0   6      29155.73      30331.69       229.58 o                         
  -3   0   6       1338.00       1340.90         8.72 o                         
  -2   0   6       7544.95       7641.81        39.44 o                         
  -1   0   6        190.37        213.71         3.32 o                         
   0   0   6       8090.71       7972.74        24.93 o                         
   1   0   6       1326.97       1346.62         6.95 o                         
   2   0   6       2175.75       2011.48         7.30 o                         
   3   0   6       1444.95       1420.69         7.22 o                         
   4   0   6      11391.00      12332.23        39.75 o                         
   5   0   6       7115.54       6921.89        31.35 o                         
   6   0   6        726.60        659.78         7.21 o                         
   7   0   6       1736.13       1837.94        17.11 o                         
   8   0   6         26.84         31.59         3.58 o                         
   9   0   6       2517.00       2558.65        18.25 o                         
  10   0   6       1645.81       1497.01        17.66 o                         
  11   0   6       1099.77       1110.51        16.62 o                         
  12   0   6         24.15         24.26         6.72 o                         
  13   0   6         81.84         69.97         8.36 o                         
 -13   1   6       1312.23       1308.96        17.92 o                         
 -12   1   6       1403.05       1463.75        16.97 o                         
 -11   1   6       1713.94       1716.96        15.42 o                         
 -10   1   6       5367.01       5338.09        26.33 o                         
  -9   1   6          7.23          9.97         2.82 o                         
  -8   1   6        102.57        110.79         3.86 o                         
  -7   1   6        266.65        260.77         3.66 o                         
  -6   1   6        371.93        418.21         3.88 o                         
  -5   1   6         66.78         69.78         2.06 o                         
  -4   1   6       6239.51       6777.77        33.66 o                         
  -3   1   6        689.12        743.31         3.99 o                         
  -2   1   6       5079.48       4966.56        19.62 o                         
  -1   1   6        198.44        222.61         2.33 o                         
   0   1   6        190.76        125.73         1.74 o                         
   1   1   6       5071.18       4889.21        15.88 o                         
   2   1   6       9832.67      10000.73        44.97 o                         
   3   1   6       2244.26       2432.29        12.39 o                         
   4   1   6       3015.59       3059.68        10.88 o                         
   5   1   6       2012.82       2056.47         6.99 o                         
   6   1   6        221.29        228.35         3.27 o                         
   7   1   6         19.33         19.50         2.19 o                         
   8   1   6        637.52        599.93         6.52 o                         
   9   1   6       1447.91       1425.61        10.09 o                         
  10   1   6         98.12        106.23         4.66 o                         
  11   1   6         41.24         41.66         4.30 o                         
  12   1   6         67.93         64.06         5.30 o                         
  13   1   6        417.24        433.04        12.23 o                         
 -13   2   6        156.45        180.45         9.08 o                         
 -12   2   6        436.20        439.30         9.97 o                         
 -11   2   6         30.58         26.96         3.98 o                         
 -10   2   6        475.44        445.91         7.80 o                         
  -9   2   6       2848.18       2842.04        15.07 o                         
  -8   2   6         10.10         13.52         2.58 o                         
  -7   2   6        429.75        420.63         5.34 o                         
  -6   2   6       6458.56       6360.87        31.03 o                         
  -5   2   6       1865.45       2001.56        10.87 o                         
  -4   2   6       5278.29       5683.40        25.15 o                         
  -3   2   6        571.72        597.32         4.49 o                         
  -2   2   6          9.30          6.99         1.17 o                         
  -1   2   6       3734.43       3779.68        26.90 o                         
   0   2   6       1225.96       1253.74         9.53 o                         
   1   2   6       1019.32       1103.83         9.41 o                         
   2   2   6         77.18         46.82         1.94 o                         
   3   2   6        170.58        166.71         2.52 o                         
   4   2   6       3204.70       3143.75        22.16 o                         
   5   2   6       3381.27       3179.18        21.45 o                         
   6   2   6        799.53        687.05         6.04 o                         
   7   2   6         32.62         30.09         2.65 o                         
   8   2   6         62.02         62.90         3.40 o                         
   9   2   6        517.28        516.09         7.17 o                         
  10   2   6        971.10        914.92         9.56 o                         
  11   2   6       1403.56       1401.77        13.60 o                         
  12   2   6         52.00         53.03         5.68 o                         
 -12   3   6        664.42        682.75        10.61 o                         
 -11   3   6        699.22        715.75         9.85 o                         
 -10   3   6       3567.73       3493.07        18.57 o                         
  -9   3   6         19.12         22.38         3.51 o                         
  -8   3   6          5.04          8.66         2.67 o                         
  -7   3   6         27.00         33.03         2.72 o                         
  -6   3   6        934.84        965.42         7.41 o                         
  -5   3   6         21.74         27.15         2.22 o                         
  -4   3   6       5724.46       5905.04        18.07 o                         
  -3   3   6          4.39          7.66         1.49 o                         
  -2   3   6      10883.32      10870.39        79.10 o                         
  -1   3   6         11.39         12.71         1.23 o                         
   0   3   6       1976.82       2011.43        13.75 o                         
   1   3   6       5379.29       5500.08        42.95 o                         
   2   3   6       8182.51       8433.97        52.04 o                         
   3   3   6        919.98        987.46         6.30 o                         
   4   3   6       1461.95       1497.76        10.25 o                         
   5   3   6       1373.91       1428.53         9.54 o                         
   6   3   6          9.22         14.15         2.27 o                         
   7   3   6          4.58          7.69         2.42 o                         
   8   3   6        383.77        383.21         6.44 o                         
   9   3   6       3710.47       3663.37        21.38 o                         
  10   3   6         34.73         45.69         4.92 o                         
  11   3   6       1681.14       1671.33        16.70 o                         
  12   3   6        102.98        101.93         7.49 o                         
 -11   4   6          0.75          1.11         4.09 o                         
 -10   4   6        339.10        364.30         8.05 o                         
  -9   4   6       1805.31       1761.09        13.47 o                         
  -8   4   6         87.69         88.04         4.19 o                         
  -7   4   6        364.55        354.79         5.94 o                         
  -6   4   6       4550.25       4290.30        17.85 o                         
  -5   4   6        439.86        431.23         5.46 o                         
  -4   4   6       1760.41       1763.58         9.30 o                         
  -3   4   6        420.28        398.85         4.13 o                         
  -2   4   6        242.73        208.32         3.06 o                         
  -1   4   6        809.06        834.66         5.45 o                         
   0   4   6       1563.91       1546.78         9.86 o                         
   1   4   6        359.49        360.71         3.68 o                         
   2   4   6       1217.44       1180.83         8.57 o                         
   3   4   6       1256.48       1324.65         9.13 o                         
   4   4   6       6529.04       6625.00        37.39 o                         
   5   4   6       6651.19       6480.38        39.84 o                         
   6   4   6       1314.38       1277.60         9.67 o                         
   7   4   6        616.45        621.64         8.54 o                         
   8   4   6         25.82         34.36         3.98 o                         
   9   4   6        437.97        454.24         9.70 o                         
  10   4   6        825.64        815.68        12.57 o                         
  11   4   6        801.49        832.39        13.33 o                         
 -11   5   6         73.05         91.79         6.05 o                         
 -10   5   6       1136.47       1165.62        13.64 o                         
  -9   5   6        171.57        170.96         6.38 o                         
  -8   5   6        334.21        316.31         7.13 o                         
  -7   5   6        152.73        148.58         5.15 o                         
  -6   5   6        292.44        291.24         5.76 o                         
  -5   5   6         69.44         71.65         3.43 o                         
  -4   5   6       2560.36       2578.40        12.08 o                         
  -3   5   6        344.64        347.63         4.82 o                         
  -2   5   6       4416.68       4377.43        30.82 o                         
  -1   5   6         12.47         12.81         1.64 o                         
   0   5   6         12.55         15.24         1.73 o                         
   1   5   6        487.55        476.45         4.58 o                         
   2   5   6        248.83        281.31         4.41 o                         
   3   5   6         12.51         13.51         2.13 o                         
   4   5   6        448.13        436.66         6.59 o                         
   5   5   6        304.22        312.97         6.14 o                         
   6   5   6        259.27        263.99         6.63 o                         
   7   5   6          1.44         -0.40         3.36 o                         
   8   5   6        515.04        506.28         9.98 o                         
   9   5   6       1173.80       1194.07        14.43 o                         
  10   5   6        102.83        108.13         6.79 o                         
  11   5   6        762.51        797.74        13.82 o                         
  -9   6   6        909.61        947.41        12.62 o                         
  -8   6   6         43.91         47.87         4.37 o                         
  -7   6   6        227.79        248.59         6.66 o                         
  -6   6   6       2669.38       2702.66        15.62 o                         
  -5   6   6         47.04         53.58         3.50 o                         
  -4   6   6        977.30       1051.00         8.76 o                         
  -3   6   6        236.34        258.51         5.13 o                         
  -2   6   6        301.86        309.67         4.87 o                         
  -1   6   6        223.12        219.63         3.92 o                         
   0   6   6        869.52        855.62         6.83 o                         
   1   6   6        149.46        159.19         4.00 o                         
   2   6   6        724.19        684.32         7.51 o                         
   3   6   6        844.94        840.11         9.74 o                         
   4   6   6       4156.77       4148.60        42.10 o                         
   5   6   6       4118.88       4028.93        36.53 o                         
   6   6   6        924.76        956.67        11.25 o                         
   7   6   6        401.42        431.48         9.49 o                         
   8   6   6          4.08          1.96         4.45 o                         
   9   6   6        344.81        364.11        10.16 o                         
  -8   7   6          1.60          7.12         4.02 o                         
  -7   7   6         25.86         32.79         4.24 o                         
  -6   7   6        236.77        223.91         6.53 o                         
  -5   7   6         21.69         35.40         3.86 o                         
  -4   7   6       1326.77       1286.72        10.72 o                         
  -3   7   6          4.03          7.62         2.84 o                         
  -2   7   6       2908.99       2763.15        15.44 o                         
  -1   7   6         12.15         12.34         3.49 o                         
   0   7   6        994.61        936.31         9.27 o                         
   1   7   6       1325.48       1322.52         9.68 o                         
   2   7   6       2044.70       2002.51        18.52 o                         
   3   7   6        177.87        186.72         6.97 o                         
   4   7   6        502.36        487.23        10.26 o                         
   5   7   6        454.86        452.61        11.29 o                         
   6   7   6         32.52         36.40         5.04 o                         
   7   7   6          3.09          4.40         4.88 o                         
   8   7   6        255.69        252.71         9.34 o                         
  -5   8   6        138.47        149.94         6.60 o                         
  -4   8   6        829.47        846.72        11.59 o                         
  -3   8   6        110.03        114.12         6.14 o                         
  -2   8   6        134.99        157.14         6.30 o                         
  -1   8   6        379.64        383.58         8.69 o                         
   0   8   6        148.60        141.73         6.20 o                         
   1   8   6         80.31         90.57         5.50 o                         
   2   8   6         17.79         19.82         4.08 o                         
   3   8   6         30.26         26.53         5.04 o                         
   4   8   6        486.15        443.55        11.55 o                         
   5   8   6        737.78        738.15        14.26 o                         
 -13   0   7        578.10        594.39        19.28 o                         
 -12   0   7        886.03        915.42        20.81 o                         
 -11   0   7        391.33        392.12        12.93 o                         
 -10   0   7       1176.46       1189.14        18.12 o                         
  -9   0   7       7322.80       7345.59        58.33 o                         
  -8   0   7        127.18        162.70         5.39 o                         
  -7   0   7       4576.24       4851.22        41.84 o                         
  -6   0   7        184.84        209.53         4.22 o                         
  -5   0   7       2523.24       2599.88        17.22 o                         
  -4   0   7         32.09         36.30         2.37 o                         
  -3   0   7       2009.70       2026.87         9.48 o                         
  -2   0   7       1559.52       1720.15        13.36 o                         
  -1   0   7       3859.19       3826.37        18.67 o                         
   0   0   7          4.96         11.72         1.72 o                         
   1   0   7       4332.19       4342.57        15.75 o                         
   2   0   7       6550.86       6585.54        20.92 o                         
   3   0   7       2140.35       2126.79         9.02 o                         
   4   0   7       6594.02       7215.55        19.66 o                         
   5   0   7       1668.69       1732.85         9.60 o                         
   6   0   7         97.98         95.01         3.96 o                         
   7   0   7       2005.44       1903.33        12.36 o                         
   8   0   7        921.76        899.85        10.53 o                         
   9   0   7        111.63        109.81         6.09 o                         
  10   0   7         88.63         85.75         6.66 o                         
  11   0   7         81.60         89.65         7.31 o                         
  12   0   7        640.18        623.48        15.70 o                         
  13   0   7        661.75        651.50        18.61 o                         
 -13   1   7       1074.84       1020.95        16.42 o                         
 -12   1   7        510.28        501.27        11.32 o                         
 -11   1   7         54.71         55.59         5.31 o                         
 -10   1   7        217.51        210.69         6.03 o                         
  -9   1   7         26.09         29.30         3.19 o                         
  -8   1   7        139.94        146.24         4.28 o                         
  -7   1   7        207.43        203.77         3.62 o                         
  -6   1   7        831.38        874.40         5.50 o                         
  -5   1   7       4365.56       4121.67        24.51 o                         
  -4   1   7        218.80        224.62         2.90 o                         
  -3   1   7       8815.82       9059.33        43.44 o                         
  -2   1   7       1851.15       1711.66         7.33 o                         
  -1   1   7       1171.47        989.57         4.15 o                         
   0   1   7         13.70         12.97         1.15 o                         
   1   1   7       1796.29       1870.48         5.25 o                         
   2   1   7        752.84        839.33         5.32 o                         
   3   1   7        791.74        842.13         4.34 o                         
   4   1   7        197.41        196.34         2.66 o                         
   5   1   7         75.52         68.80         2.11 o                         
   6   1   7       3177.69       3229.18        12.45 o                         
   7   1   7       2348.42       2372.19        10.50 o                         
   8   1   7         65.80         68.30         3.30 o                         
   9   1   7          3.36          0.41         2.65 o                         
  10   1   7        829.21        815.93         9.23 o                         
  11   1   7         73.61         67.10         4.89 o                         
  12   1   7       1049.09       1071.96        13.61 o                         
  13   1   7        306.18        300.18        11.20 o                         
 -12   2   7        821.34        903.77        13.14 o                         
 -11   2   7        235.11        250.80         7.39 o                         
 -10   2   7        408.15        396.54         7.62 o                         
  -9   2   7       2967.44       2939.34        14.54 o                         
  -8   2   7        200.00        208.28         4.76 o                         
  -7   2   7        604.97        598.34         6.14 o                         
  -6   2   7        221.89        216.27         4.23 o                         
  -5   2   7          4.70         21.81         1.81 o                         
  -4   2   7        858.80        897.55         5.60 o                         
  -3   2   7        296.27        293.97         3.34 o                         
  -2   2   7        212.04        240.24         2.98 o                         
  -1   2   7        199.03        194.84         2.96 o                         
   0   2   7       1844.05       1907.54        12.77 o                         
   1   2   7        515.18        449.11         4.42 o                         
   2   2   7       4297.90       4094.82        23.37 o                         
   3   2   7       2743.72       2513.43        18.63 o                         
   4   2   7       3121.31       2877.67        19.21 o                         
   5   2   7       1135.47       1155.85         7.74 o                         
   6   2   7        116.92        160.19         3.86 o                         
   7   2   7        375.14        375.90         5.64 o                         
   8   2   7        788.07        818.94         7.84 o                         
   9   2   7        228.67        212.91         5.44 o                         
  10   2   7          0.49          1.32         3.19 o                         
  11   2   7         22.64         27.58         4.37 o                         
  12   2   7        193.27        199.65         9.39 o                         
 -12   3   7        333.72        339.34         8.70 o                         
 -11   3   7        170.31        188.61         6.57 o                         
 -10   3   7         68.21         64.89         4.54 o                         
  -9   3   7          0.71          0.93         3.12 o                         
  -8   3   7        301.40        311.62         5.66 o                         
  -7   3   7          7.64          7.88         2.45 o                         
  -6   3   7         68.55         77.71         3.18 o                         
  -5   3   7       9957.44       9717.35        42.05 o                         
  -4   3   7          7.64          7.80         1.65 o                         
  -3   3   7      19207.27      19726.15        94.56 o                         
  -2   3   7       3804.78       3952.05        28.11 o                         
  -1   3   7       3311.82       3298.99        22.09 o                         
   0   3   7          1.60          1.95         1.24 o                         
   1   3   7        500.71        489.31         5.53 o                         
   2   3   7         55.47         58.06         2.05 o                         
   3   3   7         93.11         89.61         2.59 o                         
   4   3   7        324.98        321.27         3.60 o                         
   5   3   7          0.86          5.75         1.94 o                         
   6   3   7       3359.76       3439.47        26.37 o                         
   7   3   7       1748.56       1762.02        13.74 o                         
   8   3   7       1285.58       1270.73        11.03 o                         
   9   3   7        145.66        122.64         5.52 o                         
  10   3   7       2573.73       2523.65        17.52 o                         
  11   3   7         35.98         37.53         5.35 o                         
  12   3   7       1906.53       1902.34        20.49 o                         
 -11   4   7        566.65        558.31        10.19 o                         
 -10   4   7        903.89        889.10        11.37 o                         
  -9   4   7       4410.97       4251.79        20.40 o                         
  -8   4   7          1.93          8.20         3.03 o                         
  -7   4   7        564.94        582.36         7.00 o                         
  -6   4   7        299.66        299.57         5.31 o                         
  -5   4   7         54.67         73.17         3.20 o                         
  -4   4   7        145.36        136.42         3.71 o                         
  -3   4   7        172.90        180.86         3.46 o                         
  -2   4   7        287.84        268.01         3.50 o                         
  -1   4   7       1048.14        996.99         6.10 o                         
   0   4   7        130.50        143.45         2.72 o                         
   1   4   7       3650.13       3619.09        29.15 o                         
   2   4   7       6984.25       6919.71        49.90 o                         
   3   4   7       5502.79       5480.93        45.40 o                         
   4   4   7       6472.58       6289.53        35.60 o                         
   5   4   7       1656.00       1630.99        10.91 o                         
   6   4   7        114.05        130.10         4.67 o                         
   7   4   7        500.55        511.56         8.15 o                         
   8   4   7        429.54        438.51         8.26 o                         
   9   4   7        135.46        137.35         6.57 o                         
  10   4   7         10.98         11.21         4.72 o                         
  11   4   7         55.19         63.49         6.23 o                         
 -10   5   7        546.67        543.47        10.00 o                         
  -9   5   7         53.59         59.34         4.61 o                         
  -8   5   7         72.74         74.02         4.54 o                         
  -7   5   7        126.18        119.56         4.84 o                         
  -6   5   7        366.91        376.12         6.35 o                         
  -5   5   7       4387.12       4280.94        16.42 o                         
  -4   5   7        182.55        180.08         4.69 o                         
  -3   5   7       6594.74       6671.53        21.41 o                         
  -2   5   7        513.17        516.61         5.25 o                         
  -1   5   7        365.32        397.39         4.44 o                         
   0   5   7         13.40         12.47         1.81 o                         
   1   5   7        142.96        148.41         3.56 o                         
   2   5   7         16.05         22.84         2.34 o                         
   3   5   7        190.14        206.80         5.24 o                         
   4   5   7        338.94        323.29         6.16 o                         
   5   5   7         66.83         67.40         3.84 o                         
   6   5   7        725.87        722.56         9.20 o                         
   7   5   7       1324.18       1327.67        12.75 o                         
   8   5   7        430.97        448.51         9.74 o                         
   9   5   7          0.83          1.48         4.57 o                         
  10   5   7       2272.02       2339.80        20.30 o                         
  -9   6   7       3101.33       3226.19        22.36 o                         
  -8   6   7         28.30         23.58         4.06 o                         
  -7   6   7        370.77        397.68         7.88 o                         
  -6   6   7        223.88        235.31         6.42 o                         
  -5   6   7         18.03         22.44         3.09 o                         
  -4   6   7         25.17         31.35         3.13 o                         
  -3   6   7        140.88        137.88         4.30 o                         
  -2   6   7        186.48        196.23         4.94 o                         
  -1   6   7        676.17        664.89         6.02 o                         
   0   6   7         22.03         22.18         2.26 o                         
   1   6   7       2174.34       2147.03        16.03 o                         
   2   6   7       3922.99       3908.45        34.26 o                         
   3   6   7       3272.66       3280.39        29.15 o                         
   4   6   7       3569.09       3518.90        32.85 o                         
   5   6   7        877.52        836.16        10.20 o                         
   6   6   7        154.28        164.35         6.04 o                         
   7   6   7        341.22        337.74         8.93 o                         
   8   6   7        250.21        243.03         8.49 o                         
   9   6   7         49.49         41.11         5.72 o                         
  -8   7   7        119.02        123.00         6.21 o                         
  -7   7   7          5.56          9.71         3.93 o                         
  -6   7   7         16.20         17.82         3.98 o                         
  -5   7   7       3242.51       3172.78        18.42 o                         
  -4   7   7         15.96         20.17         3.39 o                         
  -3   7   7       5506.28       5334.32        23.22 o                         
  -2   7   7        902.23        883.45         8.54 o                         
  -1   7   7       1389.30       1327.08         9.80 o                         
   0   7   7         23.27         25.73         3.14 o                         
   1   7   7        367.76        381.52         6.13 o                         
   2   7   7         28.98         32.18         4.13 o                         
   3   7   7         44.16         52.98         4.82 o                         
   4   7   7        135.21        139.12         6.60 o                         
   5   7   7         30.71         31.28         5.62 o                         
   6   7   7       1274.67       1243.61        15.10 o                         
   7   7   7        797.39        774.09        13.36 o                         
  -5   8   7          7.33         11.49         4.00 o                         
  -4   8   7        172.24        184.22         7.48 o                         
  -3   8   7         86.59         91.49         5.25 o                         
  -2   8   7         36.68         36.54         4.76 o                         
  -1   8   7        104.29        116.28         6.24 o                         
   0   8   7        226.89        229.23         7.47 o                         
   1   8   7        197.21        160.67         6.96 o                         
   2   8   7        947.75        900.85        11.63 o                         
   3   8   7        930.23        881.06        15.32 o                         
   4   8   7        552.57        497.02        14.42 o                         
   5   8   7        295.93        307.04        11.06 o                         
 -13   0   8        516.51        493.74        18.11 o                         
 -12   0   8       1544.40       1604.65        26.46 o                         
 -11   0   8        132.23        160.25         9.69 o                         
 -10   0   8       2579.86       2561.15        32.75 o                         
  -9   0   8         20.05         12.82         4.75 o                         
  -8   0   8        450.37        483.89         7.66 o                         
  -7   0   8        116.14        111.76         4.24 o                         
  -6   0   8       2271.43       2308.22        21.16 o                         
  -5   0   8       1638.10       1721.65        13.37 o                         
  -4   0   8       9847.47      10642.56        80.91 o                         
  -3   0   8        654.43        696.04         5.99 o                         
  -2   0   8      12973.04      12828.02        94.55 o                         
  -1   0   8         94.25         63.70         2.40 o                         
   0   0   8       1990.17       2159.30         8.94 o                         
   1   0   8        449.02        413.47         4.66 o                         
   2   0   8       9491.55       9724.76        31.10 o                         
   3   0   8       2814.03       2885.33        10.50 o                         
   4   0   8       6129.68       6289.18        16.91 o                         
   5   0   8       2640.59       2516.50        11.71 o                         
   6   0   8          9.61          5.65         2.27 o                         
   7   0   8        454.15        465.19         7.13 o                         
   8   0   8       2174.30       2111.50        15.82 o                         
   9   0   8       2521.86       2454.07        23.87 o                         
  10   0   8         10.69         18.34         5.24 o                         
  11   0   8       3093.62       3084.29        27.62 o                         
  12   0   8        350.53        351.90        13.93 o                         
  13   0   8       2303.01       2283.55        30.73 o                         
 -13   1   8        217.41        217.57         9.77 o                         
 -12   1   8        709.64        770.12        13.19 o                         
 -11   1   8        196.27        213.56         8.15 o                         
 -10   1   8          7.98          5.97         3.36 o                         
  -9   1   8          9.45          9.95         2.92 o                         
  -8   1   8       1578.72       1542.22         9.77 o                         
  -7   1   8         44.81         49.97         2.47 o                         
  -6   1   8       1674.23       1556.87         8.82 o                         
  -5   1   8        849.86        855.97         5.09 o                         
  -4   1   8        150.05         99.39         2.28 o                         
  -3   1   8         40.33         56.49         1.82 o                         
  -2   1   8       2388.78       2246.92         8.41 o                         
  -1   1   8       2033.87       1978.80         8.98 o                         
   0   1   8         67.79         62.43         1.69 o                         
   1   1   8       3456.81       3472.23         7.97 o                         
   2   1   8        531.42        531.52         3.42 o                         
   3   1   8       5540.72       5814.49        22.96 o                         
   4   1   8       7475.22       7848.96        26.67 o                         
   5   1   8       5860.24       5971.77        20.86 o                         
   6   1   8         70.78         69.32         2.38 o                         
   7   1   8         55.20         53.35         2.90 o                         
   8   1   8         32.85         30.53         2.92 o                         
   9   1   8       1577.20       1486.40        10.91 o                         
  10   1   8        808.91        777.90         9.55 o                         
  11   1   8        796.49        803.64        11.21 o                         
  12   1   8        252.64        260.60         8.68 o                         
 -12   2   8        410.02        423.85        10.52 o                         
 -11   2   8          2.60          3.44         3.85 o                         
 -10   2   8       1492.09       1435.48        12.30 o                         
  -9   2   8         12.23         13.54         2.98 o                         
  -8   2   8         56.02         53.64         3.16 o                         
  -7   2   8         40.22         32.21         2.69 o                         
  -6   2   8        508.91        541.31         5.81 o                         
  -5   2   8        329.92        309.88         4.04 o                         
  -4   2   8       5735.05       5854.08        39.87 o                         
  -3   2   8         15.62         11.05         1.28 o                         
  -2   2   8       4835.83       4750.71        29.07 o                         
  -1   2   8        627.16        558.03         4.76 o                         
   0   2   8        638.50        832.60         5.94 o                         
   1   2   8        753.44        632.97         4.41 o                         
   2   2   8       5662.86       5712.02        44.00 o                         
   3   2   8        432.98        390.73         3.82 o                         
   4   2   8       1303.86       1272.78        11.09 o                         
   5   2   8       1302.44       1326.11         9.53 o                         
   6   2   8         21.53         25.03         2.41 o                         
   7   2   8        226.82        212.73         4.72 o                         
   8   2   8        743.29        718.57         7.59 o                         
   9   2   8        923.49        948.04         9.33 o                         
  10   2   8          1.52          3.16         3.63 o                         
  11   2   8        479.29        495.66        10.19 o                         
  12   2   8         24.79         27.62         6.02 o                         
 -12   3   8        805.09        894.15        12.43 o                         
 -11   3   8        393.66        398.31         8.55 o                         
 -10   3   8        136.76        150.35         5.77 o                         
  -9   3   8        110.42        113.84         4.52 o                         
  -8   3   8       2390.57       2397.23        12.54 o                         
  -7   3   8         33.28         34.19         2.91 o                         
  -6   3   8       6189.54       6072.83        18.33 o                         
  -5   3   8        720.05        726.31         6.62 o                         
  -4   3   8       4394.32       4418.77        27.89 o                         
  -3   3   8         78.60         97.77         2.58 o                         
  -2   3   8       3638.62       3662.43        22.98 o                         
  -1   3   8       1896.58       1973.86        13.64 o                         
   0   3   8          3.74          0.76         1.45 o                         
   1   3   8       2949.66       3005.50        25.66 o                         
   2   3   8         76.36         70.93         2.47 o                         
   3   3   8       2988.40       3159.63        23.28 o                         
   4   3   8       4431.93       4629.83        44.71 o                         
   5   3   8       6299.33       6322.75        53.05 o                         
   6   3   8        674.85        634.68         7.13 o                         
   7   3   8        293.52        272.73         6.23 o                         
   8   3   8          2.79          2.49         3.21 o                         
   9   3   8       3711.90       3592.23        19.77 o                         
  10   3   8        308.03        305.21         8.25 o                         
  11   3   8       1385.26       1413.03        16.70 o                         
  12   3   8        170.76        164.50         8.68 o                         
 -11   4   8        343.31        371.22         9.17 o                         
 -10   4   8       2376.70       2383.21        17.19 o                         
  -9   4   8         25.74         25.62         3.82 o                         
  -8   4   8         33.72         39.80         3.66 o                         
  -7   4   8        150.77        163.26         4.92 o                         
  -6   4   8        246.22        230.61         5.28 o                         
  -5   4   8        397.08        389.46         5.95 o                         
  -4   4   8       3725.08       3753.33        14.50 o                         
  -3   4   8          1.36          5.72         1.93 o                         
  -2   4   8       4516.34       4528.84        36.40 o                         
  -1   4   8        690.31        726.33         5.73 o                         
   0   4   8        446.03        474.81         3.92 o                         
   1   4   8       2735.06       2755.03        21.58 o                         
   2   4   8       8772.53       8991.01        67.42 o                         
   3   4   8       2376.09       2436.22        26.35 o                         
   4   4   8       2282.83       2279.54        15.02 o                         
   5   4   8       1463.14       1448.21        10.59 o                         
   6   4   8          5.29          9.66         3.00 o                         
   7   4   8        159.84        178.95         6.00 o                         
   8   4   8        857.72        841.85        10.51 o                         
   9   4   8        251.90        268.89         7.88 o                         
  10   4   8          0.23          0.03         4.50 o                         
  11   4   8        274.92        312.34        10.01 o                         
 -10   5   8          8.90         10.86         4.35 o                         
  -9   5   8          0.57          2.70         3.69 o                         
  -8   5   8       1078.65       1089.15        11.09 o                         
  -7   5   8         21.25         22.76         3.49 o                         
  -6   5   8       3453.49       3427.87        15.72 o                         
  -5   5   8        121.42        114.58         4.40 o                         
  -4   5   8       1462.76       1464.11        10.06 o                         
  -3   5   8         79.53         84.72         3.40 o                         
  -2   5   8       1426.84       1389.41         9.02 o                         
  -1   5   8        496.96        476.31         5.14 o                         
   0   5   8         32.69         35.73         2.37 o                         
   1   5   8        847.66        826.89         8.23 o                         
   2   5   8        144.98        140.33         4.45 o                         
   3   5   8        756.56        811.61        10.77 o                         
   4   5   8       1253.02       1278.77        14.32 o                         
   5   5   8       1066.90       1011.93         9.99 o                         
   6   5   8          7.10         11.41         3.45 o                         
   7   5   8         45.28         54.07         4.46 o                         
   8   5   8          7.22          3.62         4.14 o                         
   9   5   8       2025.55       2036.74        19.55 o                         
  10   5   8        555.39        573.37        11.96 o                         
  -9   6   8          6.47         14.10         4.17 o                         
  -8   6   8         14.21         13.03         3.89 o                         
  -7   6   8        145.01        131.85         5.41 o                         
  -6   6   8        178.98        186.71         5.74 o                         
  -5   6   8        311.95        318.06         6.31 o                         
  -4   6   8       2017.97       1979.22        12.67 o                         
  -3   6   8          3.95          3.08         2.76 o                         
  -2   6   8       2486.69       2471.27        13.29 o                         
  -1   6   8        403.72        397.50         5.79 o                         
   0   6   8        451.59        477.73         6.58 o                         
   1   6   8       1545.10       1527.78        16.35 o                         
   2   6   8       4797.65       4705.30        40.79 o                         
   3   6   8       1503.26       1494.51        17.66 o                         
   4   6   8       1332.94       1315.93        13.72 o                         
   5   6   8        966.03        925.93        11.28 o                         
   6   6   8          1.19          0.59         3.90 o                         
   7   6   8        121.40        124.84         6.74 o                         
   8   6   8        701.50        687.17        12.65 o                         
   9   6   8        122.13        116.16         7.28 o                         
  -7   7   8          2.91          4.96         4.09 o                         
  -6   7   8       2615.98       2606.37        17.87 o                         
  -5   7   8        167.50        180.91         6.22 o                         
  -4   7   8       1472.58       1410.98        11.69 o                         
  -3   7   8          5.18         12.61         3.36 o                         
  -2   7   8       1437.55       1392.59        11.23 o                         
  -1   7   8        314.67        311.84         6.16 o                         
   0   7   8          1.86          2.03         2.80 o                         
   1   7   8        524.40        516.97         7.01 o                         
   2   7   8         96.11        104.81         5.38 o                         
   3   7   8       1108.67       1111.40        14.84 o                         
   4   7   8       1217.13       1237.17        21.15 o                         
   5   7   8       1993.22       1973.49        24.76 o                         
   6   7   8        186.26        201.05        10.13 o                         
   7   7   8        207.84        229.93         9.14 o                         
  -5   8   8         39.72         36.87         4.62 o                         
  -4   8   8       1097.74       1094.17        11.83 o                         
  -3   8   8         32.32         34.91         4.53 o                         
  -2   8   8        945.65        933.37        12.87 o                         
  -1   8   8        306.63        302.97         8.94 o                         
   0   8   8         50.53         39.64         4.94 o                         
   1   8   8        353.18        323.92         9.05 o                         
   2   8   8        974.58        898.30        12.93 o                         
   3   8   8         49.90         49.69         5.34 o                         
   4   8   8         62.56         71.92         6.53 o                         
   5   8   8        270.47        267.00        10.65 o                         
 -12   0   9         65.31         66.56         9.27 o                         
 -11   0   9         11.29         15.41         6.27 o                         
 -10   0   9        321.56        286.06        11.33 o                         
  -9   0   9        210.72        190.31         9.24 o                         
  -8   0   9       2467.70       2489.94        17.36 o                         
  -7   0   9        288.89        291.37         5.26 o                         
  -6   0   9         87.60        105.20         3.77 o                         
  -5   0   9      10745.97      10442.19        72.15 o                         
  -4   0   9       1574.62       1672.76        11.05 o                         
  -3   0   9      12459.75      12821.58        93.89 o                         
  -2   0   9       3130.78       3148.67        19.22 o                         
  -1   0   9       7769.88       7747.76        37.77 o                         
   0   0   9        482.11        521.46         5.18 o                         
   1   0   9          6.39          3.91         1.74 o                         
   2   0   9       1263.55       1216.25         8.24 o                         
   3   0   9        487.35        547.61         5.14 o                         
   4   0   9         25.42         32.09         2.38 o                         
   5   0   9       1213.62       1222.53         8.65 o                         
   6   0   9       5688.32       5607.40        20.47 o                         
   7   0   9         88.01        113.36         4.29 o                         
   8   0   9       3029.28       2992.84        20.79 o                         
   9   0   9        298.14        307.89         9.22 o                         
  10   0   9       7706.19       7511.65        63.59 o                         
  11   0   9        279.09        290.11        11.11 o                         
  12   0   9       1992.08       2035.67        27.92 o                         
 -12   1   9        154.80        155.47         7.88 o                         
 -11   1   9       1237.76       1250.24        15.18 o                         
 -10   1   9        699.56        669.25         9.97 o                         
  -9   1   9       5460.99       5415.34        31.11 o                         
  -8   1   9        389.15        372.02         5.58 o                         
  -7   1   9         84.53         97.73         3.24 o                         
  -6   1   9        512.15        526.94         4.50 o                         
  -5   1   9         12.74          5.00         1.50 o                         
  -4   1   9       2058.58       2087.88        11.60 o                         
  -3   1   9          0.18          2.27         1.29 o                         
  -2   1   9        816.18        737.49         4.44 o                         
  -1   1   9         65.34         93.37         2.04 o                         
   0   1   9        899.71        934.87         5.08 o                         
   1   1   9      12762.58      13219.11        31.77 o                         
   2   1   9      10431.87      10573.17        31.06 o                         
   3   1   9       7950.79       8168.76        34.42 o                         
   4   1   9       2708.14       2903.42        11.00 o                         
   5   1   9         10.36         15.22         1.50 o                         
   6   1   9       1144.38       1107.04         7.28 o                         
   7   1   9        545.46        540.25         6.10 o                         
   8   1   9         13.08         16.60         2.88 o                         
   9   1   9        695.24        639.62         8.11 o                         
  10   1   9        775.19        719.51         9.81 o                         
  11   1   9         10.55         13.24         4.35 o                         
  12   1   9        299.04        275.50         9.56 o                         
 -12   2   9         19.41         25.62         5.20 o                         
 -11   2   9          2.44          3.71         3.92 o                         
 -10   2   9        391.12        371.79         7.65 o                         
  -9   2   9          8.83          6.80         2.86 o                         
  -8   2   9       1116.05       1020.85         8.40 o                         
  -7   2   9        381.19        358.98         5.57 o                         
  -6   2   9         10.67         15.48         2.40 o                         
  -5   2   9       3085.58       2941.59        13.50 o                         
  -4   2   9        285.68        300.00         3.91 o                         
  -3   2   9       3706.22       3734.19        22.17 o                         
  -2   2   9       2190.17       2079.78        12.64 o                         
  -1   2   9       2567.34       2434.99        14.12 o                         
   0   2   9        358.09        371.33         3.44 o                         
   1   2   9       1048.62       1204.88         7.99 o                         
   2   2   9        249.06        214.46         3.04 o                         
   3   2   9        444.23        413.19         4.25 o                         
   4   2   9        215.19        205.62         3.29 o                         
   5   2   9        100.59         89.96         2.81 o                         
   6   2   9       2620.61       2680.09        21.05 o                         
   7   2   9         54.68         60.18         3.39 o                         
   8   2   9        221.32        238.04         5.67 o                         
   9   2   9         13.09         15.27         3.39 o                         
  10   2   9       2088.52       2004.45        16.80 o                         
  11   2   9        396.10        397.27        10.25 o                         
  12   2   9       1183.83       1214.27        16.78 o                         
 -12   3   9        203.91        202.08         8.10 o                         
 -11   3   9        820.85        817.95        11.38 o                         
 -10   3   9        524.26        519.19         9.24 o                         
  -9   3   9       5869.13       5763.86        22.88 o                         
  -8   3   9         79.31         70.65         3.61 o                         
  -7   3   9       1433.85       1425.86         9.83 o                         
  -6   3   9         31.47         35.52         2.87 o                         
  -5   3   9       2420.96       2334.02        13.24 o                         
  -4   3   9       1364.24       1382.43         9.67 o                         
  -3   3   9         95.77         85.41         2.33 o                         
  -2   3   9       1275.05       1320.98         8.69 o                         
  -1   3   9         26.15         37.35         1.78 o                         
   0   3   9        276.54        270.29         3.71 o                         
   1   3   9       6925.98       7239.00        50.77 o                         
   2   3   9       8650.70       8890.57        76.98 o                         
   3   3   9       7258.31       7566.22        68.91 o                         
   4   3   9       2763.77       2878.52        22.70 o                         
   5   3   9         90.95         99.12         3.94 o                         
   6   3   9       2128.30       2051.16        14.79 o                         
   7   3   9        191.57        183.96         5.56 o                         
   8   3   9        307.31        304.95         6.97 o                         
   9   3   9        441.98        440.26         8.73 o                         
  10   3   9        188.49        188.59         6.94 o                         
  11   3   9         48.11         40.55         6.09 o                         
  12   3   9       1013.41        964.89        16.97 o                         
 -11   4   9         59.19         51.29         5.21 o                         
 -10   4   9        162.44        167.18         6.61 o                         
  -9   4   9          8.07          2.65         3.47 o                         
  -8   4   9       1039.67       1040.01        10.01 o                         
  -7   4   9        244.34        248.81         5.87 o                         
  -6   4   9         10.75         13.66         2.81 o                         
  -5   4   9       2169.55       1980.55        11.60 o                         
  -4   4   9        321.97        328.76         5.60 o                         
  -3   4   9       3297.54       3212.11        18.23 o                         
  -2   4   9       2047.06       1992.57        11.72 o                         
  -1   4   9       5568.74       5489.71        38.52 o                         
   0   4   9        317.32        306.34         4.22 o                         
   1   4   9        253.28        203.44         3.76 o                         
   2   4   9       1034.85       1010.35        10.88 o                         
   3   4   9        483.65        494.44         6.40 o                         
   4   4   9         23.38         16.53         2.91 o                         
   5   4   9        353.73        353.03         6.40 o                         
   6   4   9       2092.43       2063.17        15.88 o                         
   7   4   9          9.73         12.30         3.44 o                         
   8   4   9         57.50         68.69         4.80 o                         
   9   4   9         50.08         52.87         4.88 o                         
  10   4   9       1351.88       1365.34        15.71 o                         
  11   4   9        419.81        423.11        11.01 o                         
 -10   5   9        329.22        338.04         8.97 o                         
  -9   5   9       3695.77       3772.79        20.10 o                         
  -8   5   9         56.38         53.17         4.35 o                         
  -7   5   9        318.00        351.35         7.12 o                         
  -6   5   9        409.27        431.93         6.91 o                         
  -5   5   9        698.74        671.90         7.83 o                         
  -4   5   9        704.33        676.99         7.70 o                         
  -3   5   9          0.88          4.87         2.36 o                         
  -2   5   9         35.08         35.21         2.75 o                         
  -1   5   9          6.56         13.67         2.31 o                         
   0   5   9         69.82         83.60         3.29 o                         
   1   5   9       1047.06       1104.92        11.20 o                         
   2   5   9        776.65        764.73         8.28 o                         
   3   5   9        575.56        603.25         9.10 o                         
   4   5   9         53.73         56.76         4.15 o                         
   5   5   9          3.12          5.71         3.17 o                         
   6   5   9        848.76        884.97        10.33 o                         
   7   5   9        533.72        533.49         9.10 o                         
   8   5   9         64.03         68.05         5.11 o                         
   9   5   9        355.71        359.86        10.06 o                         
  10   5   9        222.95        223.96         8.82 o                         
  -9   6   9         20.65         27.90         4.54 o                         
  -8   6   9        750.79        755.61        10.28 o                         
  -7   6   9        142.01        144.03         5.72 o                         
  -6   6   9          5.21         -1.02         3.29 o                         
  -5   6   9       1463.18       1488.37        11.73 o                         
  -4   6   9        179.32        179.19         5.65 o                         
  -3   6   9       1860.97       1917.60        12.52 o                         
  -2   6   9       1105.57       1127.19         9.74 o                         
  -1   6   9       2879.11       2841.03        15.59 o                         
   0   6   9        226.63        241.09         5.17 o                         
   1   6   9        195.20        187.36         5.45 o                         
   2   6   9        694.37        709.46        10.30 o                         
   3   6   9        386.06        394.62         8.36 o                         
   4   6   9          0.11         -0.28         3.83 o                         
   5   6   9        305.45        307.05         9.23 o                         
   6   6   9       1213.03       1157.72        13.23 o                         
   7   6   9          3.37          7.69         4.69 o                         
   8   6   9         20.47         19.86         5.37 o                         
   9   6   9         77.46         76.69         6.92 o                         
  -7   7   9        689.76        658.23        10.61 o                         
  -6   7   9         67.39         68.78         5.13 o                         
  -5   7   9        862.18        815.93        10.36 o                         
  -4   7   9        424.28        439.38         8.30 o                         
  -3   7   9          2.95          4.67         3.32 o                         
  -2   7   9        146.56        151.33         5.44 o                         
  -1   7   9          6.30         11.90         3.21 o                         
   0   7   9        149.07        144.73         5.11 o                         
   1   7   9       1751.70       1724.76        15.83 o                         
   2   7   9       2207.53       2232.42        21.00 o                         
   3   7   9       1888.46       1914.14        23.06 o                         
   4   7   9        682.54        705.67        11.99 o                         
   5   7   9         32.00         39.21         5.71 o                         
   6   7   9       1152.56       1162.82        18.32 o                         
   7   7   9        102.85        113.30         7.41 o                         
  -4   8   9          0.83          2.20         3.64 o                         
  -3   8   9        789.71        782.28         9.69 o                         
  -2   8   9        553.63        551.34         9.91 o                         
  -1   8   9        487.05        464.15        10.19 o                         
   0   8   9         93.95        102.39         6.31 o                         
   1   8   9        170.66        162.77         6.32 o                         
   2   8   9         40.16         38.02         4.20 o                         
   3   8   9        190.16        191.80         7.27 o                         
   4   8   9         22.38         20.72         5.63 o                         
 -12   0  10          9.01         10.01         7.52 o                         
 -11   0  10         37.25         55.92         7.60 o                         
 -10   0  10          2.96          8.56         5.68 o                         
  -9   0  10          7.33         13.55         5.27 o                         
  -8   0  10       9088.92       9082.30       102.78 o                         
  -7   0  10        267.93        306.23         5.75 o                         
  -6   0  10       8867.62       8818.90        83.32 o                         
  -5   0  10        784.83        771.39         9.21 o                         
  -4   0  10       8417.31       8487.68        60.70 o                         
  -3   0  10       1229.26       1226.61        10.89 o                         
  -2   0  10       4202.97       4334.66        21.62 o                         
  -1   0  10         27.03         28.28         2.20 o                         
   0   0  10         36.55         44.06         2.49 o                         
   1   0  10          2.53          1.94         1.72 o                         
   2   0  10       5342.43       5795.65        15.81 o                         
   3   0  10       5074.11       5184.37        21.40 o                         
   4   0  10       2858.63       3053.70        12.35 o                         
   5   0  10       2887.76       2981.52        13.62 o                         
   6   0  10        678.59        715.86         7.56 o                         
   7   0  10       7174.59       7372.75        42.11 o                         
   8   0  10         66.17         70.54         5.41 o                         
   9   0  10       5814.92       5694.48        48.73 o                         
  10   0  10        197.51        201.34         9.26 o                         
  11   0  10        392.67        406.72        13.27 o                         
  12   0  10        203.75        205.41        11.32 o                         
 -12   1  10       1507.59       1420.79        17.18 o                         
 -11   1  10         74.56         91.36         6.40 o                         
 -10   1  10       1207.06       1146.52        12.73 o                         
  -9   1  10         63.99         54.61         3.87 o                         
  -8   1  10         14.73         15.31         2.58 o                         
  -7   1  10        350.81        360.23         5.41 o                         
  -6   1  10        177.93        190.44         3.87 o                         
  -5   1  10        147.40        146.93         3.05 o                         
  -4   1  10        578.11        540.20         4.41 o                         
  -3   1  10        542.40        597.79         4.39 o                         
  -2   1  10       5889.46       5838.31        29.10 o                         
  -1   1  10       7415.74       7025.87        30.20 o                         
   0   1  10       1804.83       1620.00         6.11 o                         
   1   1  10       2566.68       2641.90         8.35 o                         
   2   1  10       4316.78       4575.17        18.14 o                         
   3   1  10       3131.38       3136.43        11.84 o                         
   4   1  10       1607.44       1655.87         7.69 o                         
   5   1  10        542.19        550.10         4.37 o                         
   6   1  10         30.16         30.76         2.28 o                         
   7   1  10          0.41          0.83         2.12 o                         
   8   1  10        208.71        217.59         5.25 o                         
   9   1  10        356.74        328.39         7.26 o                         
  10   1  10        157.19        165.08         6.12 o                         
  11   1  10        596.27        613.89        11.41 o                         
  12   1  10        113.26        122.62         8.06 o                         
 -12   2  10        296.71        312.09        10.52 o                         
 -11   2  10          4.23          2.02         4.35 o                         
 -10   2  10         37.99         38.81         3.94 o                         
  -9   2  10          0.75          1.15         2.70 o                         
  -8   2  10       3411.77       3400.48        16.23 o                         
  -7   2  10          8.60         10.48         2.52 o                         
  -6   2  10       1372.06       1336.07         9.05 o                         
  -5   2  10        429.67        378.18         4.89 o                         
  -4   2  10       1915.06       1796.38        11.89 o                         
  -3   2  10         25.76         31.66         1.70 o                         
  -2   2  10       1248.68       1233.65         6.16 o                         
  -1   2  10         66.47         71.36         2.13 o                         
   0   2  10          4.64          2.43         1.25 o                         
   1   2  10        616.16        579.49         4.56 o                         
   2   2  10       1784.91       1899.89        11.92 o                         
   3   2  10       2526.72       2443.54        11.47 o                         
   4   2  10       2194.59       2130.95        11.96 o                         
   5   2  10        719.51        674.61         6.14 o                         
   6   2  10        418.49        405.65         5.74 o                         
   7   2  10       1654.61       1684.98        11.32 o                         
   8   2  10          1.16          3.08         3.17 o                         
   9   2  10       2457.64       2437.26        15.60 o                         
  10   2  10         84.16         90.47         5.77 o                         
  11   2  10        326.35        314.94         9.65 o                         
  12   2  10         79.05         82.92         6.77 o                         
 -11   3  10        132.07        149.33         6.50 o                         
 -10   3  10       2756.82       2727.17        17.95 o                         
  -9   3  10        425.06        405.62         7.24 o                         
  -8   3  10        859.05        873.02         8.96 o                         
  -7   3  10        408.64        404.57         6.46 o                         
  -6   3  10         14.35         12.65         2.71 o                         
  -5   3  10        279.27        271.76         5.28 o                         
  -4   3  10        867.40        811.56         6.91 o                         
  -3   3  10        154.84        157.88         3.79 o                         
  -2   3  10       4564.08       4533.05        27.96 o                         
  -1   3  10       7368.11       7375.44        43.27 o                         
   0   3  10       1370.19       1268.31         7.86 o                         
   1   3  10       1518.41       1602.59        11.75 o                         
   2   3  10       2624.89       2700.25        21.24 o                         
   3   3  10       1624.40       1698.18        13.34 o                         
   4   3  10        866.07        851.42         7.55 o                         
   5   3  10        936.27        881.98         8.55 o                         
   6   3  10        173.80        168.40         5.25 o                         
   7   3  10          9.13         11.68         3.25 o                         
   8   3  10         24.08         27.88         3.79 o                         
   9   3  10       1788.03       1682.58        14.49 o                         
  10   3  10        145.56        148.12         6.53 o                         
  11   3  10       1391.69       1380.91        15.94 o                         
 -11   4  10         36.08         52.64         5.30 o                         
 -10   4  10         22.60         21.19         4.17 o                         
  -9   4  10          0.56          1.87         3.55 o                         
  -8   4  10       2839.42       2745.26        15.59 o                         
  -7   4  10          0.41          2.28         2.86 o                         
  -6   4  10        772.19        777.97         8.42 o                         
  -5   4  10        395.12        370.18         6.16 o                         
  -4   4  10       1505.41       1433.83         9.78 o                         
  -3   4  10         84.66         82.91         3.10 o                         
  -2   4  10       2542.59       2449.42        16.30 o                         
  -1   4  10         14.80         18.12         1.87 o                         
   0   4  10        105.52        112.39         3.21 o                         
   1   4  10        108.62        107.59         3.50 o                         
   2   4  10       2241.73       2297.78        20.44 o                         
   3   4  10       3334.69       3301.83        33.51 o                         
   4   4  10       1684.90       1688.77        17.74 o                         
   5   4  10        927.47        905.86         9.46 o                         
   6   4  10        448.11        447.07         7.51 o                         
   7   4  10        890.61        959.60        10.35 o                         
   8   4  10         26.96         25.24         4.18 o                         
   9   4  10       1210.73       1249.63        13.33 o                         
  10   4  10        135.86        139.67         7.27 o                         
  11   4  10        307.89        312.24        10.19 o                         
 -10   5  10        454.71        474.37         9.36 o                         
  -9   5  10         34.87         32.43         4.41 o                         
  -8   5  10        123.53        122.30         5.58 o                         
  -7   5  10        315.27        326.15         6.99 o                         
  -6   5  10         45.64         52.19         3.84 o                         
  -5   5  10         19.82         22.61         3.12 o                         
  -4   5  10        303.47        292.45         5.81 o                         
  -3   5  10        230.87        220.99         5.38 o                         
  -2   5  10        924.14        950.44         8.32 o                         
  -1   5  10        927.18        901.12         8.21 o                         
   0   5  10        110.91        111.86         3.73 o                         
   1   5  10         33.07         43.19         3.34 o                         
   2   5  10        204.48        196.32         5.38 o                         
   3   5  10        182.60        202.82         6.24 o                         
   4   5  10        697.01        710.88        10.34 o                         
   5   5  10        268.35        258.05         7.04 o                         
   6   5  10         55.09         55.94         4.67 o                         
   7   5  10          2.49          6.10         3.89 o                         
   8   5  10        185.90        185.72         6.93 o                         
   9   5  10        749.43        745.74        12.66 o                         
  10   5  10        167.48        166.55         8.04 o                         
  -9   6  10          0.59          2.32         4.26 o                         
  -8   6  10       2018.57       2151.73        16.41 o                         
  -7   6  10          0.58         -3.04         3.64 o                         
  -6   6  10        604.19        621.94         9.15 o                         
  -5   6  10        262.80        288.86         7.09 o                         
  -4   6  10        759.95        742.69         9.22 o                         
  -3   6  10         65.29         69.91         4.08 o                         
  -2   6  10       1297.28       1256.79        10.92 o                         
  -1   6  10          8.45         11.69         2.97 o                         
   0   6  10         93.68        100.38         4.13 o                         
   1   6  10         19.56         18.28         3.25 o                         
   2   6  10       1362.09       1376.12        12.52 o                         
   3   6  10       2107.25       2125.28        22.13 o                         
   4   6  10        897.26        923.44        13.65 o                         
   5   6  10        402.36        406.20        10.14 o                         
   6   6  10        374.89        370.86         9.15 o                         
   7   6  10        536.34        533.35        10.77 o                         
   8   6  10         30.35         28.37         6.05 o                         
  -7   7  10        156.37        168.73         7.03 o                         
  -6   7  10         11.77         17.22         4.40 o                         
  -5   7  10         10.25         18.93         4.06 o                         
  -4   7  10        345.41        356.43         7.99 o                         
  -3   7  10         45.67         50.11         4.24 o                         
  -2   7  10       1422.13       1391.60        12.04 o                         
  -1   7  10       1956.94       1934.85        14.25 o                         
   0   7  10        457.36        481.00         7.80 o                         
   1   7  10        313.68        323.46         7.00 o                         
   2   7  10        631.06        630.84         9.47 o                         
   3   7  10        508.25        523.08         9.49 o                         
   4   7  10        346.08        342.40         9.74 o                         
   5   7  10        398.00        416.68        10.82 o                         
   6   7  10        189.62        194.85         9.38 o                         
   7   7  10          5.42          5.97         6.68 o                         
  -4   8  10        381.94        405.54         8.76 o                         
  -3   8  10         53.07         58.85         4.69 o                         
  -2   8  10        204.90        212.46         6.72 o                         
  -1   8  10         17.45         18.69         3.80 o                         
   0   8  10          9.77         10.79         3.54 o                         
   1   8  10        126.02        128.20         6.20 o                         
   2   8  10        307.99        287.32         7.50 o                         
   3   8  10        539.50        534.32        10.73 o                         
   4   8  10        397.26        403.33        10.18 o                         
 -12   0  11         76.04         85.68         9.24 o                         
 -11   0  11       3505.25       3571.93        32.96 o                         
 -10   0  11       1065.08       1024.21        18.10 o                         
  -9   0  11       9086.96       8674.28        47.80 o                         
  -8   0  11         31.19         37.19         4.70 o                         
  -7   0  11       1787.66       1926.62        19.90 o                         
  -6   0  11        325.11        350.58         6.19 o                         
  -5   0  11       4021.87       4182.36        26.96 o                         
  -4   0  11        394.33        393.76         5.91 o                         
  -3   0  11        969.42       1018.91         8.39 o                         
  -2   0  11        768.84        819.29         6.82 o                         
  -1   0  11        248.08        207.39         4.06 o                         
   0   0  11       4878.53       4897.33        22.36 o                         
   1   0  11       4843.55       4622.20        14.33 o                         
   2   0  11       1992.53       1913.76        10.08 o                         
   3   0  11        409.86        392.51         5.95 o                         
   4   0  11       2794.34       2783.06        13.52 o                         
   5   0  11        442.20        426.07         5.68 o                         
   6   0  11       6492.85       6463.56        20.97 o                         
   7   0  11       2614.26       2617.34        21.78 o                         
   8   0  11       1002.83       1023.38        13.38 o                         
   9   0  11        308.93        311.60        10.17 o                         
  10   0  11        161.27        178.14         9.68 o                         
  11   0  11          1.84          6.49         6.07 o                         
  12   0  11       1083.90       1047.26        22.00 o                         
 -12   1  11         17.10         25.98         5.56 o                         
 -11   1  11          1.39          0.29         4.32 o                         
 -10   1  11          0.36          2.37         3.88 o                         
  -9   1  11         63.85         61.66         3.94 o                         
  -8   1  11        946.27        890.61         8.41 o                         
  -7   1  11       2156.05       2029.39        10.95 o                         
  -6   1  11        731.26        741.22         6.58 o                         
  -5   1  11       1732.83       1705.60        10.27 o                         
  -4   1  11        483.96        432.03         4.24 o                         
  -3   1  11       3932.45       3694.59        20.17 o                         
  -2   1  11       4022.49       4120.16        19.60 o                         
  -1   1  11       6285.12       6520.91        27.21 o                         
   0   1  11        578.38        628.12         4.22 o                         
   1   1  11         15.72         13.43         1.47 o                         
   2   1  11        859.99        846.52         4.52 o                         
   3   1  11        126.72         89.73         2.34 o                         
   4   1  11         69.43         70.68         2.28 o                         
   5   1  11       1074.64       1049.14         6.34 o                         
   6   1  11       1748.21       1740.34         9.19 o                         
   7   1  11       3570.96       3501.75        22.12 o                         
   8   1  11        203.20        209.16         5.18 o                         
   9   1  11        170.41        170.84         5.96 o                         
  10   1  11        710.18        661.12        10.87 o                         
  11   1  11        784.21        770.36        13.37 o                         
  12   1  11        739.27        726.15        14.52 o                         
 -12   2  11         37.47         38.54         6.36 o                         
 -11   2  11       1253.64       1257.26        15.96 o                         
 -10   2  11        385.44        360.73         7.58 o                         
  -9   2  11       3633.75       3539.24        15.83 o                         
  -8   2  11         87.12         75.50         3.74 o                         
  -7   2  11         60.59         76.45         3.52 o                         
  -6   2  11          7.05          7.76         2.42 o                         
  -5   2  11        656.52        628.66         6.06 o                         
  -4   2  11        187.51        170.05         3.55 o                         
  -3   2  11        346.84        350.76         3.80 o                         
  -2   2  11       2254.44       2201.34        13.41 o                         
  -1   2  11         20.54         17.52         1.60 o                         
   0   2  11       4187.66       4040.99        18.53 o                         
   1   2  11       4054.69       3666.99        21.86 o                         
   2   2  11       1376.78       1168.40         7.35 o                         
   3   2  11        213.82        210.51         3.86 o                         
   4   2  11        262.99        244.78         3.98 o                         
   5   2  11          2.49          6.21         2.23 o                         
   6   2  11       1823.88       1856.07        11.65 o                         
   7   2  11       1541.41       1470.55        11.09 o                         
   8   2  11        367.31        387.47         7.43 o                         
   9   2  11         52.99         54.25         4.39 o                         
  10   2  11        166.80        157.38         7.12 o                         
  11   2  11          0.75          3.74         4.74 o                         
  12   2  11        658.08        644.30        12.96 o                         
 -11   3  11         84.67         85.73         5.80 o                         
 -10   3  11         22.75         27.96         4.00 o                         
  -9   3  11        148.05        131.91         4.90 o                         
  -8   3  11        725.50        714.59         8.47 o                         
  -7   3  11       1954.19       1906.45        12.06 o                         
  -6   3  11        313.66        304.75         5.92 o                         
  -5   3  11       2483.34       2415.20        12.62 o                         
  -4   3  11       1172.17       1116.02         8.26 o                         
  -3   3  11       3782.62       3756.82        27.01 o                         
  -2   3  11       2102.59       2050.57        16.62 o                         
  -1   3  11       3528.63       3589.14        24.20 o                         
   0   3  11          5.85          3.53         1.72 o                         
   1   3  11          6.91         21.44         2.23 o                         
   2   3  11        971.61        941.18         6.92 o                         
   3   3  11        329.77        327.93         5.37 o                         
   4   3  11        161.69        154.10         4.57 o                         
   5   3  11        660.04        630.54         7.43 o                         
   6   3  11       3370.69       3178.07        17.61 o                         
   7   3  11       1832.12       1806.27        12.69 o                         
   8   3  11       2167.03       2067.10        14.67 o                         
   9   3  11        117.79        125.56         5.94 o                         
  10   3  11       2061.34       1978.89        16.43 o                         
  11   3  11        225.10        240.59         9.28 o                         
 -11   4  11       1719.56       1721.66        16.21 o                         
 -10   4  11        363.25        368.32         8.36 o                         
  -9   4  11       2679.66       2672.89        16.47 o                         
  -8   4  11         98.20         99.23         4.64 o                         
  -7   4  11         43.80         35.00         3.53 o                         
  -6   4  11         57.93         65.04         3.84 o                         
  -5   4  11        507.29        475.62         6.84 o                         
  -4   4  11        180.57        178.41         4.80 o                         
  -3   4  11        442.82        434.26         5.74 o                         
  -2   4  11        870.59        870.04         7.07 o                         
  -1   4  11        166.98        160.98         3.81 o                         
   0   4  11       3664.44       3621.19        26.59 o                         
   1   4  11       4451.54       4390.82        33.62 o                         
   2   4  11       2764.30       2699.97        21.72 o                         
   3   4  11        546.17        546.07         7.75 o                         
   4   4  11        956.16       1002.05        10.27 o                         
   5   4  11        119.29        133.58         5.06 o                         
   6   4  11       1161.60       1213.21        11.08 o                         
   7   4  11       1227.51       1217.84        11.66 o                         
   8   4  11        205.23        213.72         7.02 o                         
   9   4  11        136.62        145.87         6.49 o                         
  10   4  11        238.43        228.81         7.96 o                         
 -10   5  11          6.25         10.75         4.32 o                         
  -9   5  11        326.28        318.33         8.13 o                         
  -8   5  11        989.66        965.86        11.39 o                         
  -7   5  11       1035.57       1034.65        10.34 o                         
  -6   5  11        416.37        424.94         7.38 o                         
  -5   5  11       1337.95       1340.28        10.99 o                         
  -4   5  11        121.76        120.14         4.79 o                         
  -3   5  11        688.24        675.45         8.03 o                         
  -2   5  11        629.60        609.25         7.54 o                         
  -1   5  11        243.17        232.30         5.61 o                         
   0   5  11        118.95        118.26         3.88 o                         
   1   5  11        282.69        307.84         6.11 o                         
   2   5  11         54.55         57.81         3.71 o                         
   3   5  11         53.27         58.52         4.33 o                         
   4   5  11          8.51          8.43         3.75 o                         
   5   5  11        815.77        838.64        10.51 o                         
   6   5  11       1509.12       1475.88        13.74 o                         
   7   5  11       1859.19       1841.93        16.62 o                         
   8   5  11       1289.54       1298.91        14.46 o                         
   9   5  11         16.16         19.18         5.55 o                         
  -8   6  11         49.75         55.47         5.30 o                         
  -7   6  11         42.95         44.50         4.88 o                         
  -6   6  11         47.95         45.64         4.28 o                         
  -5   6  11        338.72        362.14         7.72 o                         
  -4   6  11        132.76        143.49         5.74 o                         
  -3   6  11        241.34        254.40         6.65 o                         
  -2   6  11        348.64        361.29         7.21 o                         
  -1   6  11         87.83         95.01         4.69 o                         
   0   6  11       1942.60       1910.08        12.64 o                         
   1   6  11       2536.52       2579.27        26.94 o                         
   2   6  11       1470.08       1465.75        12.50 o                         
   3   6  11        346.01        339.80         7.89 o                         
   4   6  11        649.13        643.54        10.25 o                         
   5   6  11        169.58        175.02         7.28 o                         
   6   6  11        835.81        801.97        12.50 o                         
   7   6  11        883.05        897.42        13.12 o                         
   8   6  11        143.49        145.59         8.34 o                         
  -6   7  11        146.77        145.24         6.78 o                         
  -5   7  11       1041.03       1051.43        11.94 o                         
  -4   7  11        403.75        428.75         8.78 o                         
  -3   7  11       1462.01       1445.50        12.83 o                         
  -2   7  11        619.81        633.75         9.52 o                         
  -1   7  11       1130.41       1123.36        11.68 o                         
   0   7  11          2.54          5.64         3.71 o                         
   1   7  11          4.72          7.36         3.56 o                         
   2   7  11        426.32        419.39         8.76 o                         
   3   7  11        263.46        261.23         7.68 o                         
   4   7  11         21.20         23.11         4.97 o                         
   5   7  11        367.03        384.95        10.24 o                         
   6   7  11       1341.20       1374.86        18.28 o                         
  -3   8  11         23.30         22.54         4.27 o                         
  -2   8  11        442.67        443.96         8.87 o                         
  -1   8  11          1.86          4.83         3.74 o                         
   0   8  11        640.10        621.07         9.41 o                         
   1   8  11        686.41        654.97         9.66 o                         
   2   8  11        308.36        305.68         7.91 o                         
   3   8  11        110.74        115.41         6.67 o                         
 -12   0  12       1717.18       1648.17        24.93 o                         
 -11   0  12        242.54        252.80        12.12 o                         
 -10   0  12       1329.22       1264.41        20.04 o                         
  -9   0  12          7.24          2.53         5.27 o                         
  -8   0  12       3856.48       3635.97        25.90 o                         
  -7   0  12        992.58       1008.19        10.71 o                         
  -6   0  12         21.80         32.20         3.24 o                         
  -5   0  12        169.44        195.34         5.13 o                         
  -4   0  12        156.07        160.84         4.77 o                         
  -3   0  12         22.25         36.47         2.87 o                         
  -2   0  12       2469.93       2402.96        14.03 o                         
  -1   0  12       6179.13       6109.57        38.20 o                         
   0   0  12       1263.03       1186.07         8.44 o                         
   1   0  12        619.14        546.29         5.96 o                         
   2   0  12        316.09        256.67         5.00 o                         
   3   0  12       2659.20       2616.77        13.07 o                         
   4   0  12       2107.83       2165.20        13.14 o                         
   5   0  12       2591.18       2620.79        12.51 o                         
   6   0  12        233.50        235.44         5.63 o                         
   7   0  12         60.25         61.81         5.07 o                         
   8   0  12         58.03         54.69         5.51 o                         
   9   0  12       2083.97       2041.50        30.63 o                         
  10   0  12        198.25        190.52        10.23 o                         
  11   0  12        755.41        708.04        18.37 o                         
  12   0  12        193.70        215.99        14.86 o                         
 -12   1  12         18.38         22.38         5.58 o                         
 -11   1  12         97.26         92.71         6.22 o                         
 -10   1  12        621.88        575.93        10.50 o                         
  -9   1  12         57.79         50.72         4.16 o                         
  -8   1  12       1508.48       1587.76        11.28 o                         
  -7   1  12          4.18          3.92         2.52 o                         
  -6   1  12        683.27        619.54         6.27 o                         
  -5   1  12        296.42        289.38         3.98 o                         
  -4   1  12       2367.40       2350.10        15.20 o                         
  -3   1  12        677.94        722.19         5.25 o                         
  -2   1  12       3286.68       3404.13        15.55 o                         
  -1   1  12       1054.74       1051.99         5.29 o                         
   0   1  12        234.92        259.94         3.28 o                         
   1   1  12       1012.98       1025.92         5.35 o                         
   2   1  12       1375.32       1379.07         5.99 o                         
   3   1  12        488.05        475.79         4.06 o                         
   4   1  12        124.75        133.32         3.12 o                         
   5   1  12         10.90         13.28         1.92 o                         
   6   1  12        358.99        362.04         5.36 o                         
   7   1  12       2731.27       2679.37        13.90 o                         
   8   1  12       1005.01       1007.62        10.49 o                         
   9   1  12        762.13        751.49        10.97 o                         
  10   1  12         28.57         26.94         4.91 o                         
  11   1  12        386.05        386.79        10.90 o                         
  12   1  12        351.42        393.51        12.35 o                         
 -11   2  12         34.04         48.12         5.88 o                         
 -10   2  12        477.19        486.94         8.64 o                         
  -9   2  12          0.88          0.87         2.93 o                         
  -8   2  12        544.19        521.85         7.37 o                         
  -7   2  12        485.78        443.34         6.64 o                         
  -6   2  12        572.26        535.65         6.59 o                         
  -5   2  12        473.36        458.97         5.58 o                         
  -4   2  12         36.71         30.67         2.37 o                         
  -3   2  12         67.59         55.81         2.32 o                         
  -2   2  12       1462.18       1332.07         8.34 o                         
  -1   2  12       5987.40       5552.35        31.62 o                         
   0   2  12        519.63        401.42         3.88 o                         
   1   2  12         97.32        131.36         3.06 o                         
   2   2  12         86.61        115.41         2.99 o                         
   3   2  12        243.48        213.45         4.21 o                         
   4   2  12        970.51        909.98         7.33 o                         
   5   2  12       1300.95       1290.10         9.66 o                         
   6   2  12        616.05        602.84         7.57 o                         
   7   2  12          9.75          8.81         3.02 o                         
   8   2  12         65.21         66.62         4.21 o                         
   9   2  12        727.91        741.20        10.08 o                         
  10   2  12          6.12          8.99         4.38 o                         
  11   2  12         67.22         58.98         6.06 o                         
 -11   3  12         99.99        108.48         6.60 o                         
 -10   3  12        432.93        408.03         8.04 o                         
  -9   3  12         33.41         30.73         3.65 o                         
  -8   3  12       1926.21       1930.74        12.95 o                         
  -7   3  12         34.77         33.16         3.45 o                         
  -6   3  12       2984.17       2988.43        14.90 o                         
  -5   3  12        191.64        185.56         5.05 o                         
  -4   3  12       3725.23       3795.46        23.20 o                         
  -3   3  12        205.19        223.88         4.43 o                         
  -2   3  12       1889.18       1865.93        14.55 o                         
  -1   3  12       1321.12       1359.92         8.46 o                         
   0   3  12        224.91        246.09         4.13 o                         
   1   3  12        231.39        212.92         4.42 o                         
   2   3  12        968.21        968.37         8.21 o                         
   3   3  12       1229.91       1165.40         9.22 o                         
   4   3  12         30.88         25.70         3.09 o                         
   5   3  12       1102.48       1025.06         9.56 o                         
   6   3  12        544.48        563.20         7.77 o                         
   7   3  12       6781.68       6422.36        28.65 o                         
   8   3  12        262.61        265.74         6.89 o                         
   9   3  12       2189.12       2114.25        16.46 o                         
  10   3  12        114.73        115.33         6.28 o                         
  11   3  12        429.47        429.71        11.43 o                         
 -10   4  12        204.46        219.87         7.08 o                         
  -9   4  12         16.87         21.05         3.89 o                         
  -8   4  12        210.70        201.23         5.99 o                         
  -7   4  12        384.57        388.73         7.08 o                         
  -6   4  12        341.00        348.65         6.75 o                         
  -5   4  12        193.94        177.42         5.09 o                         
  -4   4  12        115.39        108.04         4.06 o                         
  -3   4  12         19.38         20.19         2.66 o                         
  -2   4  12       2727.41       2648.65        16.89 o                         
  -1   4  12       6095.21       5957.59        37.68 o                         
   0   4  12       2605.89       2552.63        18.92 o                         
   1   4  12       1135.58       1122.40        10.76 o                         
   2   4  12        335.24        311.20         5.94 o                         
   3   4  12       1202.77       1212.16        11.44 o                         
   4   4  12        754.61        760.61         9.44 o                         
   5   4  12        728.15        721.24         9.63 o                         
   6   4  12        209.17        210.95         6.54 o                         
   7   4  12          0.95          3.68         3.50 o                         
   8   4  12         41.17         40.20         4.59 o                         
   9   4  12        477.18        508.05        10.01 o                         
  10   4  12          5.10          8.73         4.55 o                         
  -9   5  12         52.70         51.75         4.88 o                         
  -8   5  12       1742.53       1784.19        14.27 o                         
  -7   5  12          0.82          1.39         3.36 o                         
  -6   5  12       1071.69       1104.72        11.00 o                         
  -5   5  12        263.81        264.73         6.80 o                         
  -4   5  12        531.84        522.73         7.79 o                         
  -3   5  12         40.82         46.21         3.67 o                         
  -2   5  12        100.94        102.45         4.47 o                         
  -1   5  12         26.03         29.83         3.29 o                         
   0   5  12          0.76          2.37         2.61 o                         
   1   5  12        450.65        463.58         6.99 o                         
   2   5  12        702.93        702.17         8.61 o                         
   3   5  12        142.75        150.42         5.63 o                         
   4   5  12         30.91         33.83         4.31 o                         
   5   5  12        269.01        270.49         7.51 o                         
   6   5  12        218.29        213.53         6.89 o                         
   7   5  12       4610.96       4635.60        35.47 o                         
   8   5  12        532.89        539.89        10.70 o                         
   9   5  12        828.97        827.89        12.98 o                         
  -8   6  12        184.20        205.56         7.73 o                         
  -7   6  12        257.61        262.65         7.92 o                         
  -6   6  12        147.73        141.92         5.99 o                         
  -5   6  12         62.54         70.94         4.95 o                         
  -4   6  12         90.65        104.40         5.28 o                         
  -3   6  12          1.62          5.82         3.42 o                         
  -2   6  12       1733.87       1741.15        13.23 o                         
  -1   6  12       3176.93       3105.97        18.88 o                         
   0   6  12       1753.03       1733.01        12.83 o                         
   1   6  12       1061.53       1059.94        14.05 o                         
   2   6  12        327.44        317.79         7.44 o                         
   3   6  12       1037.84       1049.62        11.42 o                         
   4   6  12        419.63        445.21         9.28 o                         
   5   6  12        342.52        346.92         9.27 o                         
   6   6  12         97.43        100.68         6.77 o                         
   7   6  12          7.18          5.89         4.74 o                         
   8   6  12         19.64         14.36         5.52 o                         
  -6   7  12       1388.63       1355.98        14.86 o                         
  -5   7  12         92.75         96.34         5.68 o                         
  -4   7  12       1511.97       1448.40        13.91 o                         
  -3   7  12         57.14         47.97         4.48 o                         
  -2   7  12        599.29        601.20         9.66 o                         
  -1   7  12        512.83        508.83         8.99 o                         
   0   7  12        160.18        160.45         6.24 o                         
   1   7  12         58.09         59.44         4.57 o                         
   2   7  12        478.25        487.00         9.23 o                         
   3   7  12        569.28        583.56         9.91 o                         
   4   7  12         59.26         66.46         5.54 o                         
   5   7  12        600.77        653.12        12.22 o                         
   6   7  12        204.73        210.14         8.70 o                         
  -2   8  12        310.74        291.61         8.12 o                         
  -1   8  12       1080.79       1071.77        12.45 o                         
   0   8  12        191.39        186.17         6.76 o                         
   1   8  12          6.66          8.02         4.01 o                         
   2   8  12          3.99          5.90         4.10 o                         
 -12   0  13        105.31        117.78        10.11 o                         
 -11   0  13        754.44        706.42        17.27 o                         
 -10   0  13        917.09        912.30        17.80 o                         
  -9   0  13       1111.69       1041.49        17.69 o                         
  -8   0  13         66.54         67.60         6.21 o                         
  -7   0  13       1186.24       1193.93        13.31 o                         
  -6   0  13       1124.49       1127.93        10.89 o                         
  -5   0  13       2413.76       2369.36        22.88 o                         
  -4   0  13       3783.06       3812.54        28.71 o                         
  -3   0  13       3659.03       3538.68        23.70 o                         
  -2   0  13        882.06        908.68         7.74 o                         
  -1   0  13        494.58        489.12         5.88 o                         
   0   0  13       1792.82       1690.97        13.66 o                         
   1   0  13       3598.95       3511.06        14.27 o                         
   2   0  13       1200.37       1238.17         8.59 o                         
   3   0  13        415.80        379.36         5.64 o                         
   4   0  13          9.08          6.02         2.70 o                         
   5   0  13       4081.60       4122.73        17.77 o                         
   6   0  13       2282.10       2294.79        15.01 o                         
   7   0  13       1842.37       1797.74        18.30 o                         
   8   0  13       6781.00       6704.54        48.52 o                         
   9   0  13        284.66        278.46        11.20 o                         
  10   0  13       1287.10       1242.48        21.96 o                         
  11   0  13          2.55          5.61         8.22 o                         
 -11   1  13       1113.08       1114.28        15.28 o                         
 -10   1  13        294.45        299.31         8.80 o                         
  -9   1  13       1268.24       1182.04        11.70 o                         
  -8   1  13        999.54        960.77         9.47 o                         
  -7   1  13         14.97         18.57         2.85 o                         
  -6   1  13        104.79         84.87         3.33 o                         
  -5   1  13        566.37        543.21         5.58 o                         
  -4   1  13         84.93         88.52         2.69 o                         
  -3   1  13        487.03        495.77         4.82 o                         
  -2   1  13        708.92        721.46         5.15 o                         
  -1   1  13        163.22        162.88         2.88 o                         
   0   1  13       2694.77       2608.59        10.03 o                         
   1   1  13       2014.98       1816.19         7.25 o                         
   2   1  13       1060.98       1017.95         5.89 o                         
   3   1  13         11.35         13.87         1.64 o                         
   4   1  13        871.90        839.69         6.32 o                         
   5   1  13       1056.42       1058.02         7.39 o                         
   6   1  13        720.53        725.65         7.22 o                         
   7   1  13       1283.34       1279.25        10.34 o                         
   8   1  13        947.06        928.31        11.47 o                         
   9   1  13        207.80        218.54         7.68 o                         
  10   1  13          5.46          4.69         4.74 o                         
  11   1  13          1.28          5.14         5.04 o                         
 -11   2  13          2.17          3.62         5.16 o                         
 -10   2  13        468.08        462.39         9.36 o                         
  -9   2  13          8.01          8.84         3.15 o                         
  -8   2  13          4.53          4.91         2.95 o                         
  -7   2  13        666.19        673.02         8.15 o                         
  -6   2  13        653.47        619.78         7.49 o                         
  -5   2  13        616.60        615.23         6.71 o                         
  -4   2  13       3178.52       3002.35        14.81 o                         
  -3   2  13       2290.58       2232.22        10.82 o                         
  -2   2  13          7.53          5.88         1.76 o                         
  -1   2  13         16.82         18.25         1.84 o                         
   0   2  13        268.75        233.30         3.48 o                         
   1   2  13       1899.11       1814.64         9.25 o                         
   2   2  13       1080.74       1000.34         6.81 o                         
   3   2  13        658.44        631.70         6.40 o                         
   4   2  13          0.50          0.59         2.18 o                         
   5   2  13       3535.76       3371.08        15.82 o                         
   6   2  13        853.52        886.57         8.94 o                         
   7   2  13        778.85        755.64         8.85 o                         
   8   2  13       2214.82       2216.61        14.43 o                         
   9   2  13        482.84        485.54         9.95 o                         
  10   2  13        290.55        298.44         9.06 o                         
  11   2  13         12.37         12.92         5.45 o                         
 -11   3  13       1073.09       1077.80        14.63 o                         
 -10   3  13        377.57        384.42         8.04 o                         
  -9   3  13       4099.25       3977.13        19.12 o                         
  -8   3  13        523.41        533.82         7.96 o                         
  -7   3  13       1825.37       1848.91        12.79 o                         
  -6   3  13         66.95         57.71         3.69 o                         
  -5   3  13        959.76        945.26         8.83 o                         
  -4   3  13         19.73         24.86         2.87 o                         
  -3   3  13        158.22        166.21         4.29 o                         
  -2   3  13        694.38        697.13         6.23 o                         
  -1   3  13        132.15        118.01         3.42 o                         
   0   3  13       3381.09       3322.03        18.58 o                         
   1   3  13       2095.19       1977.42        13.47 o                         
   2   3  13       2042.02       2059.16        11.76 o                         
   3   3  13         29.76         30.57         3.12 o                         
   4   3  13       2427.69       2396.50        20.65 o                         
   5   3  13        752.26        732.96         8.90 o                         
   6   3  13       2929.04       2752.21        15.76 o                         
   7   3  13        934.87        898.09         9.93 o                         
   8   3  13       1761.96       1712.53        13.52 o                         
   9   3  13         50.96         52.28         4.64 o                         
  10   3  13          7.32          7.65         5.03 o                         
 -10   4  13        283.94        311.20         8.30 o                         
  -9   4  13          4.82          6.99         3.81 o                         
  -8   4  13          2.27          3.39         3.35 o                         
  -7   4  13        777.15        766.31         9.37 o                         
  -6   4  13        763.20        792.72         9.08 o                         
  -5   4  13       1139.62       1123.33         9.92 o                         
  -4   4  13       2896.76       2818.46        14.41 o                         
  -3   4  13       4596.44       4620.69        22.41 o                         
  -2   4  13       1136.62       1157.58        10.01 o                         
  -1   4  13       1544.47       1568.15        10.51 o                         
   0   4  13       2118.39       2120.25        12.24 o                         
   1   4  13       2418.71       2384.87        15.39 o                         
   2   4  13       1075.02       1060.23         9.44 o                         
   3   4  13        283.77        280.01         6.44 o                         
   4   4  13          5.69          5.02         3.44 o                         
   5   4  13       2404.53       2335.31        19.21 o                         
   6   4  13        342.45        366.66         8.01 o                         
   7   4  13        800.06        794.43        10.73 o                         
   8   4  13       1488.85       1537.87        14.62 o                         
   9   4  13        366.83        357.85         9.21 o                         
  10   4  13        580.53        648.90        11.61 o                         
  -9   5  13       1730.62       1704.14        15.37 o                         
  -8   5  13        515.37        521.94         9.50 o                         
  -7   5  13        311.11        320.39         7.82 o                         
  -6   5  13         55.39         50.53         4.44 o                         
  -5   5  13        239.33        249.78         6.85 o                         
  -4   5  13        128.91        124.66         5.18 o                         
  -3   5  13          2.91          5.03         3.19 o                         
  -2   5  13        176.80        173.91         5.82 o                         
  -1   5  13         52.99         56.86         3.93 o                         
   0   5  13        479.65        462.11         6.94 o                         
   1   5  13        399.90        392.50         6.82 o                         
   2   5  13        122.34        116.88         4.94 o                         
   3   5  13         29.50         26.18         3.81 o                         
   4   5  13       1571.56       1605.56        13.78 o                         
   5   5  13        945.19        960.94        12.39 o                         
   6   5  13       1618.44       1647.49        15.07 o                         
   7   5  13        631.43        622.10        10.99 o                         
   8   5  13        767.04        751.34        12.19 o                         
   9   5  13        202.12        208.73         8.17 o                         
  -7   6  13        577.97        622.97        10.94 o                         
  -6   6  13        609.08        599.97        10.32 o                         
  -5   6  13        867.61        903.40        11.52 o                         
  -4   6  13       1753.74       1775.24        14.74 o                         
  -3   6  13       2950.10       2935.45        17.50 o                         
  -2   6  13       1038.87       1062.64        11.28 o                         
  -1   6  13       1112.36       1078.22        12.25 o                         
   0   6  13       1678.62       1697.75        12.66 o                         
   1   6  13       1424.67       1432.40        14.61 o                         
   2   6  13        534.89        547.71         8.97 o                         
   3   6  13        149.28        157.93         6.09 o                         
   4   6  13         30.16         34.16         4.61 o                         
   5   6  13       1561.78       1552.18        15.42 o                         
   6   6  13        164.31        165.72         7.96 o                         
   7   6  13        609.02        600.04        11.78 o                         
  -5   7  13        476.45        505.29        10.00 o                         
  -4   7  13         29.82         33.20         4.58 o                         
  -3   7  13         40.83         54.18         4.93 o                         
  -2   7  13        207.94        216.65         7.22 o                         
  -1   7  13         48.15         61.72         4.93 o                         
   0   7  13       1226.77       1216.29        13.29 o                         
   1   7  13        797.02        790.46        10.43 o                         
   2   7  13        738.89        733.16        11.21 o                         
   3   7  13          2.59          2.54         4.16 o                         
   4   7  13       1482.18       1514.31        16.30 o                         
   5   7  13        344.92        360.91        10.07 o                         
 -11   0  14        121.57        116.54         9.70 o                         
 -10   0  14        443.71        453.01        14.22 o                         
  -9   0  14         92.69         97.59         8.12 o                         
  -8   0  14       3073.57       2942.26        24.86 o                         
  -7   0  14        697.08        689.71        14.31 o                         
  -6   0  14       5300.18       5380.78        47.20 o                         
  -5   0  14          4.00          1.31         2.68 o                         
  -4   0  14         94.28        121.74         4.46 o                         
  -3   0  14       1056.69        991.69         9.58 o                         
  -2   0  14       2263.79       2196.58        11.96 o                         
  -1   0  14       1718.42       1679.86        12.16 o                         
   0   0  14        122.46        142.04         4.40 o                         
   1   0  14       1097.29       1092.79         8.86 o                         
   2   0  14        714.78        626.58         6.74 o                         
   3   0  14        318.70        322.76         5.71 o                         
   4   0  14        405.40        424.00         6.67 o                         
   5   0  14       7536.39       7562.93        40.64 o                         
   6   0  14       3062.02       3029.45        20.45 o                         
   7   0  14       8248.73       8179.33        88.11 o                         
   8   0  14         48.22         61.18         6.66 o                         
   9   0  14       2494.24       2345.25        29.84 o                         
  10   0  14        781.53        772.08        21.84 o                         
  11   0  14        428.56        425.03        19.06 o                         
 -11   1  14        336.07        362.13        10.63 o                         
 -10   1  14         21.84         14.90         4.82 o                         
  -9   1  14          0.50         -2.45         3.89 o                         
  -8   1  14        835.92        758.94         9.33 o                         
  -7   1  14         45.67         52.42         3.47 o                         
  -6   1  14         92.05         94.18         3.55 o                         
  -5   1  14        527.43        493.89         5.81 o                         
  -4   1  14         17.01         23.65         2.13 o                         
  -3   1  14        294.63        284.54         4.17 o                         
  -2   1  14       6593.54       6392.27        33.05 o                         
  -1   1  14       7695.72       7699.56        34.22 o                         
   0   1  14       1625.15       1736.33         9.43 o                         
   1   1  14       2772.54       2752.44        10.13 o                         
   2   1  14       1335.20       1348.50         6.62 o                         
   3   1  14        374.83        409.22         4.40 o                         
   4   1  14        227.83        221.58         4.20 o                         
   5   1  14        600.90        608.89         6.71 o                         
   6   1  14       1254.58       1220.98         9.86 o                         
   7   1  14          2.34          3.47         3.05 o                         
   8   1  14         51.03         46.60         4.93 o                         
   9   1  14        741.05        729.80        11.90 o                         
  10   1  14        156.16        170.38         8.13 o                         
  11   1  14        417.76        401.01        11.77 o                         
 -11   2  14         29.05         31.74         6.08 o                         
 -10   2  14        172.97        160.33         6.71 o                         
  -9   2  14         69.56         74.52         4.71 o                         
  -8   2  14        915.06        909.18         9.48 o                         
  -7   2  14        559.37        546.00         7.75 o                         
  -6   2  14       3166.78       3133.02        15.26 o                         
  -5   2  14        355.61        321.46         5.63 o                         
  -4   2  14         12.04         16.14         2.50 o                         
  -3   2  14        520.70        518.02         5.32 o                         
  -2   2  14        970.49        932.15         6.68 o                         
  -1   2  14       2481.56       2309.22        11.03 o                         
   0   2  14        146.14        123.70         3.03 o                         
   1   2  14        966.82        912.44         7.26 o                         
   2   2  14        625.67        557.11         5.82 o                         
   3   2  14        213.67        200.71         4.47 o                         
   4   2  14        266.55        267.32         5.27 o                         
   5   2  14       2242.58       2331.65        13.69 o                         
   6   2  14       2306.13       2329.08        16.62 o                         
   7   2  14       2151.67       2140.46        13.90 o                         
   8   2  14         28.34         27.84         3.91 o                         
   9   2  14       1153.24       1098.58        13.62 o                         
  10   2  14        312.77        320.41         9.92 o                         
  11   2  14        275.56        283.79        10.49 o                         
 -10   3  14        895.07        874.98        11.45 o                         
  -9   3  14         17.98         16.75         3.70 o                         
  -8   3  14       2218.71       2068.54        13.87 o                         
  -7   3  14          0.11         -1.48         3.05 o                         
  -6   3  14         21.52         14.02         3.13 o                         
  -5   3  14        391.66        392.46         6.64 o                         
  -4   3  14          2.11          6.13         2.61 o                         
  -3   3  14        743.38        737.08         8.21 o                         
  -2   3  14       4579.72       4570.20        25.95 o                         
  -1   3  14       5609.15       5616.98        36.99 o                         
   0   3  14       1256.31       1283.66         9.15 o                         
   1   3  14       1852.30       1835.05        11.36 o                         
   2   3  14       1215.92       1212.89         9.62 o                         
   3   3  14       1450.03       1368.50        10.34 o                         
   4   3  14        362.01        332.16         7.22 o                         
   5   3  14       2117.61       1980.54        14.04 o                         
   6   3  14        630.28        616.47         8.73 o                         
   7   3  14         16.54         17.42         3.78 o                         
   8   3  14         52.23         52.35         4.45 o                         
   9   3  14       1255.32       1267.39        12.71 o                         
  10   3  14         70.67         70.17         6.51 o                         
 -10   4  14        362.82        351.95         8.70 o                         
  -9   4  14        102.97        112.31         5.58 o                         
  -8   4  14        937.00        981.06        10.66 o                         
  -7   4  14        426.63        433.68         7.94 o                         
  -6   4  14       2770.36       2798.21        16.13 o                         
  -5   4  14          5.18          2.65         3.09 o                         
  -4   4  14        524.49        509.94         7.68 o                         
  -3   4  14       1319.83       1319.07        11.25 o                         
  -2   4  14       2840.12       2834.87        21.17 o                         
  -1   4  14       2425.81       2432.71        16.58 o                         
   0   4  14        335.56        342.99         6.31 o                         
   1   4  14        537.13        521.21         7.14 o                         
   2   4  14        443.89        436.05         7.01 o                         
   3   4  14        114.89        113.26         4.86 o                         
   4   4  14        345.69        351.29         7.60 o                         
   5   4  14       1130.33       1204.05        12.44 o                         
   6   4  14       1842.05       1826.58        15.31 o                         
   7   4  14       1192.98       1273.87        13.20 o                         
   8   4  14         75.94         79.36         5.72 o                         
   9   4  14       1117.11       1145.13        13.81 o                         
  -8   5  14       1699.75       1689.72        15.41 o                         
  -7   5  14         29.34         39.35         4.58 o                         
  -6   5  14         26.91         29.45         4.19 o                         
  -5   5  14        201.99        205.54         6.82 o                         
  -4   5  14         18.83         20.26         3.79 o                         
  -3   5  14         44.19         41.95         4.01 o                         
  -2   5  14       1585.41       1579.79        13.21 o                         
  -1   5  14       1313.61       1310.89        12.05 o                         
   0   5  14         18.87         22.14         3.41 o                         
   1   5  14        525.22        549.31         7.87 o                         
   2   5  14        593.45        587.96         8.76 o                         
   3   5  14        432.63        460.17         8.26 o                         
   4   5  14        146.57        152.83         6.14 o                         
   5   5  14        683.64        690.21        10.50 o                         
   6   5  14        763.07        771.22        12.12 o                         
   7   5  14          1.95          2.73         4.55 o                         
   8   5  14        113.94        112.52         6.64 o                         
  -7   6  14        281.11        292.30         8.87 o                         
  -6   6  14       1583.61       1604.55        15.28 o                         
  -5   6  14          8.23         10.46         4.15 o                         
  -4   6  14        291.79        328.10         8.31 o                         
  -3   6  14        903.32        904.21        10.91 o                         
  -2   6  14       1978.99       1999.63        15.49 o                         
  -1   6  14       1244.30       1268.40        13.40 o                         
   0   6  14        297.50        306.91         7.27 o                         
   1   6  14        353.14        353.66         7.95 o                         
   2   6  14        285.92        298.44         7.53 o                         
   3   6  14         35.02         35.97         4.46 o                         
   4   6  14        253.56        258.39         7.82 o                         
   5   6  14        632.94        613.53        10.85 o                         
   6   6  14       1143.40       1130.05        15.04 o                         
   7   6  14        951.74        922.47        15.03 o                         
  -5   7  14        113.77        123.41         6.42 o                         
  -4   7  14          2.39          8.78         4.42 o                         
  -3   7  14        410.63        426.08         9.39 o                         
  -2   7  14       1828.38       1812.40        15.69 o                         
  -1   7  14       1857.07       1901.58        16.73 o                         
   0   7  14        281.40        293.67         8.91 o                         
   1   7  14        815.77        820.89        11.21 o                         
   2   7  14        491.87        491.54        10.14 o                         
   3   7  14        734.68        743.84        11.70 o                         
   4   7  14        123.01        150.06         6.75 o                         
 -11   0  15       1367.17       1313.19        25.18 o                         
 -10   0  15         20.78         13.47         6.43 o                         
  -9   0  15       3364.39       3094.08        29.47 o                         
  -8   0  15       1002.26        924.89        15.29 o                         
  -7   0  15       4115.21       4026.70        47.35 o                         
  -6   0  15         87.79         81.73         5.12 o                         
  -5   0  15       1601.22       1627.52        17.09 o                         
  -4   0  15         54.84         62.82         3.73 o                         
  -3   0  15        356.78        405.73         6.79 o                         
  -2   0  15         18.48         23.04         2.75 o                         
  -1   0  15       1486.59       1457.31        10.11 o                         
   0   0  15       1881.68       1920.46        11.95 o                         
   1   0  15        857.43        908.84         8.56 o                         
   2   0  15       5588.75       5416.73        19.96 o                         
   3   0  15        117.82        139.01         4.64 o                         
   4   0  15       5304.11       5286.97        20.60 o                         
   5   0  15        261.89        263.74         7.87 o                         
   6   0  15       7086.66       7135.62        50.71 o                         
   7   0  15        830.50        842.24        15.16 o                         
   8   0  15       1692.88       1594.62        26.82 o                         
   9   0  15          0.03          5.55         7.72 o                         
  10   0  15        522.60        544.95        19.62 o                         
  11   0  15        431.06        436.37        19.10 o                         
 -11   1  15         36.39         42.40         5.91 o                         
 -10   1  15        341.04        318.71         9.85 o                         
  -9   1  15        101.09         83.66         5.67 o                         
  -8   1  15        507.07        501.67         8.81 o                         
  -7   1  15        678.58        699.18         8.35 o                         
  -6   1  15        197.38        178.03         4.82 o                         
  -5   1  15       2568.49       2468.02        18.61 o                         
  -4   1  15       5392.92       5344.62        31.42 o                         
  -3   1  15        773.48        829.38         6.41 o                         
  -2   1  15       1164.77       1245.98         8.64 o                         
  -1   1  15       2232.41       2260.65        12.41 o                         
   0   1  15       4902.39       4930.43        18.37 o                         
   1   1  15       4329.36       4251.22        12.69 o                         
   2   1  15        148.73        153.32         3.49 o                         
   3   1  15        116.27        114.42         3.21 o                         
   4   1  15        251.76        264.52         5.01 o                         
   5   1  15       1911.18       1853.64        11.64 o                         
   6   1  15        380.35        380.69         7.35 o                         
   7   1  15        232.04        235.94         6.89 o                         
   8   1  15       1221.39       1170.79        13.92 o                         
   9   1  15          3.43          6.62         4.43 o                         
  10   1  15        622.42        586.16        12.94 o                         
  11   1  15        439.69        468.05        14.08 o                         
 -10   2  15          0.09          3.29         4.33 o                         
  -9   2  15       1749.25       1675.26        14.53 o                         
  -8   2  15        635.91        606.28         8.32 o                         
  -7   2  15       1468.67       1406.44        11.43 o                         
  -6   2  15         13.71         16.06         3.07 o                         
  -5   2  15        209.26        214.12         5.43 o                         
  -4   2  15        192.35        176.72         4.55 o                         
  -3   2  15        414.49        420.61         5.20 o                         
  -2   2  15        158.41        155.35         3.71 o                         
  -1   2  15        951.60        902.98         6.43 o                         
   0   2  15       2402.10       2319.18        11.67 o                         
   1   2  15        570.12        549.39         6.21 o                         
   2   2  15       1625.22       1616.24        10.21 o                         
   3   2  15          8.17          4.98         2.39 o                         
   4   2  15        460.18        496.70         6.89 o                         
   5   2  15         89.49         87.70         4.28 o                         
   6   2  15       2560.23       2581.56        15.29 o                         
   7   2  15        250.00        249.60         6.54 o                         
   8   2  15        965.46        948.51        11.32 o                         
   9   2  15         47.83         43.33         5.48 o                         
  10   2  15        577.85        585.86        12.13 o                         
 -10   3  15        490.81        489.84         9.86 o                         
  -9   3  15         34.16         37.31         4.17 o                         
  -8   3  15        334.84        343.26         7.32 o                         
  -7   3  15        156.21        176.29         5.71 o                         
  -6   3  15         39.17         39.79         3.66 o                         
  -5   3  15       1932.76       1966.05        12.71 o                         
  -4   3  15       3750.21       3765.15        22.73 o                         
  -3   3  15        679.10        706.78         7.80 o                         
  -2   3  15        304.04        328.24         6.37 o                         
  -1   3  15       1592.31       1580.96        10.05 o                         
   0   3  15       4595.05       4578.55        25.26 o                         
   1   3  15       3712.10       3679.95        20.22 o                         
   2   3  15        986.85        971.44         9.38 o                         
   3   3  15          7.97          9.12         2.92 o                         
   4   3  15        193.09        182.57         5.89 o                         
   5   3  15       1618.40       1549.62        12.96 o                         
   6   3  15       1528.70       1456.69        13.03 o                         
   7   3  15        160.01        163.24         6.30 o                         
   8   3  15       2035.68       1955.41        16.03 o                         
   9   3  15         32.52         31.24         4.88 o                         
  10   3  15        560.34        541.97        12.50 o                         
  -9   4  15        837.08        813.77        10.75 o                         
  -8   4  15        622.72        633.53         9.63 o                         
  -7   4  15       1382.44       1349.73        13.03 o                         
  -6   4  15         42.36         43.08         4.28 o                         
  -5   4  15       1212.48       1177.45        11.53 o                         
  -4   4  15        287.23        270.42         6.89 o                         
  -3   4  15          4.46          7.39         3.22 o                         
  -2   4  15         13.98         16.51         3.31 o                         
  -1   4  15        675.34        655.63         8.46 o                         
   0   4  15       1844.86       1841.10        11.97 o                         
   1   4  15        485.77        509.27         7.51 o                         
   2   4  15       1616.96       1667.99        12.54 o                         
   3   4  15          3.66          2.11         3.26 o                         
   4   4  15        199.99        233.72         6.71 o                         
   5   4  15        128.79        132.42         6.01 o                         
   6   4  15       1193.49       1252.63        12.90 o                         
   7   4  15        210.10        219.48         7.64 o                         
   8   4  15        913.52        907.26        12.32 o                         
   9   4  15          7.89          8.30         4.77 o                         
  -8   5  15        169.96        186.12         7.06 o                         
  -7   5  15        334.10        366.90         9.23 o                         
  -6   5  15        122.53        122.58         6.05 o                         
  -5   5  15        641.43        651.90        10.19 o                         
  -4   5  15       1695.46       1685.44        13.92 o                         
  -3   5  15        121.74        123.03         5.37 o                         
  -2   5  15          5.33          8.91         3.61 o                         
  -1   5  15        105.73        109.41         5.22 o                         
   0   5  15        710.30        725.20         9.17 o                         
   1   5  15       1665.06       1695.27        15.18 o                         
   2   5  15         26.77         30.73         3.87 o                         
   3   5  15         44.43         42.63         4.35 o                         
   4   5  15         55.11         62.31         4.76 o                         
   5   5  15        749.34        739.81        11.04 o                         
   6   5  15        532.44        542.74        10.65 o                         
   7   5  15        178.25        190.76         7.96 o                         
   8   5  15        911.96        867.47        13.76 o                         
  -6   6  15         30.05         33.23         4.93 o                         
  -5   6  15        977.58       1015.48        12.68 o                         
  -4   6  15        134.70        152.44         6.41 o                         
  -3   6  15          0.23          1.59         3.90 o                         
  -2   6  15         11.72         13.70         4.12 o                         
  -1   6  15        423.13        450.53         9.55 o                         
   0   6  15       1028.04       1031.77        11.34 o                         
   1   6  15        302.34        312.09         7.90 o                         
   2   6  15        915.20        902.52        11.37 o                         
   3   6  15         11.36         15.28         4.13 o                         
   4   6  15        167.62        159.62         6.62 o                         
   5   6  15        105.31        120.26         6.26 o                         
   6   6  15        747.69        713.43        12.39 o                         
  -4   7  15       1472.45       1504.60        15.84 o                         
  -3   7  15        210.32        213.01         7.69 o                         
  -2   7  15        119.52        140.13         6.54 o                         
  -1   7  15        620.84        639.10        10.70 o                         
   0   7  15       1601.89       1614.79        16.91 o                         
   1   7  15       1463.58       1450.14        14.29 o                         
   2   7  15        299.69        308.79         8.59 o                         
   3   7  15          0.24          3.02         4.46 o                         
   4   7  15         56.00         54.52         5.46 o                         
 -11   0  16        407.96        488.39        17.78 o                         
 -10   0  16       2623.56       2517.94        32.21 o                         
  -9   0  16         25.52         18.34         7.13 o                         
  -8   0  16       1604.14       1516.65        19.20 o                         
  -7   0  16        382.04        375.06         9.95 o                         
  -6   0  16        110.49        101.81         6.09 o                         
  -5   0  16         53.74         57.20         4.08 o                         
  -4   0  16          2.10          2.76         2.83 o                         
  -3   0  16       1612.63       1645.94        12.81 o                         
  -2   0  16       4943.62       4806.32        40.00 o                         
  -1   0  16       4825.20       4748.74        32.28 o                         
   0   0  16        549.62        591.18         7.59 o                         
   1   0  16       5979.66       5969.77        21.82 o                         
   2   0  16       2330.63       2289.30        12.81 o                         
   3   0  16       2277.04       2347.24        13.33 o                         
   4   0  16        203.81        194.38         6.66 o                         
   5   0  16       1511.67       1513.69        15.27 o                         
   6   0  16        612.34        600.51        12.19 o                         
   7   0  16         20.33         21.21         7.61 o                         
   8   0  16        396.26        382.92        16.38 o                         
   9   0  16        425.61        387.78        17.41 o                         
  10   0  16        194.53        195.34        14.24 o                         
 -10   1  16        610.56        605.11        11.64 o                         
  -9   1  16        118.31        115.42         6.42 o                         
  -8   1  16       1690.14       1564.06        14.45 o                         
  -7   1  16       1874.63       1746.90        14.43 o                         
  -6   1  16       3273.18       3241.60        24.31 o                         
  -5   1  16        241.35        247.43         5.26 o                         
  -4   1  16        127.41        150.62         4.03 o                         
  -3   1  16       1777.90       1742.61        10.89 o                         
  -2   1  16        975.30        986.48         7.07 o                         
  -1   1  16        135.55        152.27         3.76 o                         
   0   1  16          0.08         12.14         2.37 o                         
   1   1  16        334.69        364.15         4.63 o                         
   2   1  16        172.50        164.40         3.86 o                         
   3   1  16         83.99         87.17         3.57 o                         
   4   1  16       1339.90       1303.85         9.50 o                         
   5   1  16       1258.22       1244.00        10.56 o                         
   6   1  16        516.66        517.27         9.04 o                         
   7   1  16        565.40        555.66        10.27 o                         
   8   1  16         74.93         77.74         6.21 o                         
   9   1  16       1501.28       1494.43        18.41 o                         
  10   1  16         69.91         67.18         7.63 o                         
 -10   2  16        403.85        403.38        10.52 o                         
  -9   2  16         54.09         53.49         4.95 o                         
  -8   2  16         13.89         12.76         3.59 o                         
  -7   2  16        347.41        324.51         6.91 o                         
  -6   2  16         18.53         17.35         3.20 o                         
  -5   2  16          1.05         -1.27         2.66 o                         
  -4   2  16        147.63        149.49         4.37 o                         
  -3   2  16       1974.76       1889.83        10.62 o                         
  -2   2  16       3909.22       3782.95        19.25 o                         
  -1   2  16       1587.17       1551.21         9.80 o                         
   0   2  16        131.32        142.25         4.26 o                         
   1   2  16       1209.44       1195.48         8.79 o                         
   2   2  16       1121.62       1116.63         9.03 o                         
   3   2  16        439.16        459.38         6.76 o                         
   4   2  16        110.79        113.39         4.44 o                         
   5   2  16        481.94        496.97         7.94 o                         
   6   2  16        378.05        358.47         7.31 o                         
   7   2  16          0.45          2.25         3.70 o                         
   8   2  16        101.81        102.38         6.42 o                         
   9   2  16        195.68        183.27         8.00 o                         
  10   2  16         60.53         53.70         6.14 o                         
 -10   3  16        115.82        132.61         6.78 o                         
  -9   3  16         49.77         62.11         4.63 o                         
  -8   3  16       2013.54       1950.50        14.56 o                         
  -7   3  16       1699.89       1641.90        13.00 o                         
  -6   3  16       4017.71       4033.68        18.78 o                         
  -5   3  16         91.13        100.32         4.66 o                         
  -4   3  16         23.51         22.38         3.45 o                         
  -3   3  16       1470.44       1421.24        11.45 o                         
  -2   3  16        409.58        392.48         6.94 o                         
  -1   3  16        323.16        313.09         5.87 o                         
   0   3  16         13.40         11.58         2.73 o                         
   1   3  16        352.81        331.78         6.34 o                         
   2   3  16        164.03        172.18         5.19 o                         
   3   3  16        781.46        752.05         8.68 o                         
   4   3  16        738.51        703.22         9.11 o                         
   5   3  16       3383.62       3264.13        19.32 o                         
   6   3  16        166.50        184.12         6.49 o                         
   7   3  16       1691.91       1578.83        14.37 o                         
   8   3  16        241.28        252.47         7.95 o                         
   9   3  16       1722.94       1681.56        18.40 o                         
  -9   4  16         26.15         33.94         4.57 o                         
  -8   4  16         92.11         91.95         5.47 o                         
  -7   4  16        286.56        278.96         7.92 o                         
  -6   4  16        139.47        143.56         5.91 o                         
  -5   4  16         34.04         37.51         4.35 o                         
  -4   4  16         77.18         84.18         4.74 o                         
  -3   4  16       1682.99       1668.14        13.14 o                         
  -2   4  16       4080.09       4065.95        19.42 o                         
  -1   4  16       2828.05       2829.74        17.43 o                         
   0   4  16        348.12        361.97         6.65 o                         
   1   4  16       1802.72       1815.04        13.06 o                         
   2   4  16       1071.30       1069.91        10.07 o                         
   3   4  16        121.75        137.76         5.47 o                         
   4   4  16        138.81        149.02         5.81 o                         
   5   4  16        170.04        186.34         6.63 o                         
   6   4  16        358.50        338.22         8.83 o                         
   7   4  16          4.95          1.81         4.09 o                         
   8   4  16        163.47        170.28         7.48 o                         
   9   4  16        432.81        451.49        10.88 o                         
  -8   5  16        893.55        894.17        12.39 o                         
  -7   5  16       1024.10       1034.80        13.11 o                         
  -6   5  16        648.00        677.29        10.91 o                         
  -5   5  16          3.25          5.15         4.00 o                         
  -4   5  16        458.46        437.42         8.67 o                         
  -3   5  16         14.07         14.27         3.77 o                         
  -2   5  16          7.50         10.54         3.97 o                         
  -1   5  16        150.17        155.64         6.05 o                         
   0   5  16         20.11         23.88         3.72 o                         
   1   5  16         72.08         79.73         4.70 o                         
   2   5  16         76.82         75.80         4.73 o                         
   3   5  16        127.05        131.38         5.77 o                         
   4   5  16        619.22        605.43         9.84 o                         
   5   5  16       2475.10       2471.92        17.61 o                         
   6   5  16        340.44        337.51         9.28 o                         
   7   5  16        693.29        710.44        12.64 o                         
  -6   6  16        103.96        113.57         6.48 o                         
  -5   6  16         20.72         19.69         4.60 o                         
  -4   6  16         37.85         38.97         4.86 o                         
  -3   6  16       1017.21       1064.57        12.69 o                         
  -2   6  16       2757.11       2729.90        18.70 o                         
  -1   6  16       1831.41       1834.73        16.47 o                         
   0   6  16        190.50        192.75         7.03 o                         
   1   6  16       1248.86       1270.58        13.44 o                         
   2   6  16        778.45        789.60        11.20 o                         
   3   6  16         62.71         67.15         5.13 o                         
   4   6  16         73.99         75.13         5.52 o                         
   5   6  16         75.12         80.37         5.76 o                         
   6   6  16        295.73        294.67         9.56 o                         
  -3   7  16        485.85        504.02        10.39 o                         
  -2   7  16        179.85        202.48         7.62 o                         
  -1   7  16         40.37         52.78         5.23 o                         
   0   7  16         15.97         17.55         5.14 o                         
   1   7  16         60.08         67.38         5.54 o                         
   2   7  16         56.86         61.97         5.41 o                         
 -10   0  17        221.50        227.57        13.39 o                         
  -9   0  17        162.95        164.37        11.39 o                         
  -8   0  17        580.50        575.05        14.89 o                         
  -7   0  17        581.69        529.34        12.41 o                         
  -6   0  17       1112.05       1048.40        14.71 o                         
  -5   0  17       2102.13       2104.97        24.92 o                         
  -4   0  17       3425.82       3340.77        27.30 o                         
  -3   0  17       1064.13        997.51        10.30 o                         
  -2   0  17         79.60         85.89         4.15 o                         
  -1   0  17       2516.12       2473.40        13.93 o                         
   0   0  17       1286.59       1317.33        11.64 o                         
   1   0  17       1665.13       1734.69        12.31 o                         
   2   0  17       1863.97       1861.77        12.77 o                         
   3   0  17          9.71         13.68         3.29 o                         
   4   0  17        210.88        170.98         6.96 o                         
   5   0  17        154.02        158.11         8.00 o                         
   6   0  17       2568.95       2535.72        29.56 o                         
   7   0  17        106.84        124.73        11.09 o                         
   8   0  17        522.46        488.68        18.53 o                         
   9   0  17          2.50          2.34         7.97 o                         
  10   0  17        247.33        242.02        15.87 o                         
 -10   1  17        304.30        311.02         9.74 o                         
  -9   1  17        459.58        466.04        10.33 o                         
  -8   1  17        347.66        351.89         8.50 o                         
  -7   1  17       1205.01       1128.84        12.00 o                         
  -6   1  17        414.18        377.81         6.70 o                         
  -5   1  17       2262.20       2200.41        14.03 o                         
  -4   1  17        125.00        127.94         4.06 o                         
  -3   1  17        117.15        116.74         3.66 o                         
  -2   1  17        623.93        619.40         6.12 o                         
  -1   1  17       3042.60       2952.26        15.42 o                         
   0   1  17        464.19        463.90         5.56 o                         
   1   1  17         89.74         94.20         3.66 o                         
   2   1  17        591.61        576.98         6.39 o                         
   3   1  17         93.09         72.14         3.41 o                         
   4   1  17         42.43         41.46         3.22 o                         
   5   1  17        360.33        352.03         7.31 o                         
   6   1  17       1787.15       1781.67        15.11 o                         
   7   1  17        481.04        468.53        10.32 o                         
   8   1  17        720.13        675.14        13.15 o                         
   9   1  17         24.06         21.60         6.34 o                         
  10   1  17        299.60        269.33        11.69 o                         
 -10   2  17        144.42        158.93         7.73 o                         
  -9   2  17          1.78          1.60         4.03 o                         
  -8   2  17        544.23        537.16         9.29 o                         
  -7   2  17        186.38        188.37         5.88 o                         
  -6   2  17       1122.94       1070.09        10.27 o                         
  -5   2  17       1972.74       1980.08        12.99 o                         
  -4   2  17       1731.53       1660.68        12.12 o                         
  -3   2  17       1013.45        967.90         8.29 o                         
  -2   2  17        125.67        131.32         4.23 o                         
  -1   2  17       1023.63        975.92         8.36 o                         
   0   2  17        676.02        626.79         7.24 o                         
   1   2  17        978.90        927.07         8.54 o                         
   2   2  17        678.41        684.80         7.72 o                         
   3   2  17          9.62         15.10         2.99 o                         
   4   2  17          1.33          2.27         3.13 o                         
   5   2  17         35.10         33.93         3.81 o                         
   6   2  17       1404.18       1400.99        12.88 o                         
   7   2  17         14.98         14.11         4.49 o                         
   8   2  17         35.93         25.99         5.61 o                         
   9   2  17          9.71          4.51         5.15 o                         
  -9   3  17       1705.62       1694.27        15.09 o                         
  -8   3  17        365.45        380.08         8.18 o                         
  -7   3  17       1264.27       1228.49        12.20 o                         
  -6   3  17        387.27        361.41         7.67 o                         
  -5   3  17       1056.85       1039.37        11.04 o                         
  -4   3  17        115.85        106.79         5.11 o                         
  -3   3  17         90.31        101.05         4.69 o                         
  -2   3  17        786.49        776.74         9.11 o                         
  -1   3  17       2283.38       2241.73        12.90 o                         
   0   3  17        938.52        946.38         9.59 o                         
   1   3  17          1.52          1.81         2.87 o                         
   2   3  17       1566.54       1542.29        11.76 o                         
   3   3  17         28.61         24.73         3.67 o                         
   4   3  17       1478.83       1346.40        12.05 o                         
   5   3  17        125.83        125.06         5.50 o                         
   6   3  17       4373.97       4157.70        21.91 o                         
   7   3  17        391.82        395.13         8.88 o                         
   8   3  17        765.41        755.16        13.11 o                         
   9   3  17         20.77         19.20         6.35 o                         
  -8   4  17        447.70        475.19         9.79 o                         
  -7   4  17        250.23        267.92         8.27 o                         
  -6   4  17        916.70        893.69        11.75 o                         
  -5   4  17       2278.46       2282.24        16.80 o                         
  -4   4  17       2644.28       2628.01        17.50 o                         
  -3   4  17         67.51         66.44         4.51 o                         
  -2   4  17        254.91        268.77         6.89 o                         
  -1   4  17       1840.59       1788.73        14.10 o                         
   0   4  17        896.88        890.78        10.02 o                         
   1   4  17        717.98        708.43         8.96 o                         
   2   4  17        294.43        307.62         7.04 o                         
   3   4  17         32.43         37.03         4.15 o                         
   4   4  17          9.85         10.98         3.85 o                         
   5   4  17         62.07         64.43         4.89 o                         
   6   4  17       1100.19       1108.95        13.05 o                         
   7   4  17         23.90         24.58         4.70 o                         
   8   4  17        339.79        357.98         9.54 o                         
  -7   5  17        319.40        335.67         9.36 o                         
  -6   5  17         17.28         12.24         4.49 o                         
  -5   5  17        220.56        229.94         7.64 o                         
  -4   5  17         58.95         54.84         4.76 o                         
  -3   5  17         89.46         83.27         5.08 o                         
  -2   5  17        360.16        344.20         8.74 o                         
  -1   5  17       1951.34       1932.32        16.25 o                         
   0   5  17        219.08        246.48         7.14 o                         
   1   5  17          9.17          9.41         3.82 o                         
   2   5  17       1387.62       1424.00        15.03 o                         
   3   5  17          4.80          3.22         3.73 o                         
   4   5  17        987.88       1007.56        12.10 o                         
   5   5  17        117.70        112.79         6.03 o                         
   6   5  17       1608.61       1561.76        15.82 o                         
   7   5  17        347.30        340.84         9.64 o                         
  -5   6  17       1487.20       1504.03        15.52 o                         
  -4   6  17       1704.21       1676.98        16.58 o                         
  -3   6  17         37.75         35.36         4.89 o                         
  -2   6  17        277.59        288.80         8.51 o                         
  -1   6  17       1377.64       1399.87        15.06 o                         
   0   6  17        586.82        611.39        11.17 o                         
   1   6  17        506.11        517.52         9.99 o                         
   2   6  17        117.07        105.77         6.37 o                         
   3   6  17         36.83         39.07         4.78 o                         
   4   6  17         22.63         20.43         4.70 o                         
   5   6  17         34.62         38.08         5.24 o                         
   0   7  17        399.54        412.82        11.01 o                         
 -10   0  18        308.52        344.93        16.11 o                         
  -9   0  18         75.94         83.20         9.51 o                         
  -8   0  18        863.03        823.72        17.45 o                         
  -7   0  18       1189.10       1121.79        18.69 o                         
  -6   0  18        725.38        745.03        13.85 o                         
  -5   0  18        540.54        544.04        10.90 o                         
  -4   0  18        970.31        921.57        11.89 o                         
  -3   0  18          8.54          9.87         3.67 o                         
  -2   0  18        522.03        516.88         8.13 o                         
  -1   0  18        117.57        159.51         5.25 o                         
   0   0  18        382.40        376.34         7.18 o                         
   1   0  18       1650.48       1538.46        12.59 o                         
   2   0  18         93.08        113.21         5.39 o                         
   3   0  18       2828.20       2724.73        17.98 o                         
   4   0  18        594.22        540.87        12.61 o                         
   5   0  18       3757.23       3710.60        28.74 o                         
   6   0  18        179.89        190.66        12.54 o                         
   7   0  18       1473.98       1416.57        26.42 o                         
   8   0  18        144.34        154.24        12.95 o                         
   9   0  18       1278.82       1239.71        27.06 o                         
 -10   1  18         26.75         24.91         5.57 o                         
  -9   1  18         85.46        111.23         7.02 o                         
  -8   1  18          2.88          6.02         3.98 o                         
  -7   1  18        507.51        518.15         9.10 o                         
  -6   1  18       1338.51       1314.25        11.29 o                         
  -5   1  18        614.01        572.68         7.33 o                         
  -4   1  18        230.08        221.94         5.30 o                         
  -3   1  18        759.21        727.38         7.49 o                         
  -2   1  18        280.11        276.60         4.91 o                         
  -1   1  18         29.71         42.65         3.19 o                         
   0   1  18        134.28        150.83         4.55 o                         
   1   1  18       1049.95       1031.39         8.96 o                         
   2   1  18       1352.19       1236.10         9.59 o                         
   3   1  18        467.84        442.63         6.64 o                         
   4   1  18        169.77        173.13         5.56 o                         
   5   1  18        565.88        547.57         9.24 o                         
   6   1  18        130.76        127.56         6.05 o                         
   7   1  18        140.33        150.30         8.08 o                         
   8   1  18         16.34         24.25         6.23 o                         
   9   1  18         20.31         17.98         6.30 o                         
  -9   2  18         80.31         82.51         5.93 o                         
  -8   2  18        909.99        905.97        11.95 o                         
  -7   2  18        836.70        807.50         9.80 o                         
  -6   2  18        642.80        630.89         8.62 o                         
  -5   2  18        206.90        203.38         5.81 o                         
  -4   2  18        176.93        174.31         5.08 o                         
  -3   2  18          6.63          6.77         2.96 o                         
  -2   2  18        106.59        104.87         4.05 o                         
  -1   2  18          2.95          5.10         2.62 o                         
   0   2  18        324.76        328.68         6.09 o                         
   1   2  18        438.33        399.01         6.56 o                         
   2   2  18         53.79         63.55         3.76 o                         
   3   2  18       1488.77       1457.42        11.01 o                         
   4   2  18        421.32        385.92         7.73 o                         
   5   2  18        701.11        707.89         9.81 o                         
   6   2  18        191.17        194.56         7.27 o                         
   7   2  18        489.77        451.96        10.57 o                         
   8   2  18         35.72         33.16         6.23 o                         
   9   2  18       1129.33       1102.92        17.60 o                         
  -9   3  18         79.29        106.44         6.35 o                         
  -8   3  18         30.28         30.34         4.47 o                         
  -7   3  18        514.55        536.31         9.55 o                         
  -6   3  18       1267.53       1263.10        12.68 o                         
  -5   3  18        608.83        586.76         9.60 o                         
  -4   3  18        151.02        172.47         6.21 o                         
  -3   3  18        749.29        746.17         9.43 o                         
  -2   3  18        540.10        538.29         8.26 o                         
  -1   3  18         65.50         73.17         4.12 o                         
   0   3  18        318.59        331.18         6.75 o                         
   1   3  18       2875.94       2840.12        18.26 o                         
   2   3  18       1261.69       1227.91        11.03 o                         
   3   3  18       3613.01       3423.71        23.62 o                         
   4   3  18        119.47        122.32         5.58 o                         
   5   3  18       1478.16       1423.52        13.05 o                         
   6   3  18         75.29         86.77         5.48 o                         
   7   3  18        226.37        234.27         7.97 o                         
   8   3  18          0.17         -0.62         4.96 o                         
  -8   4  18        924.34        926.89        13.03 o                         
  -7   4  18        942.97        940.40        12.68 o                         
  -6   4  18       1555.36       1517.63        14.81 o                         
  -5   4  18        910.44        902.72        11.79 o                         
  -4   4  18       1539.70       1543.16        14.25 o                         
  -3   4  18        415.63        395.04         8.15 o                         
  -2   4  18        502.69        497.49         9.16 o                         
  -1   4  18         54.89         60.66         4.64 o                         
   0   4  18        290.52        286.63         7.24 o                         
   1   4  18        474.94        470.07         8.01 o                         
   2   4  18         57.86         64.88         4.61 o                         
   3   4  18        972.81        984.60        11.27 o                         
   4   4  18        314.85        297.08         7.86 o                         
   5   4  18        648.26        700.23        10.49 o                         
   6   4  18        159.83        157.07         6.59 o                         
   7   4  18        850.99        915.14        12.78 o                         
  -6   5  18         81.38         86.83         6.01 o                         
  -5   5  18        467.58        457.60         9.84 o                         
  -4   5  18        345.55        367.77         9.06 o                         
  -3   5  18        266.09        262.02         8.01 o                         
  -2   5  18         56.42         59.30         5.27 o                         
  -1   5  18         24.45         27.82         4.61 o                         
   0   5  18         69.15         69.08         4.91 o                         
   1   5  18       1527.37       1557.20        15.73 o                         
   2   5  18       1036.43       1028.57        12.65 o                         
   3   5  18       1394.66       1400.15        13.50 o                         
   4   5  18        143.28        151.42         6.54 o                         
   5   5  18        707.13        700.48        11.15 o                         
   6   5  18         55.93         55.04         5.50 o                         
  -4   6  18       1311.51       1338.73        15.44 o                         
  -3   6  18        394.80        410.56         9.78 o                         
  -2   6  18        391.52        406.91         9.59 o                         
  -1   6  18         20.12         25.39         5.01 o                         
   0   6  18        273.40        269.30         9.20 o                         
   1   6  18        335.44        332.34         8.80 o                         
   2   6  18         26.29         23.51         5.07 o                         
   3   6  18        599.99        604.68        11.06 o                         
   4   6  18        246.37        255.38         8.03 o                         
  -9   0  19       1138.63       1140.81        23.09 o                         
  -8   0  19         77.77         88.71         8.56 o                         
  -7   0  19        720.98        708.65        16.14 o                         
  -6   0  19         40.67         47.93         6.19 o                         
  -5   0  19       1520.31       1430.23        17.85 o                         
  -4   0  19        189.40        197.84         7.51 o                         
  -3   0  19         13.40         11.02         3.91 o                         
  -2   0  19        127.89        117.71         5.86 o                         
  -1   0  19        868.88        897.09        11.38 o                         
   0   0  19        354.06        338.60         8.12 o                         
   1   0  19         65.98         90.74         5.18 o                         
   2   0  19       5286.98       5289.32        32.35 o                         
   3   0  19        209.58        210.85         9.59 o                         
   4   0  19       6418.01       6284.92        38.50 o                         
   5   0  19         96.57        103.05         8.75 o                         
   6   0  19       3364.57       3286.19        37.42 o                         
   7   0  19        311.14        293.89        15.87 o                         
   8   0  19         23.47         24.59         9.20 o                         
   9   0  19        116.37        113.04        12.53 o                         
  -9   1  19         66.25         65.89         6.27 o                         
  -8   1  19         12.29          8.03         4.59 o                         
  -7   1  19        481.87        465.78         9.46 o                         
  -6   1  19       1023.33        955.47        10.72 o                         
  -5   1  19       1322.97       1291.67        11.07 o                         
  -4   1  19        978.00        943.97         8.78 o                         
  -3   1  19         44.38         54.01         3.23 o                         
  -2   1  19        404.82        410.44         6.13 o                         
  -1   1  19       1381.82       1330.57         9.83 o                         
   0   1  19        298.12        297.88         5.80 o                         
   1   1  19         59.28         48.55         3.41 o                         
   2   1  19       1429.11       1396.90        11.37 o                         
   3   1  19         24.98         21.69         3.34 o                         
   4   1  19        245.04        266.78         7.19 o                         
   5   1  19        219.21        216.13         7.69 o                         
   6   1  19        726.29        680.14        14.01 o                         
   7   1  19        103.34        101.09         8.58 o                         
   8   1  19        286.44        302.97        11.99 o                         
   9   1  19        616.78        617.78        15.34 o                         
  -9   2  19        549.22        579.77        11.85 o                         
  -8   2  19          3.60          3.74         4.22 o                         
  -7   2  19         50.81         54.43         4.70 o                         
  -6   2  19          9.44         13.00         3.62 o                         
  -5   2  19        811.94        811.79         9.82 o                         
  -4   2  19         49.00         53.97         4.04 o                         
  -3   2  19          4.98          6.55         3.07 o                         
  -2   2  19          2.07          2.13         2.89 o                         
  -1   2  19        744.69        725.04         7.98 o                         
   0   2  19         67.09         62.44         3.78 o                         
   1   2  19         44.74         55.08         3.81 o                         
   2   2  19       1132.74       1167.09        10.19 o                         
   3   2  19        117.62        116.90         4.86 o                         
   4   2  19       2190.08       2157.17        15.40 o                         
   5   2  19        216.87        212.33         7.39 o                         
   6   2  19       1929.96       1908.63        17.76 o                         
   7   2  19         52.25         48.66         6.07 o                         
   8   2  19          9.31          9.58         6.00 o                         
  -8   3  19         22.35         21.49         4.64 o                         
  -7   3  19        361.87        374.02         9.06 o                         
  -6   3  19        944.20        937.04        12.03 o                         
  -5   3  19       1614.11       1613.01        14.56 o                         
  -4   3  19        667.69        656.27        10.01 o                         
  -3   3  19         78.46         79.72         4.79 o                         
  -2   3  19        718.36        740.14         9.54 o                         
  -1   3  19       1111.31       1097.76        11.49 o                         
   0   3  19       1878.50       1871.15        14.10 o                         
   1   3  19          1.15          1.05         3.18 o                         
   2   3  19       2990.61       2940.55        16.63 o                         
   3   3  19         58.35         46.27         4.39 o                         
   4   3  19        210.68        226.02         7.14 o                         
   5   3  19        151.31        161.27         6.50 o                         
   6   3  19        716.73        693.51        10.44 o                         
   7   3  19         50.03         48.43         6.05 o                         
   8   3  19        110.48        107.22         7.80 o                         
  -7   4  19        870.14        857.91        12.49 o                         
  -6   4  19        256.26        265.32         8.53 o                         
  -5   4  19       2263.67       2252.10        17.63 o                         
  -4   4  19        428.71        456.47         9.34 o                         
  -3   4  19         78.21         75.07         4.94 o                         
  -2   4  19         54.78         54.73         4.94 o                         
  -1   4  19        465.36        467.37         8.94 o                         
   0   4  19         85.65         95.84         5.17 o                         
   1   4  19         57.82         69.33         4.55 o                         
   2   4  19        781.37        835.13        10.68 o                         
   3   4  19        118.22        122.03         5.77 o                         
   4   4  19       1182.07       1216.75        13.38 o                         
   5   4  19        102.31         95.04         5.69 o                         
   6   4  19       1957.32       2015.69        16.72 o                         
   7   4  19        163.01        167.58         7.11 o                         
  -6   5  19        521.89        522.17        10.84 o                         
  -5   5  19        319.62        333.78         9.31 o                         
  -4   5  19        164.74        171.66         7.39 o                         
  -3   5  19         70.27         68.76         5.42 o                         
  -2   5  19         42.47         48.55         5.27 o                         
  -1   5  19        690.85        705.64        11.49 o                         
   0   5  19        361.14        374.95         8.62 o                         
   1   5  19          9.82          7.12         4.21 o                         
   2   5  19       1821.13       1852.47        18.84 o                         
   3   5  19         22.27         24.96         4.62 o                         
   4   5  19         30.00         27.47         4.66 o                         
   5   5  19        218.47        224.88         7.83 o                         
  -3   6  19         34.76         30.79         5.08 o                         
  -2   6  19         46.87         42.88         5.28 o                         
  -1   6  19        313.05        297.54         9.48 o                         
   0   6  19         62.20         64.27         6.23 o                         
   1   6  19         63.93         72.79         5.65 o                         
   2   6  19        612.82        602.97        11.86 o                         
   3   6  19         64.47         70.83         6.24 o                         
  -9   0  20         14.33         38.32         8.46 o                         
  -8   0  20        301.61        283.91        12.89 o                         
  -7   0  20        253.36        270.55        12.23 o                         
  -6   0  20         23.07         26.25         5.83 o                         
  -5   0  20        272.38        257.17        10.21 o                         
  -4   0  20       1858.12       1808.98        18.87 o                         
  -3   0  20        291.33        288.00         8.35 o                         
  -2   0  20         24.61         33.82         4.54 o                         
  -1   0  20       1844.27       1900.91        18.93 o                         
   0   0  20        353.35        398.97         9.70 o                         
   1   0  20       6477.72       6370.90        43.23 o                         
   2   0  20        334.71        351.03        11.57 o                         
   3   0  20       5599.01       5544.79        40.02 o                         
   4   0  20        250.01        272.99        10.94 o                         
   5   0  20       1073.83       1052.58        19.73 o                         
   6   0  20         15.86         18.13         8.22 o                         
   7   0  20        175.53        172.02        13.40 o                         
   8   0  20         13.02          8.17         8.82 o                         
  -8   1  20       1162.29       1150.56        15.34 o                         
  -7   1  20        322.80        310.91         8.60 o                         
  -6   1  20        604.25        586.17        10.04 o                         
  -5   1  20       1754.73       1804.11        15.93 o                         
  -4   1  20       1530.48       1489.44        16.30 o                         
  -3   1  20        444.98        462.59         7.39 o                         
  -2   1  20        807.98        777.33         8.24 o                         
  -1   1  20       1056.92       1069.27         9.28 o                         
   0   1  20        491.87        491.71         6.98 o                         
   1   1  20        144.66        139.60         5.09 o                         
   2   1  20          2.45          2.84         3.24 o                         
   3   1  20       3476.23       3330.83        17.35 o                         
   4   1  20          0.06          2.51         4.18 o                         
   5   1  20        571.76        556.93        12.06 o                         
   6   1  20         37.14         41.42         6.52 o                         
   7   1  20        792.48        819.19        17.58 o                         
   8   1  20        162.55        170.72        10.91 o                         
  -8   2  20         54.20         66.39         5.95 o                         
  -7   2  20        197.67        213.38         7.67 o                         
  -6   2  20        125.68        132.56         6.09 o                         
  -5   2  20        419.23        393.80         8.59 o                         
  -4   2  20       1673.11       1644.51        13.13 o                         
  -3   2  20        111.91        114.26         4.90 o                         
  -2   2  20          5.40          5.28         3.15 o                         
  -1   2  20        283.22        306.55         6.24 o                         
   0   2  20         67.24         95.43         4.27 o                         
   1   2  20       2363.12       2338.38        16.67 o                         
   2   2  20        164.39        168.53         5.38 o                         
   3   2  20       2206.45       2259.92        14.69 o                         
   4   2  20         43.31         47.70         4.73 o                         
   5   2  20        192.42        198.43         7.97 o                         
   6   2  20         27.61         31.72         5.27 o                         
   7   2  20        268.90        281.36        11.74 o                         
   8   2  20          1.04         -7.37         5.95 o                         
  -7   3  20        259.48        266.47         8.40 o                         
  -6   3  20        412.86        405.24         9.31 o                         
  -5   3  20       1267.72       1296.69        13.61 o                         
  -4   3  20        776.03        769.69        10.88 o                         
  -3   3  20        726.41        741.64        10.48 o                         
  -2   3  20        945.61        935.08        10.77 o                         
  -1   3  20       1590.43       1610.09        13.89 o                         
   0   3  20        121.42        126.80         5.04 o                         
   1   3  20        177.17        176.86         6.06 o                         
   2   3  20          4.74          1.78         3.41 o                         
   3   3  20       3353.31       3281.60        18.97 o                         
   4   3  20          2.21          4.18         3.85 o                         
   5   3  20        842.14        809.35        11.46 o                         
   6   3  20        103.66        101.06         6.90 o                         
   7   3  20        796.20        798.98        13.92 o                         
  -6   4  20        434.20        417.03         9.87 o                         
  -5   4  20        107.21        103.89         6.08 o                         
  -4   4  20        897.10        897.57        12.08 o                         
  -3   4  20        154.45        155.44         6.53 o                         
  -2   4  20         18.47         16.85         4.40 o                         
  -1   4  20        392.84        414.60         8.90 o                         
   0   4  20         54.11         60.51         4.81 o                         
   1   4  20        986.37        989.76        12.00 o                         
   2   4  20        114.54        119.19         5.76 o                         
   3   4  20       1021.65       1079.90        12.38 o                         
   4   4  20         39.31         40.66         4.82 o                         
   5   4  20        345.21        379.19         9.50 o                         
   6   4  20         21.81         20.45         4.79 o                         
  -5   5  20        207.26        241.50         8.40 o                         
  -4   5  20        205.00        237.11         8.49 o                         
  -3   5  20          7.57         15.88         4.62 o                         
  -2   5  20        287.40        287.30         9.08 o                         
  -1   5  20        705.83        739.16        11.97 o                         
   0   5  20        211.83        226.09         7.78 o                         
   1   5  20        294.29        293.22         9.10 o                         
   2   5  20          7.22         10.56         4.71 o                         
   3   5  20       2288.94       2277.18        21.17 o                         
   4   5  20          0.77          0.62         4.33 o                         
  -8   0  21        112.30        122.11         9.98 o                         
  -7   0  21        845.15        828.92        17.99 o                         
  -6   0  21        188.90        206.37         9.85 o                         
  -5   0  21        147.91        160.27         8.75 o                         
  -4   0  21       1724.72       1716.54        23.90 o                         
  -3   0  21        637.09        643.84        11.18 o                         
  -2   0  21       3860.06       3960.73        33.82 o                         
  -1   0  21       1960.59       2005.01        22.45 o                         
   0   0  21       3174.40       3246.73        28.65 o                         
   1   0  21        527.45        553.51        13.44 o                         
   2   0  21       3015.78       2914.29        30.10 o                         
   3   0  21         65.00         81.76         8.43 o                         
   4   0  21        587.96        586.30        16.37 o                         
   5   0  21        507.53        514.33        18.47 o                         
   6   0  21         13.59         10.95        10.49 o                         
   7   0  21         38.72         44.12        10.62 o                         
   8   0  21        128.00        165.51        14.20 o                         
  -8   1  21         30.86         32.57         5.53 o                         
  -7   1  21        352.75        292.05         8.75 o                         
  -6   1  21        492.77        472.28         9.77 o                         
  -5   1  21       1514.22       1501.37        13.51 o                         
  -4   1  21       1054.65       1066.72        12.09 o                         
  -3   1  21        593.07        563.27         9.39 o                         
  -2   1  21          0.19          0.64         3.11 o                         
  -1   1  21        104.95        106.48         4.73 o                         
   0   1  21       1356.95       1344.60        11.05 o                         
   1   1  21        116.86        107.96         5.11 o                         
   2   1  21        502.93        511.96         8.66 o                         
   3   1  21        146.55        126.16         6.40 o                         
   4   1  21        834.73        834.50        13.11 o                         
   5   1  21          6.98          9.98         5.09 o                         
   6   1  21       2402.14       2448.43        25.00 o                         
   7   1  21        233.22        236.24        12.10 o                         
   8   1  21          7.38         15.14         7.42 o                         
  -7   2  21        900.64        908.83        15.66 o                         
  -6   2  21        200.97        211.83         8.00 o                         
  -5   2  21        223.55        238.63         7.57 o                         
  -4   2  21        797.10        819.36        10.57 o                         
  -3   2  21        148.92        144.78         5.47 o                         
  -2   2  21       1756.58       1774.08        13.36 o                         
  -1   2  21        835.41        823.94         9.27 o                         
   0   2  21        894.25        936.95         9.54 o                         
   1   2  21        381.07        364.55         7.44 o                         
   2   2  21        605.10        611.12         8.87 o                         
   3   2  21         25.53         21.25         4.08 o                         
   4   2  21       1027.10       1017.24        12.40 o                         
   5   2  21        284.97        308.66         9.05 o                         
   6   2  21         25.61         35.54         6.29 o                         
   7   2  21         32.91         41.41         8.12 o                         
  -7   3  21         73.03         69.46         5.88 o                         
  -6   3  21        348.39        348.82         9.15 o                         
  -5   3  21       1215.17       1236.19        13.80 o                         
  -4   3  21        936.11        950.05        12.06 o                         
  -3   3  21        222.38        217.56         7.19 o                         
  -2   3  21          2.95          3.74         3.79 o                         
  -1   3  21         49.44         51.92         4.65 o                         
   0   3  21       1323.40       1303.55        12.32 o                         
   1   3  21         31.43         34.08         4.23 o                         
   2   3  21       1431.35       1437.02        12.89 o                         
   3   3  21         33.15         32.90         4.46 o                         
   4   3  21       2267.68       2214.12        17.38 o                         
   5   3  21         29.15         29.14         4.96 o                         
   6   3  21       2332.08       2415.61        21.52 o                         
  -5   4  21        183.11        186.78         7.51 o                         
  -4   4  21       1196.36       1203.90        14.07 o                         
  -3   4  21        321.07        322.26         8.86 o                         
  -2   4  21       1442.92       1462.37        15.19 o                         
  -1   4  21        716.63        735.73        11.12 o                         
   0   4  21        325.78        365.39         8.89 o                         
   1   4  21        380.27        351.50         8.93 o                         
   2   4  21        372.93        414.74         9.03 o                         
   3   4  21         14.81         15.11         4.32 o                         
   4   4  21        719.25        713.31        11.21 o                         
   5   4  21        263.18        266.47         8.32 o                         
  -3   5  21        564.30        581.10        11.11 o                         
  -2   5  21          4.09          8.23         4.71 o                         
  -1   5  21        104.78        103.72         6.48 o                         
   0   5  21        953.81        968.51        13.75 o                         
   1   5  21         64.17         65.14         5.66 o                         
   2   5  21       1045.15       1071.56        14.31 o                         
   3   5  21        133.42        120.37         6.66 o                         
  -7   0  22        285.91        303.62        13.33 o                         
  -6   0  22          9.02          9.14         5.81 o                         
  -5   0  22       1822.50       1876.68        21.79 o                         
  -4   0  22       1482.08       1534.82        19.44 o                         
  -3   0  22        986.00       1008.17        15.90 o                         
  -2   0  22        207.93        249.58        10.92 o                         
  -1   0  22       2490.11       2539.23        25.73 o                         
   0   0  22         24.42         62.61        12.39 o                         
   1   0  22         16.21         31.02         6.86 o                         
   2   0  22         30.94         57.49         7.77 o                         
   3   0  22       1492.14       1529.06        23.81 o                         
   4   0  22          6.37          9.66         6.93 o                         
   5   0  22        159.77        163.69        16.04 o                         
   6   0  22        366.33        381.06        22.17 o                         
   7   0  22        648.64        596.02        26.29 o                         
  -7   1  22         42.46         39.11         5.29 o                         
  -6   1  22         80.55         94.24         6.82 o                         
  -5   1  22          0.90          1.05         4.42 o                         
  -4   1  22        131.73        139.96         6.22 o                         
  -3   1  22        971.79       1001.89        12.00 o                         
  -2   1  22         70.26         71.52         4.61 o                         
  -1   1  22        905.08        925.55        10.89 o                         
   0   1  22        210.09        254.60         7.44 o                         
   1   1  22         39.42         49.52         4.91 o                         
   2   1  22         98.86         91.43         5.96 o                         
   3   1  22       1517.11       1618.29        16.55 o                         
   4   1  22         13.07         14.97         5.20 o                         
   5   1  22         37.86         33.51         6.24 o                         
   6   1  22          1.99          4.09         6.59 o                         
   7   1  22         27.58         25.17         7.57 o                         
  -7   2  22        117.86        121.05         8.28 o                         
  -6   2  22        161.24        175.41         8.49 o                         
  -5   2  22        949.15       1014.47        14.15 o                         
  -4   2  22        575.54        613.51        10.33 o                         
  -3   2  22        244.89        235.17         7.21 o                         
  -2   2  22        161.53        153.32         5.68 o                         
  -1   2  22        564.86        578.22         9.16 o                         
   0   2  22         19.11         22.30         3.58 o                         
   1   2  22        277.06        260.57         7.57 o                         
   2   2  22          0.34         -0.11         3.75 o                         
   3   2  22        691.14        677.19        10.75 o                         
   4   2  22         19.25         16.15         5.37 o                         
   5   2  22         16.41         17.17         5.80 o                         
   6   2  22        330.16        304.03        12.28 o                         
  -6   3  22         72.34         88.17         5.99 o                         
  -5   3  22          1.64          1.54         4.21 o                         
  -4   3  22        264.87        277.00         8.54 o                         
  -3   3  22        963.27       1001.71        12.89 o                         
  -2   3  22          0.87          1.41         3.92 o                         
  -1   3  22       1816.70       1871.45        15.72 o                         
   0   3  22        155.70        173.34         6.66 o                         
   1   3  22       1386.66       1383.74        12.94 o                         
   2   3  22        152.29        161.58         6.61 o                         
   3   3  22       3311.52       3357.09        22.97 o                         
   4   3  22          7.70          5.75         4.56 o                         
   5   3  22         25.11         18.56         5.30 o                         
   6   3  22          6.74         11.81         5.48 o                         
  -4   4  22       1024.21       1083.16        14.26 o                         
  -3   4  22        387.76        400.79         9.69 o                         
  -2   4  22         84.43         76.68         5.91 o                         
  -1   4  22        421.32        435.11         9.64 o                         
   0   4  22          3.23         -1.19         4.10 o                         
   1   4  22        306.03        304.63         9.24 o                         
   2   4  22          0.22          4.07         4.23 o                         
   3   4  22        800.34        866.86        11.99 o                         
   4   4  22         12.58         11.07         4.53 o                         
  -1   5  22       1332.05       1361.32        15.92 o                         
   0   5  22        248.57        252.69         9.16 o                         
   1   5  22        546.59        560.03        11.19 o                         
  -6   0  23         53.70         50.90         7.88 o                         
  -5   0  23        158.29        150.19        10.95 o                         
  -4   0  23       1073.25       1032.69        21.54 o                         
  -3   0  23         61.75         58.66         7.54 o                         
  -2   0  23          0.36          2.57         5.66 o                         
  -1   0  23        359.39        391.53        13.14 o                         
   0   0  23       2044.38       2114.65        24.50 o                         
   1   0  23          0.81          7.97         6.41 o                         
   2   0  23        672.59        650.96        17.49 o                         
   3   0  23          9.30         18.06         7.10 o                         
   4   0  23       1739.73       1766.78        30.26 o                         
   5   0  23         30.66         33.49        11.94 o                         
   6   0  23        734.28        759.42        28.13 o                         
  -6   1  23        223.47        223.06         9.28 o                         
  -5   1  23         25.94         36.57         5.64 o                         
  -4   1  23        876.05        884.49        11.94 o                         
  -3   1  23        448.95        445.51         9.28 o                         
  -2   1  23        382.76        409.05         9.39 o                         
  -1   1  23         95.11        101.11         5.63 o                         
   0   1  23        192.92        206.69         7.94 o                         
   1   1  23         22.99         19.49         4.75 o                         
   2   1  23         12.82         15.19         5.02 o                         
   3   1  23         69.22         69.07         6.73 o                         
   4   1  23         30.04         26.32         6.42 o                         
   5   1  23        355.76        372.96        13.89 o                         
   6   1  23         16.19          7.90         8.04 o                         
  -6   2  23          9.12         10.72         5.63 o                         
  -5   2  23        133.79        135.19         7.36 o                         
  -4   2  23        361.16        357.01         9.65 o                         
  -3   2  23        101.64        104.41         5.96 o                         
  -2   2  23        129.88        142.57         6.77 o                         
  -1   2  23        105.66        103.44         5.84 o                         
   0   2  23       1189.93       1246.23        12.46 o                         
   1   2  23          0.05         -1.82         3.75 o                         
   2   2  23         76.60         82.66         5.72 o                         
   3   2  23          9.68         10.32         5.44 o                         
   4   2  23       1045.93       1062.77        16.78 o                         
   5   2  23          3.65          6.31         5.75 o                         
  -5   3  23        109.63        118.85         6.51 o                         
  -4   3  23       1097.35       1128.85        13.71 o                         
  -3   3  23        429.94        442.10        10.15 o                         
  -2   3  23       1668.63       1721.00        15.68 o                         
  -1   3  23        152.52        158.03         6.64 o                         
   0   3  23       1867.95       1883.34        16.20 o                         
   1   3  23          0.02          2.43         3.82 o                         
   2   3  23        293.14        282.68         9.06 o                         
   3   3  23        104.67         97.59         6.27 o                         
   4   3  23         13.85         15.48         4.95 o                         
  -3   4  23         64.45         69.47         5.75 o                         
  -2   4  23        118.31        141.50         7.22 o                         
  -1   4  23         99.55        107.34         6.56 o                         
   0   4  23       1133.49       1180.36        14.06 o                         
   1   4  23          0.61          1.37         4.42 o                         
   2   4  23        112.42        125.87         7.26 o                         
   3   4  23         14.42         17.68         4.75 o                         
  -5   0  24        172.04        191.04        13.93 o                         
  -4   0  24         74.62         90.75        10.81 o                         
  -3   0  24       1470.05       1455.60        30.51 o                         
  -2   0  24         79.87         93.15         8.40 o                         
  -1   0  24       1415.69       1436.74        21.52 o                         
   0   0  24        158.37        212.87        12.13 o                         
   1   0  24       1837.53       1901.17        27.17 o                         
   2   0  24         18.31         18.53         7.53 o                         
   3   0  24       3420.26       3414.14        36.00 o                         
   4   0  24         37.29         35.36         9.50 o                         
   5   0  24         12.31         10.54        11.04 o                         
  -5   1  24        362.58        337.63        10.88 o                         
  -4   1  24       1088.72       1145.64        15.03 o                         
  -3   1  24        120.74        110.96         6.74 o                         
  -2   1  24         54.09         72.91         6.07 o                         
  -1   1  24        166.24        198.41         7.97 o                         
   0   1  24          0.57          0.61         4.41 o                         
   1   1  24        795.60        848.04        13.15 o                         
   2   1  24         11.24         14.36         5.18 o                         
   3   1  24        116.66        140.89         8.41 o                         
   4   1  24          3.79          4.67         6.06 o                         
   5   1  24        253.04        246.94        12.41 o                         
  -5   2  24         21.51         22.92         5.69 o                         
  -4   2  24        228.92        260.59         9.00 o                         
  -3   2  24       1013.68       1052.13        13.55 o                         
  -2   2  24        117.61        123.75         6.78 o                         
  -1   2  24        355.35        382.64        10.26 o                         
   0   2  24         45.11         50.94         5.15 o                         
   1   2  24        501.71        559.67        11.05 o                         
   2   2  24          6.38          0.81         5.06 o                         
   3   2  24       1664.27       1622.17        20.14 o                         
   4   2  24          1.72          1.26         5.62 o                         
  -3   3  24        967.47        949.48        14.08 o                         
  -2   3  24          8.62          8.57         4.56 o                         
  -1   3  24       1015.32       1069.87        13.20 o                         
   0   3  24          2.51          2.47         4.27 o                         
   1   3  24        313.83        349.80         9.68 o                         
   2   3  24          0.03         -0.59         4.71 o                         
   3   3  24         55.40         70.97         6.32 o                         
  -4   0  25        627.49        635.29        21.05 o                         
  -3   0  25       1137.79       1189.47        26.12 o                         
  -2   0  25       2532.21       2565.46        28.34 o                         
  -1   0  25        261.85        314.72        13.19 o                         
   0   0  25       3830.73       3786.20        60.19 o                         
   1   0  25          0.04         22.29         7.68 o                         
   2   0  25        120.42        117.07        10.71 o                         
   3   0  25         82.28        104.07        10.66 o                         
   4   0  25          0.25          4.60         9.00 o                         
  -4   1  25        594.04        627.71        14.22 o                         
  -3   1  25          3.83          3.55         4.99 o                         
  -2   1  25        365.35        397.40        11.84 o                         
  -1   1  25        168.50        180.54         8.36 o                         
   0   1  25        616.21        595.03        11.96 o                         
   1   1  25         23.55         26.14         5.58 o                         
   2   1  25        279.55        271.19        10.39 o                         
   3   1  25         10.58         14.64         6.00 o                         
   4   1  25       2300.34       2417.79        27.28 o                         
  -3   2  25        534.24        565.51        12.76 o                         
  -2   2  25        798.65        808.78        13.56 o                         
  -1   2  25        205.71        217.69         9.19 o                         
   0   2  25       1181.70       1150.84        17.30 o                         
   1   2  25         43.44         55.77         6.12 o                         
   2   2  25         39.97         35.19         6.47 o                         
   3   2  25         96.78        107.90         8.94 o                         
  -2   0  26         15.24         34.65         8.76 o                         
  -1   0  26       1623.23       1668.27        26.79 o                         
   0   0  26          7.40         65.58        10.38 o                         
   1   0  26        394.01        489.39        17.58 o                         
   2   0  26          1.40         -0.40         7.41 o                         
  -2   1  26        154.03        185.36         9.36 o                         
  -1   1  26        120.22        131.10         8.38 o                         
   0   1  26         48.39         62.99         6.61 o                         
   1   1  26        773.51        814.39        14.61 o                         
                                                                                
